# Supplementary material for: Restriction of Individual Branched‐Chain Amino Acids has Distinct Effects on the Development and Progression of Alzheimer's Disease in 3xTg Mice
Source: Adv Sci (Weinh). 2026 Mar 12;13(30):e15220. doi: 10.1002/advs.202515220 (PMC13248761; doi:10.1002/advs.202515220)
Supplement: Supplementary file 2 — Supporting File 2: advs74632‐sup‐0002‐TablesS1‐S11.zip. [file ADVS-13-e15220-s001.zip]

Archive with 4 entries (4 files):
- 3_Supplementary Tables 12926 v2 proof.xlsx
- 3_Source data BCAA 11626.xlsx
- Supplementary Table 11 .docx
- Supplementary Table 10 .docx
