# Supplementary material for: Restriction of Individual Branched‐Chain Amino Acids has Distinct Effects on the Development and Progression of Alzheimer's Disease in 3xTg Mice
Source: Adv Sci (Weinh). 2026 Mar 12;13(30):e15220. doi: 10.1002/advs.202515220 (PMC13248761; doi:10.1002/advs.202515220)
Supplement: Supplementary file 2 — Supporting File 2: advs74632‐sup‐0002‐TablesS1‐S11.zip. [file ADVS-13-e15220-s001.zip › 3_Supplementary Tables 12926 v2 proof.xlsx]

## Sheet: S1
Amino Acid Defined Diets	Ctrl AA	Low Ile	Low Leu	Low Val
Teklad Diet name	21% Protein	Ile 2/3 Adj, 21% protein	Leu 2/3 Adj, 21% protein	Val 2/3 Adj, 21% protein
Teklad Diet number	TD.140711	TD.160734	TD.160736	TD160735
Color	Red	Orange	Green	Black
Formula	g/kg	g/kg	g/kg	g/kg
L-Alanine	9.38	9.8267	10.8334	9.9183
L-Arginine	6.3	6.3	6.3	6.3
L-Asparagine	20.58	20.9113	21.6577	20.9792
L-Aspartic Acid	20.58	21.2475	22.7518	21.3844
L-Cystine	7.2	7.2	7.2	7.2
L-Glutamic Acid	28.97	29.7077	31.37	29.859
L-Glutamine	33.77	34.1395	34.9725	34.2154
Glycine	2.96	3.3363	4.1844	3.4135
L-Histidine HCl, monohydrate	4.6	4.6	4.6	4.6
L-Isoleucine	7.8	2.54	7.8	7.8
L-Leucine	25.4	25.4	8.27	25.4
L-Lysine HCl	20.38	20.38	20.38	20.38
L-Methionine	6.7	6.7	6.7	6.7
L-Phenylalanine	6.6	6.6	6.6	6.6
L-Proline	7.41	7.987	9.2874	8.1054
L-Serine	7.41	7.9368	9.124	8.0448
L-Threonine	9.7	9.7	9.7	9.7
L-Tryptophan	3.4	3.4	3.4	3.4
L-Tyrosine	6.9	6.9	6.9	6.9
L-Valine	8.4	8.4	8.4	2.74
Sucrose	291.248	291.248	291.248	291.248
Corn Starch	150	150.614	152.004	150.4
Maltodextrin	150	150.614	152.004	150.4
Corn Oil	52	52	52	52
Olive Oil	29	29	29	29
Cellulose	30	30	30	30
Mineral Mix, AIN-93M-MX (94049)	35	35	35	35
Calcium Phosphate Ca(H2PO4)2 · H2O	8.2	8.2	8.2	8.2
Vitamin Mix, Teklad (40060)	10	10	10	10
TBHQ, antioxidant	0.012	0.012	0.012	0.012
Food Coloring	0.1	0.1	0.1	0.1
% kcal from
Protein (based on N x 6.25)	22	22	21.9	21.9
Carbohydrates	59.4	59.4	59.5	59.5
Fat	18.6	18.6	18.6	18.6
Kcal/g	3.9	3.9	3.9	3.9

## Sheet: S2
Gene Symbol	Log2 FC IleR	Log2 FC LeuR	Log2 FC ValR	P-Value IleR	P-Value LeuR	P-Value ValR	BH Adjusted P-Value IleR	BH Adjusted P-Value LeuR	BH Adjusted P-Value ValR	Ensembl ID	Entrez ID
Gnai3	0.0457282	0.0815452	0.0701803	0.593685	0.349673	0.386717	0.737244	0.532452	0.550044	ENSMUSG00000000001	14679
Cdc45	0.557338	-0.10651	0.595437	0.0408497	0.702193	0.0268646	0.12572	0.814758	0.0798064	ENSMUSG00000000028	12544
H19	2.67359	2.52391	2.66096	0.0141984	0.0215841	0.0140324	0.0624503	0.0970491	0.0492634	ENSMUSG00000000031	14955
Scml2	-0.145847	0.480122	-0.689176	0.750097	0.271038	0.163641	0.849924	0.454738	0.296738	ENSMUSG00000000037	107815
Narf	-0.119966	-0.191249	0.0472375	0.340035	0.141023	0.681232	0.519653	0.305127	0.796869	ENSMUSG00000000056	67608
Cav2	-0.970863	-0.633377	-1.04144	0.000121992	0.00335352	4.56E-05	0.00354978	0.0330605	0.00106382	ENSMUSG00000000058	12390
Klf6	-0.581655	-0.367685	-0.436643	0.00016114	0.00558264	0.00101175	0.00410977	0.044624	0.00757698	ENSMUSG00000000078	23849
Scmh1	-0.276836	-0.472383	-0.203998	0.0787958	0.00715093	0.157131	0.196592	0.0512962	0.288096	ENSMUSG00000000085	29871
Cox5a	0.228729	0.214274	0.195604	0.133003	0.157114	0.162301	0.278994	0.325269	0.295168	ENSMUSG00000000088	12858
Tbx2	0.279122	0.615784	0.173474	0.292479	0.0277892	0.502715	0.473536	0.113221	0.656163	ENSMUSG00000000093	21385
Ngfr	2.07762	2.74499	1.88943	1.14E-06	3.22E-08	3.34E-06	0.00113879	0.000580839	0.000326012	ENSMUSG00000000120	18053
Wnt3	1.82431	1.2928	2.10028	0.00021128	0.00502926	4.15E-05	0.0046726	0.0417932	0.00100963	ENSMUSG00000000125	22415
Wnt9a	-2.91336	-2.03322	-3.27275	0.000113507	0.000745107	6.25E-05	0.00340162	0.015847	0.00124996	ENSMUSG00000000126	216795
Fer	-0.129342	-0.446586	-0.0908687	0.489495	0.0408019	0.614822	0.655701	0.142922	0.746484	ENSMUSG00000000127	14158
Xpo6	0.0749202	-0.0572331	0.130321	0.321853	0.444968	0.0745836	0.502306	0.616849	0.168406	ENSMUSG00000000131	74204
Tfe3	-0.00746174	-0.0454098	0.0489844	0.923966	0.567926	0.507584	0.958224	0.71585	0.66075	ENSMUSG00000000134	209446
Axin2	-0.463384	-0.457417	-0.544478	0.0489442	0.0541951	0.0194954	0.142521	0.169906	0.0629527	ENSMUSG00000000142	12006
Brat1	-0.0249853	-0.035298	-0.00491461	0.837108	0.774982	0.966196	0.906172	0.864493	0.979388	ENSMUSG00000000148	231841
Gna12	0.305553	0.357117	0.143066	0.035561	0.0167473	0.255113	0.114584	0.0846387	0.411342	ENSMUSG00000000149	14673
Slc22a18	0.560186	0.636006	-0.3348	0.215913	0.168333	0.486848	0.385481	0.338222	0.642519	ENSMUSG00000000154	18400
Igsf5	1.10271	1.21909	0.536001	0.173314	0.142943	0.508894	0.333062	0.30713	0.661968	ENSMUSG00000000159	72058
Pih1d2	0.000918496	0.185785	-0.714885	0.998555	0.718057	0.202983	0.999298	0.825764	0.348565	ENSMUSG00000000167	72614
Dlat	0.0283405	0.195348	0.12748	0.742653	0.0378035	0.126641	0.845088	0.136166	0.246971	ENSMUSG00000000168	235339
Sdhd	0.176061	0.148426	0.257201	0.0502581	0.0931093	0.00481064	0.144888	0.236923	0.0228693	ENSMUSG00000000171	66925
Fgf23	0.415281	-1.2264	0.144313	0.53818	0.179143	0.828586	0.694614	0.351126	0.897324	ENSMUSG00000000182	64654
Ccnd2	-2.38164	-2.10923	-2.49348	1.32E-05	3.44E-05	7.57E-06	0.00143986	0.00520999	0.000433637	ENSMUSG00000000184	12444
Gpr107	0.022109	0.063594	0.115008	0.804083	0.480146	0.179141	0.885567	0.64625	0.3171	ENSMUSG00000000194	277463
Nalcn	0.00042067	0.122164	0.00297377	0.997252	0.32636	0.97897	0.998747	0.511187	0.987785	ENSMUSG00000000197	338370
Btbd17	0.355432	0.0557954	0.301129	0.130787	0.812186	0.180449	0.276313	0.887649	0.318602	ENSMUSG00000000202	72014
Slfn4	-0.914295	2.97206	-0.786875	0.728141	0.120862	0.748546	0.836021	0.277554	0.843679	ENSMUSG00000000204	20558
Th	2.87084	2.49051	1.34329	0.0118977	0.030035	0.235594	0.0555791	0.118699	0.38816	ENSMUSG00000000214	21823
Scnn1g	1.64651	-0.404519	2.37923	0.0592954	0.69563	0.00671691	0.162215	0.810139	0.0290791	ENSMUSG00000000216	20278
Drp2	-1.03647	-0.893446	-1.06566	0.000146515	0.000538909	5.94E-05	0.00388729	0.0132761	0.00123072	ENSMUSG00000000223	13497
Lhx2	-3.09196	-3.43472	-4.56252	0.00044594	0.000281678	0.000185257	0.00698262	0.0104779	0.00243758	ENSMUSG00000000247	16870
Gmpr	0.0419332	0.166246	0.0868359	0.772812	0.264872	0.529565	0.864485	0.447892	0.679702	ENSMUSG00000000253	66355
Glra1	5.76927	4.56138	6.20178	0.0185526	0.0574185	0.0119556	0.0746615	0.175307	0.0440454	ENSMUSG00000000263	14654
Mid2	0.216788	0.159323	0.255733	0.0864771	0.199611	0.0360176	0.209526	0.375514	0.0993719	ENSMUSG00000000266	23947
Trim25	-0.437873	0.0276495	-0.843508	0.102455	0.909881	0.00626788	0.234658	0.949338	0.0276341	ENSMUSG00000000275	217069
Dgke	-0.141909	-0.262117	-0.0631426	0.103035	0.00662721	0.415123	0.235476	0.0491452	0.577249	ENSMUSG00000000276	56077
Scpep1	0.569645	0.623622	0.274137	0.00140403	0.000754019	0.0721495	0.0139642	0.0159102	0.164391	ENSMUSG00000000278	74617
Mnt	-0.264004	-0.189001	-0.29518	0.0798496	0.198319	0.0411531	0.198535	0.373596	0.109489	ENSMUSG00000000282	17428
Itgb2	0.212569	0.49121	0.073105	0.682695	0.351617	0.887049	0.804842	0.533679	0.93221	ENSMUSG00000000290	16414
Hddc2	0.280319	0.55736	-0.0417813	0.292829	0.0460806	0.875084	0.473805	0.154022	0.924754	ENSMUSG00000000295	69692
Tpd52l1	-0.217212	0.169047	-1.08538	0.419601	0.513552	0.00244826	0.594552	0.672594	0.0141045	ENSMUSG00000000296	21987
Pemt	0.446492	0.709104	0.576978	0.153199	0.0315142	0.0640892	0.306789	0.122374	0.151577	ENSMUSG00000000301	18618
Cdh1	1.59562	1.15639	1.82107	0.00897824	0.0554622	0.00315363	0.0458467	0.171953	0.0170088	ENSMUSG00000000303	12550
Cdh4	0.440613	0.241659	-0.0446211	0.33476	0.601234	0.920297	0.514824	0.741942	0.952472	ENSMUSG00000000305	12561
Ckmt1	0.0900922	0.497465	0.250063	0.602409	0.0114759	0.132671	0.743879	0.0681545	0.255554	ENSMUSG00000000308	12716
Bcl6b	-0.162996	-0.105269	-0.175753	0.572444	0.719292	0.534226	0.720506	0.826613	0.683642	ENSMUSG00000000317	12029
Clec10a	0.388365	0.252247	0.565227	0.463391	0.642822	0.273332	0.633528	0.771327	0.432485	ENSMUSG00000000318	17312
Alox12	0.11251	1.02299	-0.0565589	0.805436	0.0273577	0.900873	0.886624	0.11229	0.940601	ENSMUSG00000000320	11684
Comt	-0.29716	-0.300955	-0.212088	0.0136247	0.0130339	0.0474496	0.0609707	0.0730385	0.121393	ENSMUSG00000000326	12846
Rtca	0.0398396	0.00377165	0.0856889	0.748499	0.976036	0.467355	0.848754	0.987234	0.625764	ENSMUSG00000000339	66368
Dbt	-0.114783	0.00632583	-0.150618	0.216574	0.944359	0.0995815	0.386203	0.968957	0.20755	ENSMUSG00000000340	13171
Dazap2	0.0953728	-0.0157233	0.178728	0.433296	0.8958	0.12491	0.606682	0.941059	0.244704	ENSMUSG00000000346	23994
Mcts1	-0.146042	-0.0710999	-0.141727	0.180625	0.507985	0.177285	0.342309	0.66797	0.314586	ENSMUSG00000000355	68995
Rem1	0.422578	0.524729	-0.478973	0.317946	0.228318	0.302976	0.498381	0.408519	0.465508	ENSMUSG00000000359	19700
Rnf17	0.635072	-0.906553	0.221852	0.11942	0.0880622	0.582739	0.260484	0.228611	0.723651	ENSMUSG00000000365	30054
Trappc10	-0.0506992	-0.0811186	0.0243458	0.53566	0.326722	0.746203	0.692402	0.511488	0.842075	ENSMUSG00000000374	216131
Ccm2	-0.280811	-0.265667	-0.480199	0.0784917	0.0971238	0.00471766	0.196077	0.243336	0.0225401	ENSMUSG00000000378	216527
Tbrg4	-0.0353081	-0.00837812	0.198416	0.736564	0.936866	0.0587209	0.841406	0.964837	0.142408	ENSMUSG00000000384	21379
Mx1	-0.956161	-0.751123	-1.56314	0.18394	0.287212	0.0499044	0.34625	0.472255	0.126291	ENSMUSG00000000386	17857
Fap	-0.927501	-0.687039	-1.14765	0.176486	0.305648	0.0994811	0.337215	0.490779	0.207468	ENSMUSG00000000392	14089
Gcg	-0.302332	1.10277	1.98454	0.872237	0.544723	0.215298	0.927588	0.697128	0.363123	ENSMUSG00000000394	14526
Ndufa9	0.0888008	0.174859	0.165811	0.294124	0.0506802	0.0458897	0.475099	0.163075	0.118566	ENSMUSG00000000399	66108
Egfl6	0.199617	0.958861	-0.395558	0.584219	0.0123033	0.312355	0.730011	0.070644	0.475303	ENSMUSG00000000402	54156
Lck	-0.426667	0.228909	-1.2581	0.405872	0.636882	0.0391555	0.5822	0.767278	0.105765	ENSMUSG00000000409	16818
Cttnbp2	-1.1295	-1.38839	-1.00649	0.000289482	4.84E-05	0.000410563	0.00547436	0.00582366	0.00412058	ENSMUSG00000000416	30785
Galnt1	0.244531	0.309537	0.23018	0.0699269	0.0267203	0.0664497	0.181367	0.11064	0.155167	ENSMUSG00000000420	14423
Mkrn2	0.0549729	0.0310851	0.11691	0.54237	0.731845	0.179952	0.698174	0.834749	0.318015	ENSMUSG00000000439	67027
Pparg	-1.49998	-1.66463	-0.825287	0.00295925	0.0021876	0.0366734	0.022171	0.0265178	0.100647	ENSMUSG00000000440	19016
Raf1	0.219502	-0.00413631	0.414359	0.0575066	0.969316	0.000944713	0.158903	0.983379	0.00722965	ENSMUSG00000000441	110157
Septin1	0.751176	0.717008	0.685986	0.00770379	0.0117895	0.0121258	0.0411439	0.0692632	0.0444443	ENSMUSG00000000486	54204
Pdgfb	-1.08361	-0.756188	-1.10394	0.000122774	0.00201846	7.48E-05	0.00356044	0.0256263	0.00138659	ENSMUSG00000000489	18591
Acvrl1	-0.359866	-0.143859	-0.173949	0.0721771	0.447023	0.33476	0.185154	0.618462	0.498795	ENSMUSG00000000530	11482
Tamalin	-2.64939	-2.08755	-2.65126	0.000124135	0.00042975	8.56E-05	0.00356044	0.0123065	0.00149989	ENSMUSG00000000531	56149
Acvr1b	-0.673593	-0.542863	-0.58664	0.00038956	0.00213945	0.000645442	0.00642418	0.0262213	0.00558753	ENSMUSG00000000532	11479
Tom1l2	-0.0489078	-0.0976765	-0.0591128	0.565846	0.259002	0.453384	0.715985	0.441733	0.61265	ENSMUSG00000000538	216810
Zfp385a	0.355982	0.151776	0.477224	0.0184623	0.271353	0.00181301	0.0743812	0.455097	0.0114439	ENSMUSG00000000552	29813
Itga5	-0.443259	-0.520849	-0.622886	0.193436	0.15138	0.0763928	0.35852	0.317711	0.171418	ENSMUSG00000000555	16402
Gabra2	-0.780846	-0.129834	-0.894033	0.00934966	0.620921	0.00240997	0.047125	0.756077	0.0139621	ENSMUSG00000000560	14395
Wdr77	0.0419339	0.0592349	0.064237	0.692163	0.578509	0.517329	0.812328	0.724105	0.668753	ENSMUSG00000000561	70465
Adora3	-0.555873	-0.166252	-1.21904	0.0891725	0.581735	0.00251146	0.213611	0.726554	0.0143875	ENSMUSG00000000562	11542
Atp5pb	0.117651	0.115773	0.118118	0.257103	0.263589	0.219511	0.433842	0.446664	0.368257	ENSMUSG00000000563	11950
Sox9	0.36974	0.317927	0.446408	0.00971114	0.023047	0.00185377	0.0482375	0.101166	0.0116032	ENSMUSG00000000567	20682
Hnrnpd	-0.0385081	-0.0304294	0.0196758	0.686205	0.748836	0.822652	0.807555	0.845789	0.893634	ENSMUSG00000000568	11991
Dynlt1c	0.984776	0.893305	1.19628	0.00427528	0.00947438	0.000779136	0.0280678	0.0604223	0.00632032	ENSMUSG00000000579	100040563
C1d	-0.07785	0.167258	-0.0832253	0.636435	0.31494	0.59503	0.770598	0.500293	0.732703	ENSMUSG00000000581	57316
Gm2a	0.443427	0.460913	0.530938	0.00880669	0.00702755	0.00158653	0.0452396	0.0509515	0.0103667	ENSMUSG00000000594	14667
Krit1	-0.138148	-0.316527	-0.0847776	0.359513	0.0502466	0.541464	0.537809	0.162229	0.690211	ENSMUSG00000000600	79264
Clcn4	-0.171895	-0.197394	-0.194444	0.0574964	0.0322634	0.0240252	0.158903	0.124008	0.073489	ENSMUSG00000000605	12727
Sema4f	-0.130748	-0.156353	0.0771342	0.412561	0.332189	0.599078	0.588148	0.51584	0.735686	ENSMUSG00000000627	20355
Hk2	0.779768	0.412397	1.06536	0.00253509	0.0886629	0.000134653	0.0200053	0.229592	0.00197537	ENSMUSG00000000628	15277
Myo18a	-0.391715	-0.364425	-0.376049	0.0049597	0.00772805	0.00382781	0.0309719	0.0534388	0.01949	ENSMUSG00000000631	360013
Sez6	-0.742058	-0.601602	-0.611684	0.00111334	0.00496894	0.00261929	0.0120346	0.0414829	0.0148134	ENSMUSG00000000632	20370
Cd52	0.552903	0.948883	0.545216	0.272886	0.0675903	0.27122	0.45158	0.194564	0.430199	ENSMUSG00000000682	23833
Abhd15	0.606679	0.0923576	0.251951	0.09966	0.809439	0.484232	0.230864	0.886091	0.64019	ENSMUSG00000000686	67477
Hoxb6	0.859178	2.98682	5.26148	0.852521	0.45184	0.126458	0.915847	0.622691	0.246775	ENSMUSG00000000690	15414
Loxl3	0.418853	0.637283	0.345134	0.100119	0.0186465	0.163943	0.231423	0.0895878	0.297166	ENSMUSG00000000693	16950
Btn1a1	1.17093	0.811205	1.18738	0.0570363	0.193372	0.048066	0.158063	0.367571	0.12248	ENSMUSG00000000706	12231
Kat2b	1.10721	0.329554	1.41823	0.00127203	0.254533	8.15E-05	0.0130613	0.437587	0.00145962	ENSMUSG00000000708	18519
Rab5b	-0.0119627	0.0897841	0.0500934	0.880932	0.271944	0.500679	0.932609	0.455665	0.6545	ENSMUSG00000000711	19344
Icosl	0.761131	0.142374	0.751431	0.0062866	0.59129	0.00579744	0.0361237	0.734227	0.0260957	ENSMUSG00000000732	50723
Spg7	-0.0135437	-0.0900305	0.13399	0.903342	0.42812	0.2097	0.946686	0.602162	0.356544	ENSMUSG00000000738	234847
Rpl13	0.0310573	0.0177607	-0.155152	0.745497	0.852235	0.0952861	0.847012	0.914699	0.201012	ENSMUSG00000000740	270106
Chmp1a	-0.373638	-0.167868	-0.350875	0.00132029	0.0902903	0.00121047	0.0134049	0.23214	0.00860496	ENSMUSG00000000743	234852
Rpa1	0.440317	0.36355	0.523296	0.00223071	0.00803501	0.000309773	0.0186665	0.0545987	0.00340562	ENSMUSG00000000751	68275
Serpinf1	0.804855	0.592274	0.69525	0.0272995	0.104751	0.0490372	0.0968223	0.254378	0.124515	ENSMUSG00000000753	20317
Tubgcp3	0.192722	0.221557	0.248868	0.0696864	0.0413555	0.0170131	0.181024	0.143967	0.0569556	ENSMUSG00000000759	259279
Oprm1	1.68453	0.668106	1.2905	0.0264067	0.396118	0.0820642	0.0946737	0.574784	0.180683	ENSMUSG00000000766	18390
Polr3d	0.0510193	0.0255987	-0.00470626	0.603582	0.797704	0.960412	0.744766	0.878592	0.975938	ENSMUSG00000000776	67065
Tcf7	-0.804527	-0.536921	-0.999542	0.0314112	0.124168	0.00972724	0.106082	0.282095	0.038067	ENSMUSG00000000782	21414
Ddx3x	0.271123	0.145592	0.39864	0.00149805	0.0501028	2.40E-05	0.0144526	0.161961	0.000753905	ENSMUSG00000000787	13205
Il12rb1	0.314521	0.373663	0.503383	0.552794	0.490382	0.324999	0.70625	0.654636	0.488976	ENSMUSG00000000791	16161
Slc5a5	-0.137036	0.541099	-0.794717	0.659306	0.0787856	0.0306254	0.787926	0.213708	0.0881492	ENSMUSG00000000792	114479
Kcnn3	-0.447292	-0.242913	-0.955995	0.11464	0.373463	0.00355211	0.253521	0.55379	0.0184573	ENSMUSG00000000794	140493
Usp32	-0.366823	-0.333736	-0.364324	0.00874913	0.0148418	0.00560254	0.045041	0.0789158	0.0254604	ENSMUSG00000000804	237898
Car4	0.470813	-0.55033	0.901871	0.360172	0.350058	0.0727407	0.538393	0.532532	0.165321	ENSMUSG00000000805	12351
Txnrd3	0.756484	0.761037	0.605073	0.0312964	0.0335849	0.074516	0.105912	0.126998	0.168274	ENSMUSG00000000811	232223
Zfp512b	-0.28468	-0.360681	-0.245351	0.165394	0.0859112	0.194662	0.322791	0.225443	0.337813	ENSMUSG00000000823	269401
Dnajc5	-0.174888	-0.109576	-0.125593	0.0450242	0.187417	0.107824	0.134693	0.360815	0.219828	ENSMUSG00000000826	13002
Tpd52l2	0.157175	0.229463	0.129201	0.066246	0.0119553	0.101823	0.175105	0.0697786	0.211123	ENSMUSG00000000827	66314
Fmr1	-0.182568	-0.542378	-0.0894003	0.266164	0.00462466	0.550021	0.444288	0.0397681	0.697653	ENSMUSG00000000838	14265
Bcl11a	-2.41775	-2.20791	-2.46705	4.48E-06	1.02E-05	2.25E-06	0.00114153	0.0042156	0.000285745	ENSMUSG00000000861	14025
Pxmp4	0.0802536	0.177255	0.00962978	0.481657	0.135595	0.930733	0.648584	0.298181	0.958661	ENSMUSG00000000876	59038
Dlg3	-1.1673	-0.954268	-1.15035	8.83E-05	0.000529622	4.88E-05	0.00299906	0.0130889	0.00110885	ENSMUSG00000000881	53310
Gnb1l	0.296803	0.178422	0.107299	0.172353	0.417381	0.610957	0.331845	0.593526	0.743794	ENSMUSG00000000884	13972
Dbh	5.70442	3.81563	4.28245	0.0592886	0.21859	0.154614	0.162215	0.397016	0.284864	ENSMUSG00000000889	13166
Mmp11	0.0104119	0.500406	-0.0647374	0.964885	0.0425013	0.780878	0.980624	0.146401	0.866037	ENSMUSG00000000901	17385
Smarcb1	0.00143296	-0.149976	0.0507882	0.985349	0.073636	0.487875	0.991947	0.205327	0.643631	ENSMUSG00000000902	20587
Hip1r	0.0242931	0.0565053	0.0186584	0.719777	0.40886	0.76534	0.829812	0.586067	0.855444	ENSMUSG00000000915	29816
Nsun5	0.19106	0.0323026	0.280047	0.144094	0.803806	0.0332082	0.294577	0.882168	0.0936341	ENSMUSG00000000916	100609
Top1mt	-0.0802553	0.294188	-0.39607	0.589792	0.0570039	0.0189036	0.734431	0.174557	0.0614928	ENSMUSG00000000934	72960
Hoxa4	3.81055	4.17682	6.17008	0.210492	0.16691	0.0327952	0.378952	0.336517	0.0927074	ENSMUSG00000000942	15401
Gm38393	0.701169	0.0291408	0.733955	0.00162272	0.884228	0.000925426	0.0151077	0.934056	0.0071227	ENSMUSG00000000948	Gm38393
Mmp14	0.853627	0.705284	0.692723	0.000371362	0.00206997	0.0017009	0.00625571	0.0259877	0.0109047	ENSMUSG00000000957	17387
Slc7a7	0.00317	0.0105379	-0.206854	0.990447	0.969237	0.44316	0.994693	0.983374	0.603354	ENSMUSG00000000958	20540
Oxa1l	0.159285	0.146191	0.225732	0.0481039	0.0677962	0.00556758	0.140779	0.194756	0.0253584	ENSMUSG00000000959	69089
Heatr6	0.183015	0.0628043	0.296894	0.166533	0.63046	0.0253216	0.324206	0.762828	0.0764819	ENSMUSG00000000976	217026
Ccl3	0.879707	0.28505	0.741864	0.0168985	0.434613	0.038033	0.0700198	0.607912	0.103492	ENSMUSG00000000982	20302
Ilf2	0.0377217	-0.020812	0.0733554	0.667443	0.81259	0.373302	0.793761	0.887782	0.537232	ENSMUSG00000001016	67781
Chtop	-0.0535043	-0.12183	-0.0714613	0.550608	0.185509	0.391414	0.704505	0.358952	0.554656	ENSMUSG00000001017	66511
Snapin	0.335008	0.387774	0.359422	0.00692836	0.00268528	0.00277524	0.038389	0.029043	0.0154866	ENSMUSG00000001018	20615
S100a4	-0.948938	0.0687326	-0.589271	0.113185	0.892429	0.271138	0.251258	0.93898	0.43011	ENSMUSG00000001020	20198
S100a6	-0.361856	0.0494527	-0.240734	0.290138	0.879348	0.45787	0.47067	0.931218	0.617141	ENSMUSG00000001025	20200
Icam2	-0.0350667	0.244697	-0.209379	0.91828	0.474639	0.541065	0.955191	0.641613	0.689848	ENSMUSG00000001029	15896
Mapk7	0.522994	0.0740003	0.71349	0.0284244	0.743694	0.00335372	0.0995474	0.842142	0.0177315	ENSMUSG00000001034	23939
Epn2	-0.05682	-0.281605	-0.0123941	0.688411	0.0624977	0.924334	0.80923	0.184749	0.954903	ENSMUSG00000001036	13855
B9d1	0.0880099	0.267611	-0.0664165	0.595894	0.121666	0.687545	0.738867	0.27901	0.801663	ENSMUSG00000001039	27078
Sec24b	-0.0207799	-0.0105657	0.0647356	0.753253	0.872887	0.299368	0.852216	0.926829	0.462033	ENSMUSG00000001052	99683
N4bp3	-0.400022	-0.331697	-0.123524	0.0731478	0.136136	0.530841	0.186974	0.298897	0.680855	ENSMUSG00000001053	212706
Rmnd5b	-0.788621	-0.758761	-0.644923	0.000290222	0.000458626	0.00091787	0.00547932	0.0125569	0.00707965	ENSMUSG00000001054	66089
Nhp2	-0.439175	-0.648319	-0.404041	0.00719312	0.000672885	0.00960123	0.0394345	0.0149479	0.0376884	ENSMUSG00000001056	52530
Vps9d1	-0.47517	-0.456258	-0.347325	0.00172336	0.00242156	0.00865792	0.0156867	0.0276327	0.0351163	ENSMUSG00000001062	72325
Zfp276	0.107039	-0.0120607	0.292415	0.435959	0.930563	0.0353033	0.60918	0.961669	0.0978834	ENSMUSG00000001065	57247
C1ql4	5.32003	4.36163	3.20206	0.000802298	0.00440949	0.0298998	0.00969475	0.038636	0.0864183	ENSMUSG00000001076	239659
Mfsd10	0.0686858	-0.0619511	0.156725	0.656376	0.697247	0.295013	0.785621	0.811276	0.457009	ENSMUSG00000001082	68294
Luzp1	0.0602012	-0.291635	0.196978	0.812877	0.261162	0.407739	0.891117	0.443906	0.57019	ENSMUSG00000001089	269593
Kctd10	-0.331523	0.0533891	-0.305287	0.00567134	0.601863	0.00610587	0.0337252	0.742289	0.0270853	ENSMUSG00000001098	330171
Poldip2	0.0601371	0.0237353	0.105945	0.544664	0.810157	0.25795	0.700077	0.886503	0.414597	ENSMUSG00000001100	67811
Sebox	0.725502	-0.632417	0.987731	0.219683	0.38126	0.0888964	0.390141	0.560854	0.191131	ENSMUSG00000001103	18292
Ift20	-0.143993	-0.130989	-0.167558	0.0994903	0.134071	0.0479761	0.230648	0.296309	0.122286	ENSMUSG00000001105	55978
Col6a1	-2.16772	-1.49165	-2.42369	0.000710928	0.0065314	0.000317389	0.00900059	0.0487633	0.00347302	ENSMUSG00000001119	12833
Pcbp3	0.180946	0.124882	0.401018	0.095514	0.240853	0.000890531	0.224429	0.422072	0.00691621	ENSMUSG00000001120	59093
Lgals9	-0.137461	0.179592	0.0837753	0.665607	0.567177	0.780099	0.792479	0.715336	0.865385	ENSMUSG00000001123	16859
Araf	0.168515	0.34548	0.230708	0.282069	0.038612	0.119985	0.461654	0.138022	0.237926	ENSMUSG00000001127	11836
Cfp	0.0904231	-0.127719	0.383282	0.757854	0.681718	0.182196	0.855238	0.800707	0.321121	ENSMUSG00000001128	18636
Timp1	1.36711	0.527242	0.86823	0.0592986	0.492117	0.226231	0.162215	0.655756	0.377073	ENSMUSG00000001131	21857
Uxt	0.644479	0.192664	0.46096	0.0158488	0.459968	0.0702289	0.067214	0.629756	0.161155	ENSMUSG00000001134	22294
Cnnm3	0.490385	0.21274	0.629697	0.0012084	0.101858	7.60E-05	0.0125943	0.250391	0.00139669	ENSMUSG00000001138	94218
Lman2l	-0.0658234	0.0980897	-0.12622	0.70311	0.571445	0.440111	0.819697	0.718755	0.60079	ENSMUSG00000001143	214895
Mcm3ap	-0.182452	-0.335481	-0.0762637	0.159926	0.0172917	0.513167	0.315704	0.0859632	0.665568	ENSMUSG00000001150	54387
Pcnt	0.145982	-0.246601	0.336765	0.202118	0.043742	0.00529718	0.369069	0.149234	0.0244353	ENSMUSG00000001151	18541
Mxd1	-0.304038	-0.135551	-0.172789	0.149103	0.507016	0.371447	0.301364	0.667572	0.535366	ENSMUSG00000001156	17119
Gmcl1	-0.123916	-0.0865483	0.0163238	0.338629	0.503624	0.891069	0.5183	0.665	0.934801	ENSMUSG00000001157	23885
Snrnp27	-0.0349745	-0.0310371	0.0194166	0.759708	0.78936	0.858774	0.856193	0.873671	0.915021	ENSMUSG00000001158	66618
Oas1c	0.192524	0.674195	0.0901634	0.613588	0.0816964	0.809334	0.753216	0.21871	0.884712	ENSMUSG00000001166	114643
Ocrl	-0.0829432	0.0466743	-0.0757217	0.594866	0.763967	0.60028	0.738221	0.856762	0.73656	ENSMUSG00000001173	320634
Calm1	-0.955063	-0.794028	-0.848571	5.58E-06	3.71E-05	8.46E-06	0.00115738	0.00526012	0.000458314	ENSMUSG00000001175	12313
Agpat3	0.0310433	-0.0621457	0.133755	0.742931	0.512629	0.141616	0.845255	0.671727	0.267472	ENSMUSG00000001211	28169
Sema6b	-0.755113	-0.397973	-0.782277	0.000401572	0.0272756	0.000150661	0.00652537	0.112065	0.00211509	ENSMUSG00000001227	20359
Uhrf1	-0.703807	-0.246811	-1.13624	0.0622393	0.464923	0.00664947	0.167409	0.633319	0.0289347	ENSMUSG00000001228	18140
Dpp9	-0.353298	-0.282596	-0.23139	0.00201939	0.00888677	0.0174928	0.0174649	0.0580344	0.0580018	ENSMUSG00000001229	224897
Ramp2	-0.269421	-0.194447	-0.114598	0.199572	0.354603	0.556166	0.366013	0.536199	0.702081	ENSMUSG00000001240	54409
Lsr	-0.230852	0.0527382	-0.254384	0.502014	0.877389	0.454238	0.665503	0.929858	0.613516	ENSMUSG00000001247	54135
Gramd1a	-0.341109	-0.15476	-0.274505	0.03754	0.31262	0.0650248	0.118804	0.497749	0.152988	ENSMUSG00000001248	52857
Hpn	1.19011	0.063687	1.10429	0.00733641	0.886792	0.0109655	0.0399249	0.935483	0.0413868	ENSMUSG00000001249	15451
Gabrg1	0.533121	1.04088	0.280641	0.18839	0.0164074	0.464327	0.352019	0.0836177	0.622942	ENSMUSG00000001260	14405
Ckb	0.182138	0.0675272	0.442941	0.220815	0.639863	0.00487759	0.391444	0.769604	0.0231084	ENSMUSG00000001270	12709
Sp1	0.418489	0.0207949	0.417364	0.00521801	0.873292	0.00345404	0.0319545	0.926932	0.0180975	ENSMUSG00000001280	20683
Itgb7	2.36639	1.85515	2.53343	0.000988829	0.00776342	0.000482492	0.0112232	0.0535646	0.00460319	ENSMUSG00000001281	16421
Myg1	0.118175	0.1488	0.0855173	0.27219	0.176604	0.400404	0.450756	0.348513	0.563514	ENSMUSG00000001285	60315
Rarg	0.12947	-0.0373714	0.074404	0.280394	0.760859	0.520911	0.459746	0.854551	0.672351	ENSMUSG00000001288	19411
Pfdn5	-0.0715774	-0.077405	-0.206082	0.520574	0.488561	0.0616382	0.680261	0.653576	0.147228	ENSMUSG00000001289	56612
Efnb2	-1.29345	-0.792634	-1.16486	0.000292647	0.00871927	0.000413491	0.0054901	0.0574356	0.00413973	ENSMUSG00000001300	13642
Rrp15	-0.206353	-0.185713	-0.131606	0.224934	0.279879	0.413346	0.396572	0.464175	0.575621	ENSMUSG00000001305	67223
Rnd2	0.606045	0.961684	0.582415	0.0179377	0.00088007	0.0145013	0.0730013	0.0169378	0.0505155	ENSMUSG00000001313	11858
Srr	-1.06833	-0.955202	-1.13876	1.68E-05	5.21E-05	4.43E-06	0.00158698	0.0058748	0.000358002	ENSMUSG00000001323	27364
Sync	-0.584103	0.640402	-0.0215451	0.220692	0.122936	0.958133	0.391415	0.280474	0.974527	ENSMUSG00000001333	68828
Fndc5	0.682523	0.314949	0.933053	0.00592884	0.153727	0.000316888	0.034728	0.321113	0.00347115	ENSMUSG00000001334	384061
Acp5	-1.11605	0.456638	-0.553055	0.284789	0.592417	0.546185	0.464967	0.735112	0.69468	ENSMUSG00000001348	11433
Cnn1	0.675256	1.13525	-0.885352	0.333048	0.107876	0.287237	0.512891	0.259215	0.448119	ENSMUSG00000001349	12797
Fbxo9	0.514446	0.388189	0.400082	0.000714635	0.0054621	0.00263459	0.0090222	0.0440312	0.0148805	ENSMUSG00000001366	71538
Vps50	-0.434523	-0.371256	-0.35577	0.000543255	0.00189759	0.00148109	0.0077143	0.024904	0.00988544	ENSMUSG00000001376	73288
Hars1	0.00176192	0.132237	0.00211181	0.983395	0.135488	0.978536	0.991086	0.29809	0.987597	ENSMUSG00000001380	15115
Zmat2	-0.398343	-0.236604	-0.416433	0.00147842	0.0331511	0.000564557	0.0143407	0.125995	0.00512849	ENSMUSG00000001383	66492
Ube2c	-0.608785	1.01219	-0.522435	0.576104	0.278734	0.611225	0.723524	0.462659	0.743935	ENSMUSG00000001403	68612
Smg5	-0.126442	-0.179292	-0.0717118	0.154596	0.0514733	0.370737	0.308593	0.164439	0.534607	ENSMUSG00000001415	229512
Cct3	0.0911447	0.274999	0.1137	0.292631	0.00564929	0.162642	0.473647	0.0448784	0.29552	ENSMUSG00000001416	12462
Glmp	0.125537	0.22974	0.18423	0.259749	0.0510588	0.0887661	0.437303	0.163877	0.19092	ENSMUSG00000001418	56700
Mef2d	-0.710863	-0.847381	-0.606904	0.00196736	0.0004839	0.00345144	0.0172217	0.0127446	0.0180905	ENSMUSG00000001419	17261
Tmem79	-0.235154	0.0966268	-0.0577819	0.649444	0.848961	0.905778	0.780744	0.912215	0.943211	ENSMUSG00000001420	71913
Snd1	-0.0427689	0.0553489	-0.0759567	0.700837	0.619802	0.464551	0.817999	0.755275	0.623015	ENSMUSG00000001424	56463
Col18a1	2.56649	1.38758	3.14832	5.26E-05	0.00966644	4.08E-06	0.00243367	0.0611903	0.000355236	ENSMUSG00000001435	12822
Slc19a1	0.137265	0.0197571	0.0864998	0.372752	0.89947	0.55714	0.550887	0.943285	0.702883	ENSMUSG00000001436	20509
Kpnb1	-0.0524369	0.0371749	-0.0881667	0.426472	0.570172	0.158304	0.600514	0.717781	0.28967	ENSMUSG00000001440	16211
Npepps	-0.0822301	0.0511842	-0.0411506	0.277272	0.492568	0.549328	0.456036	0.656019	0.697178	ENSMUSG00000001441	19155
Mrpl10	0.0368522	0.109004	-0.0316429	0.691613	0.253241	0.71714	0.811984	0.43625	0.821977	ENSMUSG00000001445	107732
Cyp51	-0.0649488	0.395157	-0.0811341	0.667345	0.0188363	0.565016	0.793761	0.0898905	0.709604	ENSMUSG00000001467	13121
Tcf25	-0.101678	-0.102489	-0.0791533	0.30614	0.301194	0.384485	0.4867	0.486294	0.547814	ENSMUSG00000001472	66855
Tubb6	0.54136	0.85579	0.464434	0.218669	0.0604313	0.283939	0.389084	0.18064	0.444435	ENSMUSG00000001473	67951
Def8	0.343046	0.162327	0.483789	0.00155207	0.0836157	4.05E-05	0.0147329	0.221962	0.000995825	ENSMUSG00000001482	23854
Meox1	0.0595257	0.485709	0.106717	0.835512	0.0961628	0.700489	0.905331	0.241794	0.810204	ENSMUSG00000001493	17285
Nkx2-1	-1.31104	0.538791	-3.33708	0.602809	0.788964	0.231139	0.74427	0.873393	0.382497	ENSMUSG00000001496	21869
Irx2	4.89936	3.829	4.46972	0.00171436	0.0111347	0.00339058	0.0156605	0.066738	0.0178754	ENSMUSG00000001504	16372
Col1a1	0.528401	0.410088	-0.134395	0.2015	0.330138	0.753251	0.368239	0.514189	0.846963	ENSMUSG00000001506	12842
Itga3	0.985969	1.06669	1.09647	0.000178338	8.75E-05	3.45E-05	0.00430571	0.00646444	0.000907592	ENSMUSG00000001507	16400
Dlx3	1.50821	0.965842	1.94996	0.0210046	0.141828	0.00344794	0.0810402	0.30598	0.0180774	ENSMUSG00000001510	13393
Foxm1	-0.178526	0.297428	-0.27478	0.517689	0.266228	0.318141	0.678019	0.44914	0.481145	ENSMUSG00000001517	14235
Itfg2	0.718441	0.512995	0.892921	0.000357893	0.00518458	2.58E-05	0.00615489	0.0425353	0.000774684	ENSMUSG00000001518	101142
Nrip2	1.11018	1.1522	1.09901	0.00127792	0.00100177	0.000951094	0.0131049	0.0179652	0.00727371	ENSMUSG00000001520	60345
Tulp3	0.364118	0.168183	0.545271	0.00183788	0.102693	3.11E-05	0.0163847	0.251621	0.000854056	ENSMUSG00000001521	22158
Gtf2h4	-0.111282	-0.224932	-0.213532	0.354044	0.0851163	0.0852282	0.532618	0.224123	0.185477	ENSMUSG00000001524	14885
Tubb5	-0.437518	-0.0575369	-0.498306	0.0282584	0.75147	0.00930228	0.099127	0.847542	0.0368922	ENSMUSG00000001525	22154
Ell2	-0.728157	-0.5115	-0.658538	0.000585781	0.0071926	0.000867059	0.00799401	0.0514036	0.00679523	ENSMUSG00000001542	192657
Jup	0.767671	0.118141	1.07259	0.00492453	0.612547	0.000203203	0.0308484	0.750127	0.00258532	ENSMUSG00000001552	16480
Fkbp10	0.125522	0.0715896	0.216654	0.520667	0.721696	0.259906	0.680332	0.828064	0.416632	ENSMUSG00000001555	14230
Nom1	0.0523132	-0.119736	0.024531	0.563551	0.208253	0.774276	0.714223	0.38553	0.861575	ENSMUSG00000001569	433864
Ergic1	-0.404242	-0.400389	-0.441874	0.0218313	0.0228985	0.00885009	0.0832856	0.100947	0.0356182	ENSMUSG00000001576	67458
Tcea3	1.06544	0.785636	0.884354	0.0545491	0.163119	0.102063	0.153304	0.331802	0.21148	ENSMUSG00000001604	21401
Ifrd1	-0.378945	-0.540925	-0.295102	0.0267211	0.00428308	0.0598238	0.0953848	0.0379338	0.144077	ENSMUSG00000001627	15982
Stk38l	-0.0919268	-0.129569	0.0252081	0.465467	0.315111	0.829467	0.635355	0.500434	0.897543	ENSMUSG00000001630	232533
Brpf1	0.326862	-0.182601	0.590666	0.121074	0.381166	0.00653383	0.262914	0.560845	0.0285347	ENSMUSG00000001632	78783
Akr1b1	-0.165221	0.0019783	-0.216588	0.123433	0.984583	0.040889	0.266425	0.991563	0.108979	ENSMUSG00000001642	11677
Hoxc6	1.29137	2.31471	3.62308	0.575993	0.28353	0.0617299	0.723502	0.467737	0.147389	ENSMUSG00000001661	15425
Gstt1	0.241572	0.144936	0.270659	0.312859	0.553947	0.247833	0.493331	0.705118	0.402706	ENSMUSG00000001663	14871
Gstt3	0.497403	0.702323	0.470864	0.106944	0.0290129	0.117807	0.241928	0.116115	0.234665	ENSMUSG00000001665	103140
Ddt	0.368991	0.498914	0.681997	0.0344323	0.00721165	0.000436073	0.112169	0.0514357	0.00428964	ENSMUSG00000001666	13202
Marveld3	0.77671	0.950654	0.131119	0.214913	0.142194	0.837866	0.384381	0.306507	0.902983	ENSMUSG00000001672	73608
Ddx18	-0.00836826	-0.0532736	0.169158	0.940932	0.645885	0.129005	0.968554	0.77399	0.250229	ENSMUSG00000001674	66942
Ubl3	0.125168	-0.0533016	0.240779	0.295218	0.648997	0.0407268	0.476431	0.776274	0.108679	ENSMUSG00000001687	24109
Gramd2b	-0.0339367	0.120227	-0.0512972	0.857246	0.527253	0.779089	0.918593	0.683757	0.86485	ENSMUSG00000001700	107022
Eef1e1	0.0753034	0.294501	-0.109826	0.516258	0.021059	0.342623	0.676974	0.0959028	0.507118	ENSMUSG00000001707	66143
Akt1	-0.048953	-0.0183699	-0.0670671	0.635874	0.858281	0.484576	0.770116	0.918184	0.64041	ENSMUSG00000001729	11651
Il16	4.41891	1.62109	4.77314	0.000537003	0.149094	0.000220387	0.00768699	0.314865	0.00271043	ENSMUSG00000001741	16170
Tcirg1	0.164276	0.39993	0.0619064	0.431824	0.0689078	0.757396	0.605232	0.19661	0.850204	ENSMUSG00000001750	27060
Naglu	0.576759	0.352702	0.361548	0.00193476	0.042126	0.0308192	0.0170102	0.145509	0.0885506	ENSMUSG00000001751	27419
Coasy	0.115315	0.192689	-0.0148084	0.291673	0.0915351	0.886332	0.472527	0.233945	0.931891	ENSMUSG00000001755	71743
Smo	0.635162	0.680104	0.461185	0.00320216	0.00208905	0.0179257	0.0232547	0.0260204	0.0591436	ENSMUSG00000001761	319757
Tspan33	-0.0724872	0.348375	-0.121296	0.653867	0.0426043	0.438248	0.783867	0.146656	0.599154	ENSMUSG00000001763	232670
Crnkl1	-0.0623948	-0.30334	0.0939045	0.590744	0.0243399	0.395785	0.735109	0.10447	0.558976	ENSMUSG00000001767	66877
Rin2	-0.304778	-0.171344	-0.225239	0.0244132	0.177415	0.0666029	0.0897391	0.34935	0.155424	ENSMUSG00000001768	74030
Folh1	0.547696	1.06571	1.08838	0.080114	0.00220027	0.0012942	0.198888	0.0265496	0.0090005	ENSMUSG00000001773	53320
Chordc1	-0.225734	-0.0598151	-0.23055	0.0800307	0.623403	0.0565503	0.198821	0.757923	0.138523	ENSMUSG00000001774	66917
Rtcb	0.159243	0.291031	0.170977	0.109949	0.00788161	0.0676946	0.2465	0.0540038	0.157219	ENSMUSG00000001783	28088
Pwp1	-0.0945439	-0.0603476	-0.0477855	0.450066	0.632372	0.687841	0.622361	0.764071	0.801805	ENSMUSG00000001785	103136
Fbxo7	0.20841	0.353603	0.231156	0.117062	0.0138329	0.0704829	0.257112	0.0756928	0.161614	ENSMUSG00000001786	69754
Capns1	0.458425	0.667512	0.499017	0.00311621	0.000152015	0.000915717	0.0228395	0.008019	0.00706909	ENSMUSG00000001794	12336
Lrp3	-0.132822	-0.113711	-0.0796757	0.219045	0.288743	0.41726	0.389455	0.47375	0.579417	ENSMUSG00000001802	435965
Evx2	5.7796	3.19367	4.45632	0.00710941	0.136688	0.0326537	0.0390984	0.299538	0.0924222	ENSMUSG00000001815	14029
Folr1	2.36281	1.7461	0.241711	0.230429	0.399759	0.914077	0.403217	0.577888	0.948787	ENSMUSG00000001827	14275
Clpb	-0.1961	-0.155199	-0.306668	0.0281347	0.0730866	0.00117069	0.0988276	0.204332	0.00839776	ENSMUSG00000001829	20480
Septin7	-0.320768	-0.319256	-0.258009	0.0186065	0.0188391	0.0356653	0.0748287	0.0898905	0.0986381	ENSMUSG00000001833	235072
Zdhhc4	0.040943	0.0509795	0.0953866	0.682021	0.61607	0.325149	0.804494	0.752697	0.488997	ENSMUSG00000001844	72881
Rac1	-0.0527605	-0.0081669	-0.0579814	0.504231	0.916813	0.427563	0.667309	0.953767	0.589238	ENSMUSG00000001847	19353
Nup214	0.16892	-0.0691374	0.242586	0.0420107	0.376775	0.00401118	0.128318	0.556571	0.0201229	ENSMUSG00000001855	227720
Aif1l	0.485266	0.51624	0.252102	0.0296437	0.0240462	0.230309	0.102296	0.103735	0.381613	ENSMUSG00000001864	108897
Ltbp1	-1.0111	-0.439609	-0.933409	0.000294488	0.0417746	0.000415885	0.00550556	0.144828	0.00415908	ENSMUSG00000001870	268977
Ugp2	-0.0824424	-0.0634291	-0.126128	0.498037	0.601518	0.271819	0.662519	0.742077	0.430887	ENSMUSG00000001891	216558
Kcnh6	0.0464759	0.215399	-0.115723	0.90334	0.575721	0.75989	0.946686	0.721928	0.851819	ENSMUSG00000001901	192775
Trmt1	-0.182686	-0.157244	-0.0920487	0.127505	0.186103	0.393748	0.271872	0.359396	0.55684	ENSMUSG00000001909	212528
Nacc1	-0.1106	-0.229234	-0.0517754	0.16529	0.00926115	0.469641	0.322622	0.0595864	0.627661	ENSMUSG00000001910	66830
Nfix	-0.0190748	-0.667817	0.207805	0.952533	0.0516569	0.487022	0.974849	0.164791	0.642654	ENSMUSG00000001911	18032
Slc1a5	-0.379398	-0.0777552	-0.705438	0.176707	0.770989	0.0214215	0.337365	0.861715	0.0673051	ENSMUSG00000001918	20514
Uba1	-0.0626246	0.0116597	-0.0617055	0.393541	0.871839	0.362488	0.570376	0.926131	0.526682	ENSMUSG00000001924	22201
Vwf	-0.325824	0.0860913	0.183346	0.542752	0.870935	0.708952	0.698416	0.925574	0.816063	ENSMUSG00000001930	22371
Siae	-0.0733521	0.0810739	-0.123667	0.602268	0.56648	0.366359	0.743857	0.714769	0.530627	ENSMUSG00000001942	22619
Vsig2	-0.653814	-0.332745	-0.60384	0.0294916	0.224932	0.0357078	0.102025	0.40433	0.0987135	ENSMUSG00000001943	57276
Esam	-0.230747	-0.0320479	-0.0636085	0.166953	0.842225	0.677666	0.324638	0.907735	0.794287	ENSMUSG00000001946	69524
Spa17	-0.0501324	0.564798	0.0687039	0.832082	0.022789	0.761541	0.903373	0.100646	0.852633	ENSMUSG00000001948	20686
Fam50a	-0.002264	0.165667	0.13315	0.9808	0.0961328	0.151365	0.989653	0.241786	0.28086	ENSMUSG00000001962	108160
Emd	0.022732	-0.0169008	0.0100084	0.843986	0.885725	0.927447	0.911057	0.935012	0.95666	ENSMUSG00000001964	13726
Taco1	0.0602745	0.154783	0.0530602	0.684732	0.309871	0.714042	0.806453	0.494811	0.819155	ENSMUSG00000001983	70207
Grik3	-0.741566	-0.560571	-0.548004	0.00314732	0.0171381	0.0127524	0.0229593	0.0855644	0.0461094	ENSMUSG00000001985	14807
Gria3	-1.04414	-1.00475	-0.988019	1.73E-05	2.53E-05	1.37E-05	0.00158698	0.00446533	0.000568622	ENSMUSG00000001986	53623
Npas1	-0.565984	0.161397	-1.56857	0.299261	0.741078	0.0208673	0.480463	0.840685	0.0661709	ENSMUSG00000001988	18142
Sipa1l2	0.280367	0.198146	0.28228	0.0799386	0.202398	0.0591883	0.198646	0.3789	0.143062	ENSMUSG00000001995	244668
Ap4e1	0.385852	-0.0847593	0.557722	0.0241341	0.607354	0.00181708	0.0890944	0.746307	0.0114439	ENSMUSG00000001998	108011
Blvra	0.315278	0.170671	0.320914	0.0623466	0.306395	0.051745	0.16748	0.491655	0.129746	ENSMUSG00000001999	109778
Pdzd4	-0.536399	-0.455092	-0.589014	0.0260402	0.0528149	0.0106555	0.0937706	0.167105	0.0405306	ENSMUSG00000002006	245469
Srpk3	0.0138198	0.34729	0.0088468	0.96678	0.293822	0.978185	0.981368	0.478798	0.987546	ENSMUSG00000002007	56504
Idh3g	0.134087	0.176858	0.24658	0.121336	0.0475367	0.00576469	0.263368	0.156899	0.0259872	ENSMUSG00000002010	15929
Pnck	-0.182359	0.385823	-0.365547	0.63463	0.318939	0.318538	0.769188	0.503807	0.481545	ENSMUSG00000002012	93843
Ssr4	0.366751	0.29266	0.216081	0.0017513	0.00864589	0.0308129	0.0158699	0.0571751	0.0885506	ENSMUSG00000002014	20832
Bcap31	0.298005	0.441827	0.262482	0.00655509	0.000353564	0.00911594	0.0370374	0.0112756	0.0364093	ENSMUSG00000002015	27061
Fam98a	0.387256	0.325225	0.453082	0.00784703	0.0212888	0.00172153	0.0416255	0.0964593	0.0109863	ENSMUSG00000002017	72722
Ltbp2	4.92907	2.57913	5.97055	0.000570041	0.049746	9.02E-05	0.00791333	0.161239	0.00154812	ENSMUSG00000002020	16997
Kmt2a	0.110797	-0.536801	0.122064	0.572704	0.0141291	0.501172	0.720663	0.0766626	0.654813	ENSMUSG00000002028	214162
Ift46	0.14744	0.195222	0.226544	0.133565	0.055345	0.0212968	0.279839	0.171737	0.0670534	ENSMUSG00000002031	76568
Tmem25	0.172012	0.00758433	0.42266	0.149038	0.947294	0.00132014	0.301266	0.970631	0.00912317	ENSMUSG00000002032	71687
Trappc6a	0.135951	0.0705545	-0.0551711	0.376006	0.654106	0.71636	0.554254	0.779907	0.821188	ENSMUSG00000002043	67091
Supt6	-0.203425	-0.135894	-0.100175	0.0452755	0.162434	0.258819	0.135239	0.331164	0.415583	ENSMUSG00000002052	20926
Spag5	-0.686562	-0.724896	-0.333466	0.00373191	0.00303756	0.0847444	0.0254931	0.0310863	0.184736	ENSMUSG00000002055	54141
Unc119	0.130769	0.513397	0.0856585	0.546386	0.027774	0.680709	0.701269	0.113214	0.79642	ENSMUSG00000002058	22248
Rab34	0.160846	0.305176	0.0717297	0.364134	0.0979599	0.676596	0.542618	0.244564	0.793762	ENSMUSG00000002059	19376
Sdf2	-0.0192084	0.238507	-0.0383708	0.864873	0.0495089	0.719903	0.923538	0.160757	0.823881	ENSMUSG00000002064	20316
Ccne1	-0.537549	-0.188868	-0.560586	0.0226307	0.367749	0.0163951	0.085223	0.549142	0.0554007	ENSMUSG00000002068	12447
Hsf2bp	1.61028	1.36835	0.41074	0.010965	0.0302406	0.5009	0.0525976	0.119329	0.654685	ENSMUSG00000002076	74377
Bbc3	0.0806796	-0.605358	0.420851	0.755924	0.0545278	0.100507	0.853899	0.170379	0.208995	ENSMUSG00000002083	170770
Mybpc3	5.89854	2.70196	6.69081	0.00185942	0.136919	0.000635492	0.0165006	0.299885	0.00552526	ENSMUSG00000002100	17868
Psmc3	-0.142941	-0.0279552	-0.0406624	0.112417	0.744431	0.60926	0.250138	0.842669	0.742599	ENSMUSG00000002102	19182
Acp2	-0.0637172	-0.0194913	-0.110956	0.481781	0.828214	0.196562	0.64869	0.898972	0.340389	ENSMUSG00000002103	11432
Rapsn	-0.755396	-0.278143	-0.0861424	0.148733	0.560535	0.84454	0.300884	0.710605	0.906728	ENSMUSG00000002104	19400
Slc39a13	0.609978	0.416195	0.762436	0.000970469	0.01426	8.23E-05	0.0110812	0.0770713	0.0014664	ENSMUSG00000002105	68427
Celf2	-1.35609	-1.58983	-1.35896	0.00110155	0.000288618	0.00057929	0.0119295	0.0106482	0.00520986	ENSMUSG00000002107	14007
Nr1h3	1.22686	0.668991	1.21561	0.00202515	0.0761542	0.00198083	0.0174979	0.209532	0.0121849	ENSMUSG00000002108	22259
Ddb2	0.292471	-0.0892352	0.287937	0.0486454	0.546262	0.0462586	0.141917	0.698449	0.119256	ENSMUSG00000002109	107986
Spi1	-0.0941851	0.409164	-0.427668	0.829604	0.343048	0.347646	0.901743	0.526627	0.512284	ENSMUSG00000002111	20375
Sf3a1	-0.075285	-0.0915858	0.0151415	0.49105	0.404768	0.880003	0.657091	0.582237	0.927695	ENSMUSG00000002129	67465
Stat6	-0.290371	-0.148889	-0.453852	0.187651	0.492569	0.0483411	0.351137	0.656019	0.123077	ENSMUSG00000002147	20852
Clgn	0.839239	0.746607	0.865624	0.0238622	0.0434819	0.0161728	0.0885032	0.148543	0.0547711	ENSMUSG00000002190	12745
Napsa	-0.153795	1.34409	0.0992218	0.886419	0.17349	0.923122	0.936293	0.344973	0.954222	ENSMUSG00000002204	16541
Vrk3	0.00434202	-0.0773247	0.186028	0.965646	0.460607	0.0670546	0.98098	0.630196	0.156215	ENSMUSG00000002205	101568
Smg9	-0.212299	-0.37758	0.0684258	0.144429	0.0196416	0.599577	0.295023	0.0919205	0.736101	ENSMUSG00000002210	71997
Paxip1	-0.158303	-0.204628	-0.0700333	0.177408	0.090973	0.51125	0.338325	0.233197	0.664276	ENSMUSG00000002221	55982
Rmnd5a	0.139983	-0.317325	0.391058	0.423968	0.0824162	0.026842	0.598111	0.219919	0.0797673	ENSMUSG00000002222	68477
Mov10	-1.25875	-0.421703	-1.59317	0.000660934	0.119246	0.000111485	0.00854586	0.275734	0.0017643	ENSMUSG00000002227	17454
Ppm1j	1.57915	1.5267	2.25937	0.00174996	0.00262251	4.43E-05	0.0158699	0.0287422	0.00104806	ENSMUSG00000002228	71887
Rhoc	0.242492	0.350322	0.105323	0.153384	0.0492598	0.517378	0.30699	0.160357	0.668753	ENSMUSG00000002233	11853
Tead3	0.630155	0.594348	0.65899	0.0418589	0.0586577	0.0304664	0.128105	0.177276	0.0878166	ENSMUSG00000002249	21678
Ppard	-0.0113954	-0.146697	0.0749708	0.94165	0.363803	0.610077	0.968822	0.545537	0.743174	ENSMUSG00000002250	19015
Def6	0.70079	0.933032	0.870153	0.0677216	0.019299	0.0228006	0.17753	0.0912818	0.0706051	ENSMUSG00000002257	23853
Peg3	0.696103	0.548731	0.529403	0.0021966	0.00998491	0.00763495	0.0185181	0.0623099	0.0319069	ENSMUSG00000002265	18616
Zim1	1.68171	1.95583	0.941723	0.0158156	0.00640014	0.160107	0.0671134	0.0481706	0.292061	ENSMUSG00000002266	22776
Metrn	1.23022	0.716777	1.52309	6.95E-05	0.00540052	3.67E-06	0.00267763	0.0437285	0.000339668	ENSMUSG00000002274	70083
Lmf1	0.0421514	0.0796406	-0.0130742	0.759006	0.570281	0.922165	0.85588	0.717854	0.953616	ENSMUSG00000002279	76483
Ciao3	-0.0733516	-0.0686197	-0.0126693	0.370724	0.407906	0.868329	0.548531	0.585072	0.920906	ENSMUSG00000002280	67563
Angptl4	0.0237174	0.246083	0.316304	0.964571	0.648523	0.53354	0.980531	0.776065	0.683151	ENSMUSG00000002289	57875
Dbf4	-0.437703	-0.634519	-0.179606	0.13301	0.0461592	0.492105	0.278994	0.154103	0.64742	ENSMUSG00000002297	27214
Daxx	0.0189587	-0.111947	0.123041	0.849848	0.288011	0.208059	0.914312	0.473139	0.355027	ENSMUSG00000002307	13163
Cd320	0.100689	0.191934	0.0142263	0.396386	0.122099	0.902034	0.572967	0.279583	0.941155	ENSMUSG00000002308	54219
Ipo4	-0.0429879	0.221507	-0.0628	0.705053	0.0676192	0.552048	0.820796	0.194564	0.699059	ENSMUSG00000002319	75751
Tm9sf1	0.0638106	0.108781	0.119078	0.45294	0.212459	0.147851	0.624828	0.390234	0.275853	ENSMUSG00000002320	74140
Rec8	4.09665	2.25826	4.64777	0.00553937	0.125594	0.00190264	0.0332786	0.284083	0.0118527	ENSMUSG00000002324	56739
Irf9	-0.53473	-0.310275	-0.504128	0.0301809	0.178689	0.034071	0.103536	0.350722	0.0953427	ENSMUSG00000002325	16391
Gmpr2	-0.00465434	0.057717	-0.102593	0.97064	0.655008	0.418105	0.983727	0.780307	0.580323	ENSMUSG00000002326	105446
Mdp1	-0.0993745	-0.0300872	-0.14233	0.31971	0.761053	0.144289	0.50038	0.854556	0.2713	ENSMUSG00000002329	67881
Dhrs1	0.247411	0.306954	0.189913	0.158566	0.086706	0.239235	0.31381	0.226838	0.392546	ENSMUSG00000002332	52585
Ncan	-2.04852	-1.27274	-2.49147	1.09E-05	0.000787134	8.86E-07	0.00136464	0.0162177	0.00022524	ENSMUSG00000002341	13004
Tmem161a	-0.0525789	0.0468688	-0.0197635	0.572106	0.615743	0.821545	0.720464	0.752412	0.892902	ENSMUSG00000002342	234371
Armc6	-0.198759	-0.0899938	-0.0847968	0.056887	0.363912	0.364018	0.157771	0.545629	0.528168	ENSMUSG00000002343	76813
Borcs8	-0.0996937	-0.118812	-0.17169	0.426843	0.357167	0.175573	0.600855	0.538856	0.312286	ENSMUSG00000002345	72368
Slc25a42	-0.210744	-0.288089	-0.201919	0.152575	0.0615807	0.146511	0.305946	0.183058	0.274249	ENSMUSG00000002346	73095
Snx9	0.275625	0.1973	0.332523	0.0479094	0.150364	0.0159214	0.140405	0.316381	0.0540941	ENSMUSG00000002365	66616
Ranbp3	-0.0818118	-0.123909	-0.0289769	0.439897	0.249605	0.765352	0.61307	0.432245	0.855444	ENSMUSG00000002372	71810
Ndufa11	0.111904	0.223108	0.0536987	0.370718	0.0878429	0.643265	0.548531	0.228315	0.768187	ENSMUSG00000002379	69875
Nr2f6	-0.0795634	-0.0959677	-0.0404877	0.46483	0.38681	0.691875	0.634773	0.565651	0.804129	ENSMUSG00000002393	13864
Use1	0.326188	0.210664	0.252645	0.00500993	0.0510215	0.0160494	0.0311562	0.163815	0.0544465	ENSMUSG00000002395	67023
Ocel1	-0.703199	-0.371924	-0.701062	0.00357331	0.0753568	0.00302112	0.0249481	0.207972	0.0165063	ENSMUSG00000002396	77090
Dyrk1b	-0.290424	-0.515492	-0.200515	0.0576644	0.00354803	0.151651	0.159168	0.0339575	0.281186	ENSMUSG00000002409	13549
Braf	-0.177687	-0.512061	-0.0597067	0.167715	0.000996975	0.604231	0.325665	0.0179268	0.739332	ENSMUSG00000002413	109880
Ndufb2	0.214079	0.351392	0.267489	0.0777672	0.00780508	0.0235373	0.19489	0.0536549	0.0723771	ENSMUSG00000002416	68198
Hltf	0.212488	0.00764536	0.1356	0.0680879	0.945331	0.204414	0.178361	0.969348	0.350554	ENSMUSG00000002428	20585
Prpf6	0.107368	0.135833	0.13512	0.19806	0.110325	0.0885946	0.364056	0.26241	0.190641	ENSMUSG00000002455	68879
Rgs19	-0.449032	-0.0513876	-0.817488	0.0621235	0.81349	0.00323939	0.167154	0.888442	0.0173356	ENSMUSG00000002458	56470
Rgs20	-1.04526	-0.93022	-1.37082	0.000979285	0.00248593	0.000123517	0.0111395	0.0280276	0.00188727	ENSMUSG00000002459	58175
Abhd3	0.352549	0.401708	0.394092	0.0180386	0.00882407	0.00625625	0.0732554	0.0578378	0.0276099	ENSMUSG00000002475	106861
Snrpd1	0.000820684	0.0153594	-0.0130879	0.992701	0.865883	0.878443	0.995958	0.923355	0.926729	ENSMUSG00000002477	20641
Tchp	0.494725	0.265141	0.606426	0.00302462	0.0830948	0.000428799	0.0224926	0.221141	0.00424121	ENSMUSG00000002486	77832
Tiam1	0.604487	-0.365318	0.911403	0.0952626	0.292795	0.0116171	0.223984	0.47778	0.0431599	ENSMUSG00000002489	21844
Tsc2	-0.288255	-0.174312	-0.169064	0.0118693	0.100454	0.0864621	0.0554756	0.248161	0.187315	ENSMUSG00000002496	22084
Nherf2	0.366023	0.339921	0.743383	0.0255231	0.0365974	9.69E-05	0.0924807	0.13379	0.00162268	ENSMUSG00000002504	65962
Puf60	0.064409	0.085731	0.0510613	0.408062	0.275186	0.475974	0.58418	0.459221	0.632891	ENSMUSG00000002524	67959
Golga2	0.0223638	0.0306168	0.162839	0.819203	0.754373	0.0891533	0.894681	0.849905	0.191523	ENSMUSG00000002546	99412
Uck1	0.0328	0.108594	0.0644722	0.771717	0.346954	0.547078	0.863735	0.529919	0.695404	ENSMUSG00000002550	22245
Ikzf4	-0.401945	-0.611295	-0.41489	0.0903797	0.020539	0.0730722	0.215558	0.0944302	0.16588	ENSMUSG00000002578	22781
Mien1	-0.119991	-0.0152007	-0.181425	0.296981	0.893058	0.107924	0.478165	0.939209	0.219958	ENSMUSG00000002580	103742
Axl	0.251795	0.227868	0.145522	0.14777	0.187863	0.356188	0.29944	0.361364	0.520815	ENSMUSG00000002602	26362
Tgfb1	0.395271	0.19889	0.160916	0.132682	0.461102	0.530176	0.278664	0.63059	0.680195	ENSMUSG00000002603	21803
Ccdc97	-0.119537	-0.139471	-0.118718	0.195305	0.137061	0.169803	0.361052	0.299992	0.304756	ENSMUSG00000002608	52132
Zfp40	-0.368492	-0.271793	-0.36945	0.0341047	0.1067	0.0293954	0.111404	0.257303	0.085357	ENSMUSG00000002617	22700
Akap8l	-0.362776	-0.338711	-0.364226	0.0497552	0.0642561	0.0351385	0.143986	0.188165	0.0976782	ENSMUSG00000002625	54194
Shh	0.828967	1.11133	0.796972	0.0211335	0.0035075	0.0240047	0.0814678	0.033839	0.0734514	ENSMUSG00000002633	20423
Pdcd2l	0.0486555	-0.0212495	0.0820096	0.739335	0.888014	0.565564	0.842725	0.936224	0.710032	ENSMUSG00000002635	68079
Gtf2f1	0.00304756	-0.0806723	0.0501983	0.969788	0.329032	0.507187	0.983029	0.513322	0.660327	ENSMUSG00000002658	98053
Clpp	0.238457	0.289547	0.121331	0.0280916	0.0105976	0.209062	0.0987051	0.0647445	0.355954	ENSMUSG00000002660	53895
Alkbh7	0.502738	0.270642	0.560792	0.00606081	0.116753	0.00232544	0.0352378	0.272033	0.0136079	ENSMUSG00000002661	66400
Dennd1c	-0.33463	0.49963	-0.210395	0.380727	0.165395	0.559162	0.558617	0.334555	0.704754	ENSMUSG00000002668	70785
Med6	-0.457114	-0.299308	-0.202736	0.00551042	0.0487652	0.140377	0.0331821	0.159339	0.26586	ENSMUSG00000002679	69792
Prkd1	-0.410658	-0.127949	-0.411205	0.00354757	0.281621	0.00301555	0.0248165	0.46578	0.0164959	ENSMUSG00000002688	18760
Lcp2	-0.366467	0.52307	-0.487337	0.315785	0.125931	0.185654	0.49639	0.284667	0.325562	ENSMUSG00000002699	16822
Cse1l	-0.00314369	-0.16577	0.0408662	0.969388	0.0606868	0.592689	0.982962	0.181087	0.731303	ENSMUSG00000002718	110750
Naa20	0.141807	0.0570842	0.177163	0.121612	0.521055	0.0458236	0.263783	0.678748	0.118439	ENSMUSG00000002728	67877
Prkra	0.641575	0.824437	0.634737	0.00146623	0.000180599	0.00124847	0.0142831	0.00841435	0.00876509	ENSMUSG00000002731	23992
Fkbp7	0.491452	0.33765	0.198875	0.0979884	0.262761	0.490842	0.228193	0.44603	0.646449	ENSMUSG00000002732	14231
Plekha3	-0.039055	0.0306493	0.107036	0.722354	0.781328	0.306305	0.831918	0.868565	0.468847	ENSMUSG00000002733	83435
Ykt6	-0.354103	-0.250747	-0.346508	0.000608824	0.00729664	0.000391644	0.00815915	0.0517448	0.00398825	ENSMUSG00000002741	56418
Baz1b	0.00617598	-0.209487	0.174746	0.970528	0.222061	0.26943	0.983723	0.401061	0.428263	ENSMUSG00000002748	22385
Pex6	-0.10849	-0.0932772	-0.272318	0.424854	0.492252	0.04519	0.598999	0.6558	0.117238	ENSMUSG00000002763	224824
Mrpl2	0.111069	0.130899	0.0414848	0.158094	0.104674	0.570094	0.313228	0.254309	0.7134	ENSMUSG00000002767	27398
Mea1	0.061285	0.196177	-0.154269	0.539196	0.0650312	0.121299	0.695626	0.189658	0.239584	ENSMUSG00000002768	17256
Gnmt	2.79994	2.22062	3.44845	0.00219912	0.0133195	0.000295138	0.0185221	0.073971	0.00329492	ENSMUSG00000002769	14711
Grin2d	0.639769	1.04485	0.432986	0.115906	0.0158127	0.253947	0.255194	0.0818819	0.410378	ENSMUSG00000002771	14814
Kdelr1	-0.0622952	-0.086966	-0.177564	0.447347	0.29986	0.0357722	0.619719	0.484834	0.098831	ENSMUSG00000002778	68137
Tmem143	0.0753366	0.00668344	0.155132	0.529411	0.956135	0.184608	0.687031	0.97538	0.324074	ENSMUSG00000002781	70209
Ggct	0.255674	0.270526	0.260661	0.0167228	0.0135312	0.0128139	0.0695474	0.0745001	0.0462445	ENSMUSG00000002797	110175
Jag2	-0.567859	-0.0216942	-0.730233	0.0207644	0.920708	0.00331811	0.0804786	0.955812	0.0175961	ENSMUSG00000002799	16450
Btbd6	-0.264649	-0.414132	-0.325401	0.0494476	0.00547951	0.0145181	0.143353	0.0440859	0.0505155	ENSMUSG00000002803	399566
Nudt14	0.160007	0.368231	0.0453999	0.454422	0.0979298	0.828628	0.625819	0.244549	0.897324	ENSMUSG00000002804	66174
Epdr1	-0.0730018	0.1117	-0.0610229	0.47154	0.27707	0.513991	0.64016	0.460915	0.665967	ENSMUSG00000002808	105298
Flii	0.389447	0.491403	0.362638	0.00223935	0.00035518	0.00211978	0.0187124	0.0112756	0.0127434	ENSMUSG00000002812	14248
Top3a	0.553273	0.410557	0.481024	0.000718828	0.00772413	0.00189468	0.00906246	0.0534322	0.0118072	ENSMUSG00000002814	21975
Atg4d	0.348867	0.0384215	0.540264	0.0992261	0.85256	0.0115317	0.230194	0.914993	0.0429147	ENSMUSG00000002820	235040
Qtrt1	-0.211021	-0.298774	-0.191617	0.180712	0.07585	0.209454	0.34239	0.208854	0.356206	ENSMUSG00000002825	60507
Plin4	0.261676	0.303637	1.53331	0.742824	0.717617	0.0401127	0.845187	0.825422	0.107609	ENSMUSG00000002831	57435
Hdgfl2	-0.222417	-0.176007	-0.22583	0.0398296	0.0943447	0.0266539	0.123827	0.238954	0.0793896	ENSMUSG00000002833	15193
Chaf1a	0.189988	0.222988	0.256544	0.320924	0.257384	0.175444	0.50141	0.440068	0.312118	ENSMUSG00000002835	27221
Adprh	-0.055648	0.0945971	-0.00403068	0.515491	0.276482	0.959133	0.67646	0.460233	0.975352	ENSMUSG00000002844	11544
Tmem39a	0.336206	0.486353	0.412249	0.0521074	0.00874764	0.0178724	0.148416	0.0575341	0.0590023	ENSMUSG00000002845	67846
Timmdc1	-0.0522959	0.0376285	0.0419963	0.617154	0.72167	0.6752	0.755729	0.828064	0.79271	ENSMUSG00000002846	76916
Pla1a	-0.505714	0.0209342	0.260173	0.328616	0.966269	0.567541	0.50841	0.981482	0.711339	ENSMUSG00000002847	85031
Mcm2	0.760085	0.270749	0.800326	0.00506447	0.288546	0.0030558	0.0313862	0.473543	0.0166706	ENSMUSG00000002870	17216
Tpra1	0.506515	0.322077	0.561251	0.000564879	0.014085	0.000133908	0.00785599	0.0765152	0.00197096	ENSMUSG00000002871	24100
Nab1	0.50369	0.288143	0.437012	0.00531911	0.0831928	0.00903596	0.0324086	0.221304	0.0361699	ENSMUSG00000002881	17936
Adgre5	-0.195573	0.41646	-0.0615398	0.56733	0.214304	0.848949	0.71696	0.391823	0.909204	ENSMUSG00000002885	26364
Il17ra	-1.0884	-0.801562	-0.847527	0.00314461	0.0185623	0.00978897	0.0229593	0.0895878	0.038292	ENSMUSG00000002897	16172
Lamb1	0.473864	0.299342	0.496247	0.129509	0.338397	0.0981057	0.274615	0.521707	0.205447	ENSMUSG00000002900	16777
Kcnn1	-0.706417	-0.499768	-0.741479	0.00993281	0.0506234	0.00647445	0.0489745	0.162983	0.0283578	ENSMUSG00000002908	84036
Arrdc2	0.114587	0.129778	0.520595	0.681919	0.654048	0.0617757	0.804468	0.779907	0.14744	ENSMUSG00000002910	70807
Ppp1r17	7.71834	5.51267	8.41559	0.00126709	0.0131019	0.000613618	0.0130179	0.0732936	0.00540278	ENSMUSG00000002930	19051
Cd36	0.427647	1.42013	0.413582	0.501676	0.0259071	0.504998	0.665244	0.108468	0.658238	ENSMUSG00000002944	12491
Map2k7	-0.000252478	0.0462006	0.241442	0.998026	0.651878	0.0216705	0.99916	0.778575	0.0678903	ENSMUSG00000002948	26400
Timm44	0.00548743	-0.0383461	0.0372202	0.956072	0.703139	0.690113	0.976477	0.815515	0.803091	ENSMUSG00000002949	21856
Ap2a2	-0.144193	-0.188654	-0.0786494	0.340221	0.216682	0.568499	0.519733	0.394785	0.712033	ENSMUSG00000002957	11772
Pnkp	-0.0682377	-0.0158622	-0.016548	0.442831	0.858567	0.843524	0.61536	0.91823	0.906158	ENSMUSG00000002963	59047
Med25	-0.288334	-0.37806	-0.179416	0.0489981	0.014078	0.168698	0.142577	0.0765152	0.303408	ENSMUSG00000002968	75613
Bcam	0.166368	0.763061	0.0710649	0.520857	0.00839823	0.773605	0.680424	0.0561136	0.861253	ENSMUSG00000002980	57278
Clptm1	-0.174839	0.0681732	-0.152551	0.0462863	0.406317	0.0577593	0.137254	0.583658	0.140588	ENSMUSG00000002981	56457
Relb	-0.178946	0.0868169	-0.209017	0.48022	0.728309	0.403628	0.647507	0.832806	0.56677	ENSMUSG00000002983	19698
Tomm40	-0.0896868	-0.00287571	-0.0357753	0.268494	0.971035	0.627767	0.446854	0.984486	0.757395	ENSMUSG00000002984	53333
Apoe	0.590645	0.572307	0.278597	0.00130535	0.00161934	0.0557427	0.0133011	0.0230945	0.136973	ENSMUSG00000002985	11816
Hbp1	0.637505	0.417239	0.751022	0.000412654	0.00995274	5.32E-05	0.00662439	0.0622114	0.0011542	ENSMUSG00000002996	73389
Prkar2b	-1.17818	-0.686262	-1.4662	0.000960199	0.0256736	0.000110836	0.0109987	0.107891	0.00175557	ENSMUSG00000002997	19088
Cdkn1b	0.944384	0.312684	1.16476	0.000517454	0.15456	3.80E-05	0.00752247	0.322212	0.000964156	ENSMUSG00000003031	12576
Klf4	-0.414879	-0.111853	-0.254539	0.245914	0.745095	0.447976	0.421378	0.843093	0.607665	ENSMUSG00000003032	16600
Ap1m1	-0.0548492	0.0973249	-0.0304394	0.508886	0.249766	0.692474	0.670769	0.432398	0.804197	ENSMUSG00000003033	11767
Rab8a	0.0755194	0.136509	-0.0318977	0.383557	0.129296	0.695692	0.561217	0.289479	0.806749	ENSMUSG00000003037	17274
Hmgn2	0.150561	0.0781483	0.0344073	0.338693	0.616185	0.81143	0.518355	0.752697	0.886094	ENSMUSG00000003038	15331
Fam32a	-0.0453296	0.184051	0.00633371	0.570833	0.0344449	0.931557	0.719665	0.129113	0.958985	ENSMUSG00000003039	67922
Stard3nl	0.0392376	0.21595	-0.0117442	0.721691	0.0664182	0.910532	0.831313	0.192305	0.946509	ENSMUSG00000003062	76205
Stk11	0.0687137	-0.0585591	0.198283	0.525401	0.587999	0.0627404	0.684041	0.73134	0.149229	ENSMUSG00000003068	20869
Efna2	-0.147394	-0.129125	-0.0200773	0.374253	0.442469	0.897871	0.552348	0.614377	0.939043	ENSMUSG00000003070	13637
Atp5f1d	0.00130574	-0.00373395	-0.0201396	0.990298	0.972232	0.839214	0.994654	0.985174	0.904004	ENSMUSG00000003072	66043
Ppp5c	-0.0452361	-0.125066	0.0848054	0.650629	0.221807	0.364295	0.781448	0.40095	0.528316	ENSMUSG00000003099	19060
Cdk12	0.118029	-0.175347	0.179859	0.343637	0.179422	0.134992	0.522904	0.351499	0.258698	ENSMUSG00000003119	69131
Lipe	0.356272	0.426328	0.460776	0.024337	0.0101332	0.00443592	0.0896049	0.0629402	0.0216641	ENSMUSG00000003123	16890
Pafah1b2	0.140735	0.160446	0.0872908	0.173739	0.124209	0.350429	0.333556	0.282095	0.514912	ENSMUSG00000003131	18475
Tbc1d8	0.311266	-0.075114	0.52302	0.252116	0.785329	0.0506952	0.428289	0.870866	0.127754	ENSMUSG00000003134	54610
Cnot11	-0.245038	-0.206092	-0.164378	0.0614698	0.112318	0.169717	0.166043	0.265087	0.304693	ENSMUSG00000003135	52846
Slc2a3	-0.485578	-0.407323	-0.407677	0.000513823	0.00202435	0.00111812	0.00750573	0.025655	0.00814174	ENSMUSG00000003153	20527
Foxj2	0.0129475	-0.334884	0.174562	0.938916	0.0692559	0.277485	0.967574	0.197073	0.437324	ENSMUSG00000003154	60611
Sri	0.442316	0.380023	0.6567	0.00341862	0.00909821	7.03E-05	0.0242597	0.0589163	0.00133531	ENSMUSG00000003161	109552
Dgcr2	0.313247	0.165661	0.483292	0.0256912	0.2046	0.00102763	0.0928476	0.38122	0.0076569	ENSMUSG00000003166	13356
Irf3	0.281852	0.154655	0.4807	0.158124	0.438753	0.0179208	0.313244	0.611192	0.0591383	ENSMUSG00000003184	54131
Bcl2l12	0.476411	0.224763	0.445556	0.187664	0.545925	0.20709	0.351137	0.698296	0.353948	ENSMUSG00000003190	75736
Zfp959	0.307148	-0.267088	0.227116	0.262295	0.374592	0.397937	0.440041	0.554663	0.560917	ENSMUSG00000003198	224893
Mpnd	0.283098	0.310938	0.310967	0.00332853	0.00173729	0.00098735	0.0238388	0.0239073	0.00747494	ENSMUSG00000003199	68047
Sh3gl1	-0.157299	-0.350765	0.0870774	0.346723	0.0537733	0.571097	0.525958	0.1691	0.71396	ENSMUSG00000003200	20405
Ebi3	-0.47589	-0.00228209	-0.487493	0.256238	0.99531	0.229874	0.433048	0.9977	0.381243	ENSMUSG00000003206	50498
Yju2	0.0247946	-0.161669	0.0469994	0.863067	0.2934	0.736838	0.921999	0.478419	0.835373	ENSMUSG00000003208	72886
Ranbp2	0.0476282	-0.518826	0.101077	0.81043	0.0190887	0.5834	0.889516	0.0907454	0.724023	ENSMUSG00000003226	19386
Grk5	0.308086	-0.108311	0.306098	0.0684055	0.51867	0.0589426	0.178814	0.676908	0.142669	ENSMUSG00000003228	14773
Dvl3	0.169644	-0.0799266	0.247507	0.129842	0.460996	0.0242467	0.274939	0.63055	0.0739618	ENSMUSG00000003233	13544
Abcf3	0.245284	0.308398	0.259227	0.00541132	0.00106744	0.00221152	0.0327625	0.0184992	0.0131071	ENSMUSG00000003234	27406
Eif2b5	0.0368859	0.0748766	0.166471	0.713414	0.461703	0.0921704	0.825786	0.630926	0.196276	ENSMUSG00000003235	224045
Cyth2	-0.668149	-0.691253	-0.592592	0.00227654	0.00190911	0.00328092	0.0189343	0.0249548	0.0174715	ENSMUSG00000003269	19158
Sult2b1	-3.01357	-2.19294	-2.54603	6.89E-05	0.000344246	9.62E-05	0.00267763	0.0111788	0.00161551	ENSMUSG00000003271	54200
Car11	-1.01023	-1.09165	-1.00317	0.000254189	0.000130025	0.000138214	0.0051518	0.00759345	0.00200444	ENSMUSG00000003273	12348
Dlgap1	-1.10923	-1.51455	-0.806971	0.000992599	6.13E-05	0.00556675	0.0112484	0.00590896	0.0253584	ENSMUSG00000003279	224997
Plag1	-0.00379379	-0.464407	0.353846	0.988276	0.118301	0.158477	0.993785	0.274361	0.289881	ENSMUSG00000003282	56711
Hck	-0.405058	0.234832	-0.234265	0.326518	0.544001	0.545761	0.506815	0.696398	0.694266	ENSMUSG00000003283	15162
Mrpl4	-0.0114214	0.0134039	0.124726	0.894365	0.877069	0.137418	0.94094	0.929628	0.262052	ENSMUSG00000003299	66163
Keap1	-0.117995	0.000565104	-0.0705484	0.154024	0.99433	0.346765	0.30786	0.997204	0.51134	ENSMUSG00000003308	50868
Ap1m2	-0.456792	-0.701452	-0.613986	0.458365	0.279905	0.311807	0.629109	0.464175	0.47475	ENSMUSG00000003309	11768
Glg1	-0.0649698	-0.0425789	0.0151524	0.326409	0.514736	0.800555	0.50669	0.673667	0.878838	ENSMUSG00000003316	20340
Atp8b3	2.75416	3.08693	2.57548	0.00337755	0.00136407	0.00519942	0.0240847	0.0210911	0.0241351	ENSMUSG00000003341	67331
Btbd2	-0.211276	-0.0772202	-0.0669224	0.0366836	0.410473	0.440178	0.11701	0.587819	0.600836	ENSMUSG00000003344	208198
Csnk1g2	-0.392857	-0.289591	-0.422248	0.00353134	0.0211765	0.00118032	0.0247509	0.0962573	0.00845009	ENSMUSG00000003345	103236
Abhd17a	-0.457242	-0.400616	-0.344006	0.00290205	0.00696239	0.0108277	0.021824	0.0507715	0.0410556	ENSMUSG00000003346	216169
Mob3a	0.497998	0.743399	0.36771	0.0135848	0.000910145	0.0525107	0.0608854	0.0171936	0.131211	ENSMUSG00000003348	208228
Cacnb3	-2.23938	-1.81999	-2.38834	2.71E-05	0.000184063	7.49E-06	0.00182291	0.00841435	0.000433637	ENSMUSG00000003352	12297
Ccdc65	-0.444772	0.0879586	-0.778197	0.0971057	0.716158	0.00904886	0.227046	0.82473	0.0362135	ENSMUSG00000003354	105833
Fkbp11	1.35188	1.46256	0.804449	0.018905	0.0126682	0.145743	0.0755739	0.0718762	0.273208	ENSMUSG00000003355	66120
Ddx23	0.0517823	-0.0434327	0.130654	0.533565	0.600428	0.104449	0.690881	0.741381	0.214963	ENSMUSG00000003360	74351
Pld3	-1.39942	-0.77194	-1.7884	0.000359367	0.0210613	1.66E-05	0.00615489	0.0959028	0.000617429	ENSMUSG00000003363	18807
Grik5	-1.12077	-0.844776	-1.20482	0.000320693	0.00294267	8.27E-05	0.00576257	0.0306445	0.00146948	ENSMUSG00000003378	14809
Cd79a	-0.484783	2.09575	-0.048107	0.646273	0.0243116	0.961226	0.777813	0.104413	0.976379	ENSMUSG00000003379	12518
Rabac1	0.272081	0.373991	0.276067	0.0215522	0.00328622	0.0131325	0.0826053	0.0325602	0.0471022	ENSMUSG00000003380	14470
Etv3	0.200614	0.0496145	0.216195	0.0288012	0.558875	0.0142797	0.100387	0.709098	0.0499457	ENSMUSG00000003382	27049
Prkcsh	-0.207143	0.0260047	-0.167849	0.0196028	0.743449	0.0373072	0.0772338	0.842135	0.101932	ENSMUSG00000003402	19089
Elavl3	0.0831277	-0.0282394	0.167629	0.331964	0.736622	0.046215	0.511781	0.837814	0.119211	ENSMUSG00000003410	15571
Rab3b	-1.30189	0.119822	-1.32346	0.00620322	0.736722	0.00440497	0.0358005	0.837875	0.0215249	ENSMUSG00000003411	69908
St8sia6	1.14627	1.08611	0.675693	0.00527275	0.00880135	0.0780224	0.0322132	0.05774	0.173932	ENSMUSG00000003418	241230
Fcgrt	0.14513	0.0140239	0.137448	0.46027	0.944452	0.469275	0.630934	0.968957	0.627471	ENSMUSG00000003420	14132
Nosip	-0.00369258	-0.0457313	0.0064903	0.961	0.551378	0.927022	0.979023	0.702749	0.956445	ENSMUSG00000003421	66394
Pih1d1	-0.0974472	-0.112676	-0.0579688	0.317919	0.262188	0.532849	0.498381	0.445357	0.682606	ENSMUSG00000003423	68845
Rps11	0.155124	0.253831	-0.00692488	0.173674	0.0347898	0.945535	0.333502	0.129759	0.966509	ENSMUSG00000003429	27207
Supt5	-0.0896531	-0.04228	0.00163002	0.225578	0.558402	0.980402	0.39735	0.708694	0.988456	ENSMUSG00000003435	20924
Dll3	0.176642	0.311045	-0.145494	0.765061	0.602494	0.807431	0.86002	0.742662	0.883643	ENSMUSG00000003436	13389
Paf1	0.0690721	0.17213	0.125791	0.451406	0.075426	0.152593	0.623379	0.208067	0.282171	ENSMUSG00000003437	54624
Timm50	0.157505	0.166519	0.163603	0.0476864	0.0396583	0.0325156	0.139911	0.140497	0.0921046	ENSMUSG00000003438	66525
Med29	0.023824	0.0798616	-0.00354515	0.823488	0.465346	0.972872	0.897622	0.633656	0.983629	ENSMUSG00000003444	67224
Bicd1	0.21593	-0.0905377	0.366908	0.134461	0.521363	0.0119825	0.28096	0.678955	0.0440995	ENSMUSG00000003452	12121
Ncstn	-0.231714	-0.0855599	-0.0977225	0.00978444	0.28467	0.192187	0.0484815	0.469165	0.334451	ENSMUSG00000003458	59287
Pex19	-0.063232	0.0155498	0.0657587	0.386216	0.82911	0.332568	0.563367	0.899457	0.496225	ENSMUSG00000003464	19298
Phyhip	-0.533487	-1.10639	-0.180848	0.108529	0.00318257	0.539234	0.244334	0.0318568	0.688098	ENSMUSG00000003469	105653
Crhr2	-0.501239	0.759479	-1.52675	0.378178	0.132993	0.0294521	0.556014	0.294648	0.0854527	ENSMUSG00000003476	12922
Inmt	-0.0939324	0.177404	-0.380951	0.920821	0.853571	0.687597	0.956591	0.915462	0.801663	ENSMUSG00000003477	21743
Impdh1	-0.566964	-0.314372	-0.601714	0.000193995	0.0134556	6.57E-05	0.00449021	0.0743026	0.00128767	ENSMUSG00000003500	23917
Dusp3	-0.697935	-0.571234	-0.690624	0.00122547	0.00506232	0.000716629	0.0127428	0.0419326	0.00598899	ENSMUSG00000003518	72349
Prodh	-0.204466	-0.177672	-0.0091152	0.188232	0.255515	0.948218	0.351869	0.438546	0.968291	ENSMUSG00000003526	19125
Ess2	-0.131118	-0.209933	-0.0325227	0.308108	0.119848	0.78431	0.48901	0.275988	0.867922	ENSMUSG00000003527	27886
Slc25a1	0.264646	0.86615	0.155932	0.157326	0.000249076	0.368596	0.312246	0.00974626	0.532584	ENSMUSG00000003528	13358
Dgcr6	0.000124667	0.168364	0.0146653	0.998966	0.0978878	0.872278	0.999298	0.244545	0.923302	ENSMUSG00000003531	13353
Ddr1	0.512278	0.541258	0.424483	0.0185334	0.0137857	0.0311986	0.0746064	0.0755264	0.0893378	ENSMUSG00000003534	12305
Ier3	-0.031187	0.123716	0.330287	0.898493	0.617059	0.163597	0.943632	0.753102	0.296717	ENSMUSG00000003541	15937
Fosb	-2.32496	-2.18507	-3.152	0.00274608	0.00385557	0.000729658	0.0210485	0.0355941	0.00605509	ENSMUSG00000003545	14282
Klc4	0.344339	0.298396	0.342848	0.00206716	0.00608445	0.00148416	0.0177504	0.0468752	0.00989042	ENSMUSG00000003546	74764
Ercc1	-0.0543502	-0.160345	-0.0260929	0.747784	0.366827	0.873038	0.848422	0.548251	0.923673	ENSMUSG00000003549	13870
As3mt	0.316155	0.637362	0.127321	0.143778	0.0071796	0.539735	0.294327	0.0513793	0.68859	ENSMUSG00000003559	57344
Homer3	3.61341	1.61502	4.18298	0.000178145	0.041856	2.85E-05	0.00430571	0.144937	0.000815159	ENSMUSG00000003573	26558
Crtc1	-0.637968	-0.929946	-0.399705	0.0260096	0.00280407	0.112797	0.0936794	0.0296399	0.227218	ENSMUSG00000003575	382056
Rnf215	0.15783	0.406054	0.130914	0.239469	0.00703979	0.307274	0.414017	0.050965	0.46975	ENSMUSG00000003581	71673
Sec14l2	-0.411442	-0.173353	-0.594679	0.04888	0.374735	0.0059898	0.142463	0.554761	0.0267083	ENSMUSG00000003585	67815
Aven	0.422158	0.323793	0.476848	0.0559007	0.145219	0.029885	0.155802	0.309773	0.0864153	ENSMUSG00000003604	74268
Cp	0.502318	0.619035	0.531588	0.146959	0.08089	0.109196	0.298373	0.217649	0.221947	ENSMUSG00000003617	12870
Crot	-0.330695	-0.346392	-0.291536	0.0347352	0.0300311	0.0461669	0.11281	0.118699	0.119123	ENSMUSG00000003623	74114
Rps6ka1	1.78891	0.829571	2.12604	6.36E-05	0.0221735	5.88E-06	0.00257268	0.0989198	0.000394653	ENSMUSG00000003644	20111
Calb2	4.34339	3.61778	4.26861	5.58E-06	3.43E-05	3.79E-06	0.00115738	0.00520999	0.000341707	ENSMUSG00000003657	12308
Snrnp200	0.11797	-0.167972	0.216755	0.257182	0.113853	0.0346375	0.433848	0.267347	0.0965983	ENSMUSG00000003660	320632
Ciao1	-0.144385	-0.04752	-0.00521852	0.159816	0.63362	0.955012	0.315557	0.765034	0.972586	ENSMUSG00000003662	26371
Has1	0.382929	0.904672	-0.0712843	0.59844	0.212702	0.924551	0.740807	0.390371	0.954967	ENSMUSG00000003665	15116
Taf6l	-0.0965042	0.1199	-0.229619	0.473477	0.372567	0.101659	0.64181	0.553141	0.210833	ENSMUSG00000003680	225895
Insig2	0.122468	0.242515	0.133955	0.154532	0.0104648	0.101017	0.308565	0.0643142	0.209766	ENSMUSG00000003721	72999
Kpna6	-0.0614558	-0.0577123	-0.0884313	0.429192	0.456902	0.226193	0.602854	0.627272	0.377045	ENSMUSG00000003731	16650
Man1a	-0.576338	-0.406876	-0.744539	0.00554345	0.0356788	0.000648271	0.033281	0.13177	0.00560128	ENSMUSG00000003746	17155
Itpkc	0.133074	-0.131025	0.406229	0.441469	0.47462	0.0232655	0.6145	0.641613	0.0717181	ENSMUSG00000003752	233011
Coq8b	-0.137542	0.23061	-0.277304	0.542813	0.305518	0.219691	0.698445	0.490698	0.368487	ENSMUSG00000003762	76889
Brd8	0.302476	0.0223449	0.349404	0.0162284	0.841835	0.00434208	0.0682939	0.907605	0.0213042	ENSMUSG00000003778	78656
Kif20a	-0.547629	0.285507	-0.697262	0.0986729	0.324405	0.0394099	0.229402	0.50932	0.10623	ENSMUSG00000003779	19348
Farsa	-0.128591	-0.186301	0.0331644	0.244047	0.104789	0.741396	0.41912	0.254405	0.838118	ENSMUSG00000003808	66590
Gcdh	0.126	0.100058	0.105474	0.259925	0.374098	0.321178	0.437477	0.554296	0.484357	ENSMUSG00000003809	270076
Mast2	-0.235791	-0.095993	-0.22581	0.0570869	0.410704	0.0496724	0.158131	0.588056	0.125862	ENSMUSG00000003810	17776
Dnase2a	0.546944	0.921394	0.613147	0.137234	0.0175724	0.0916067	0.284578	0.0866419	0.195213	ENSMUSG00000003812	13423
Rad23a	0.300472	0.320563	0.306264	0.00297569	0.00192032	0.00157493	0.022248	0.0249809	0.0103309	ENSMUSG00000003813	19358
Calr	-0.264044	-0.184478	-0.451928	0.0453775	0.145568	0.00121357	0.135337	0.310132	0.00861969	ENSMUSG00000003814	12317
Syce2	0.610273	-0.462593	0.660382	0.109502	0.288682	0.0782842	0.245804	0.473724	0.174426	ENSMUSG00000003824	71846
Nfat5	0.209029	-0.191376	0.297514	0.110149	0.139186	0.0203119	0.246704	0.302647	0.0648923	ENSMUSG00000003847	54446
Nob1	-0.124715	-0.0989785	-0.17018	0.258759	0.370621	0.115124	0.435926	0.551635	0.230542	ENSMUSG00000003848	67619
Nqo1	1.13723	0.787372	1.08278	0.00533459	0.0489059	0.00665564	0.032492	0.159579	0.0289405	ENSMUSG00000003849	18104
Ppfia3	-0.977568	-0.801603	-0.930694	5.57E-05	0.000342546	4.21E-05	0.0024795	0.0111788	0.00101481	ENSMUSG00000003863	76787
Gys1	0.0653366	0.206284	0.125659	0.651732	0.169501	0.367095	0.782348	0.34	0.531352	ENSMUSG00000003865	14936
Ruvbl2	0.0717589	0.0946815	0.0302827	0.512772	0.396574	0.771713	0.674216	0.575174	0.859814	ENSMUSG00000003868	20174
Lin7b	-1.13886	-0.824157	-1.48341	3.69E-05	0.000558352	3.21E-06	0.00204986	0.0136194	0.000322619	ENSMUSG00000003872	22342
Bax	-0.120612	-0.126953	0.0154189	0.349479	0.332018	0.896986	0.528275	0.515736	0.938716	ENSMUSG00000003873	12028
Il7r	-1.03636	0.918165	-0.349205	0.153219	0.11873	0.572977	0.306795	0.274899	0.715517	ENSMUSG00000003882	16197
Tfam	0.216518	0.138882	0.275706	0.0411738	0.175108	0.00893103	0.126412	0.346843	0.0358727	ENSMUSG00000003923	21780
Zfp81	-0.0322515	-0.464742	0.105721	0.85579	0.0254514	0.529477	0.917888	0.107416	0.67968	ENSMUSG00000003929	224694
Efnb3	0.263297	0.746529	0.100891	0.266963	0.0059811	0.637955	0.445168	0.0464354	0.76469	ENSMUSG00000003934	13643
Mmd	-2.01209	-1.50695	-2.3576	4.74E-06	8.16E-05	4.81E-07	0.00114153	0.00631863	0.00018425	ENSMUSG00000003948	67468
Hlf	-1.28112	-1.46988	-1.2586	4.47E-05	1.11E-05	2.47E-05	0.00223356	0.0042419	0.000765264	ENSMUSG00000003949	217082
Fam162a	0.406655	0.449471	0.467747	0.00311811	0.00165465	0.00081039	0.0228395	0.0233987	0.00648061	ENSMUSG00000003955	70186
Rpl8	0.11171	0.179371	0.00729944	0.293597	0.101998	0.939327	0.474622	0.250577	0.963015	ENSMUSG00000003970	26961
Grm3	-1.15597	-0.986011	-1.48138	7.75E-06	3.90E-05	4.11E-07	0.00120495	0.00538012	0.000183697	ENSMUSG00000003974	108069
Ssbp2	-0.320689	-0.434424	-0.492313	0.0112778	0.00158117	0.000315588	0.0536304	0.0228606	0.0034653	ENSMUSG00000003992	66970
Fancl	-0.484274	-0.120948	-0.336184	0.0536688	0.596755	0.147758	0.151524	0.738413	0.275818	ENSMUSG00000004018	67030
Brinp2	-1.42806	-1.24252	-1.58178	9.37E-05	0.000325745	2.03E-05	0.00311814	0.0111092	0.000682563	ENSMUSG00000004031	240843
Gstm5	-0.453648	-0.176678	-0.538485	0.00740501	0.238695	0.00140343	0.0401424	0.419636	0.00953284	ENSMUSG00000004032	14866
Gstm7	0.758749	1.2232	0.830431	0.0218462	0.000916142	0.0105024	0.083325	0.0171989	0.0401599	ENSMUSG00000004035	68312
Stat3	0.0421981	0.302972	0.0373436	0.701397	0.0146146	0.714244	0.818334	0.0782581	0.819282	ENSMUSG00000004040	20848
Stat5a	1.31948	1.263	1.52949	0.000251569	0.000456711	4.69E-05	0.00511675	0.0125569	0.00108154	ENSMUSG00000004043	20850
Cavin1	0.016984	0.0128527	-0.112294	0.922439	0.941823	0.501896	0.957412	0.967511	0.655567	ENSMUSG00000004044	19285
Map3k11	0.147709	0.100776	0.0948543	0.189316	0.368733	0.367081	0.353346	0.550051	0.531352	ENSMUSG00000004054	26403
Akt2	-0.525021	-0.803262	-0.211517	0.0465489	0.00516445	0.355742	0.137736	0.0423894	0.520329	ENSMUSG00000004056	11652
Dnaja3	0.0342805	0.079326	0.02042	0.653638	0.308448	0.773772	0.783644	0.493764	0.8613	ENSMUSG00000004069	83945
Hmox2	-0.135472	0.173887	0.096736	0.115002	0.0486014	0.215686	0.253824	0.158988	0.363526	ENSMUSG00000004070	15369
Cdip1	-0.158873	0.0410011	-0.0637693	0.0529242	0.592099	0.37159	0.150032	0.73492	0.535495	ENSMUSG00000004071	66626
Map3k20	0.50698	0.170133	0.236835	0.0233584	0.433175	0.252365	0.0870681	0.606512	0.408416	ENSMUSG00000004085	65964
Cwc15	0.233181	0.243692	0.281408	0.00656718	0.0051039	0.00108427	0.0370709	0.0420761	0.00794531	ENSMUSG00000004096	66070
Col5a3	1.32512	1.25937	1.66222	0.000877292	0.00158562	7.86E-05	0.0102925	0.0229032	0.00142376	ENSMUSG00000004098	53867
Dnmt1	-0.102607	-0.111713	0.0311675	0.401933	0.363085	0.78057	0.578759	0.544894	0.865802	ENSMUSG00000004099	13433
Ppan	0.157491	-0.0691739	0.261961	0.250288	0.621555	0.0558495	0.426428	0.756747	0.137142	ENSMUSG00000004100	235036
Angptl2	0.0212213	0.404882	-0.0583743	0.962427	0.367208	0.895958	0.97958	0.548638	0.938348	ENSMUSG00000004105	26360
Cacna1e	-0.943804	-1.3091	-0.857016	0.0188432	0.0025026	0.0206684	0.0753922	0.0281152	0.0657402	ENSMUSG00000004110	12290
Cacna1b	-0.69294	-0.625509	-0.855474	0.00684041	0.0124448	0.000887279	0.038039	0.0709826	0.00689974	ENSMUSG00000004113	12287
Trmt10a	0.321498	0.46901	0.302985	0.11695	0.0293169	0.12954	0.256959	0.116753	0.250948	ENSMUSG00000004127	108943
Etv1	1.42649	0.181591	1.81929	0.00553765	0.676235	0.000518516	0.0332786	0.796721	0.0048419	ENSMUSG00000004151	14009
Kifc2	-1.18313	-0.99714	-1.23851	2.02E-05	0.000107122	5.52E-06	0.00165056	0.00714735	0.000381885	ENSMUSG00000004187	16581
Psap	-0.0761189	-0.0169642	-0.0807724	0.365443	0.837403	0.299568	0.543883	0.904483	0.462042	ENSMUSG00000004207	19156
Ikbkg	-0.0416212	-0.173016	-0.0200642	0.60573	0.0491975	0.789794	0.746548	0.16027	0.872118	ENSMUSG00000004221	16151
Pax2	5.3149	4.14439	6.26707	0.0391737	0.108518	0.016508	0.122327	0.259823	0.0556467	ENSMUSG00000004231	18504
Wars2	-0.096616	-0.0832395	0.0283623	0.524147	0.591016	0.844707	0.683197	0.734081	0.906728	ENSMUSG00000004233	70560
Atn1	-0.0768132	-0.127231	-0.0403855	0.48769	0.256828	0.690609	0.653962	0.439689	0.803372	ENSMUSG00000004263	13498
Phb2	-0.088828	0.0114977	-0.103918	0.189898	0.860879	0.106345	0.353847	0.919927	0.217796	ENSMUSG00000004264	12034
Ptpn6	-0.000695632	0.44619	-0.0651777	0.998842	0.348416	0.890514	0.999298	0.531341	0.9346	ENSMUSG00000004266	15170
Eno2	-0.30403	-0.151971	-0.234512	0.00650128	0.129672	0.0179883	0.0368835	0.289926	0.0593069	ENSMUSG00000004267	13807
Emg1	0.289923	0.0569317	0.33496	0.0492672	0.687454	0.0205997	0.143011	0.804825	0.0655738	ENSMUSG00000004268	14791
Lpcat3	0.352798	0.252262	0.251147	0.0204135	0.0890491	0.0751239	0.0793536	0.229965	0.169308	ENSMUSG00000004270	14792
Atp6v1f	-0.0193123	0.211726	-0.0394182	0.776732	0.00730279	0.535802	0.867357	0.051768	0.684881	ENSMUSG00000004285	66144
Clcn5	1.00594	1.02057	0.99306	0.000629651	0.000596858	0.000470305	0.00831606	0.0140499	0.00452763	ENSMUSG00000004317	12728
Clcn3	0.0318107	-0.0107506	0.0748765	0.675809	0.887009	0.294962	0.799283	0.935498	0.456969	ENSMUSG00000004319	12725
Hif3a	-0.168237	-0.16732	1.06949	0.770669	0.783322	0.0434159	0.863365	0.86992	0.113822	ENSMUSG00000004328	53417
Gpx6	1.19813	0.49571	1.20507	0.336745	0.715882	0.334238	0.516381	0.82457	0.498233	ENSMUSG00000004341	75512
Pde1c	1.95125	1.04698	2.24119	1.07E-05	0.00375463	1.41E-06	0.00136464	0.0351334	0.000251825	ENSMUSG00000004347	18575
Utp20	0.12938	-0.251617	0.132969	0.401713	0.130131	0.364048	0.578627	0.29028	0.52817	ENSMUSG00000004356	70683
9330159F19Rik	-0.639652	-0.610046	-0.561179	0.000337031	0.000509447	0.00053415	0.00594368	0.0129618	0.00494403	ENSMUSG00000004360	212448
Cul3	0.019802	-0.0261365	0.0375057	0.793126	0.72906	0.592226	0.878427	0.833111	0.730853	ENSMUSG00000004364	26554
Sst	-1.65334	-0.785067	-1.84636	0.00175919	0.0809921	0.00047449	0.0158957	0.217794	0.00455819	ENSMUSG00000004366	20604
Il11	1.27728	-0.0803124	1.02426	0.013848	0.883012	0.0412571	0.0616111	0.933454	0.109714	ENSMUSG00000004371	16156
Large1	-0.86809	-0.960163	-0.692872	0.000267044	0.000108268	0.000919959	0.00526528	0.00714735	0.0070897	ENSMUSG00000004383	16795
Ddx56	0.0315575	0.0722705	0.068964	0.731817	0.440941	0.432803	0.838214	0.612882	0.594321	ENSMUSG00000004393	52513
Tmed4	0.248351	0.337038	0.327281	0.0090084	0.00111892	0.000765012	0.0459653	0.0188853	0.00624506	ENSMUSG00000004394	103694
Col26a1	-0.836114	-0.35302	-1.39366	0.0520912	0.357027	0.00489303	0.148416	0.538736	0.0231646	ENSMUSG00000004415	140709
Bid	-0.232028	0.271352	-0.64979	0.52219	0.434208	0.0965281	0.681399	0.607534	0.202802	ENSMUSG00000004446	12122
Ralb	-0.00224975	0.0299261	0.085894	0.984209	0.795935	0.434412	0.991463	0.877503	0.595881	ENSMUSG00000004451	64143
Ppp1cc	0.0786934	-0.108546	0.333085	0.626146	0.501819	0.0397656	0.763058	0.663539	0.106917	ENSMUSG00000004455	19047
Dnajb11	-0.240579	-0.35474	-0.373969	0.0865246	0.0181746	0.00919774	0.209585	0.0884272	0.0366225	ENSMUSG00000004460	67838
Tbccd1	0.180721	-0.0449585	0.137287	0.154365	0.72627	0.259459	0.308305	0.8313	0.416265	ENSMUSG00000004462	70573
Clec11a	-0.813856	-0.60977	-0.641153	0.00314607	0.0172492	0.00985999	0.0229593	0.0858461	0.0384947	ENSMUSG00000004473	20256
Zfp324	-0.226176	-0.189193	-0.0918873	0.120495	0.195235	0.492398	0.261869	0.369982	0.647569	ENSMUSG00000004500	243834
Gab2	0.35037	0.465518	0.425865	0.0202267	0.00386389	0.00447258	0.0788312	0.0355958	0.0217629	ENSMUSG00000004508	14389
Coro1c	0.48253	0.387464	0.522738	0.0010538	0.00504539	0.000284591	0.0116576	0.0418612	0.00324546	ENSMUSG00000004530	23790
Tax1bp1	0.11401	0.0804817	0.0686215	0.192366	0.348546	0.385947	0.356969	0.531475	0.549471	ENSMUSG00000004535	52440
Ctse	1.77084	1.42784	1.30458	0.0221175	0.0695812	0.0851469	0.0839514	0.197656	0.185383	ENSMUSG00000004552	13034
Ndrg2	0.312374	0.438501	0.326944	0.0853377	0.0213539	0.0540837	0.207798	0.0966012	0.134157	ENSMUSG00000004558	29811
Mettl17	-0.137508	-0.371574	-0.133188	0.508656	0.0981878	0.499533	0.670719	0.244872	0.653762	ENSMUSG00000004561	52535
Arhgef40	0.613814	0.671315	0.575221	0.00235139	0.00123772	0.00239675	0.0192213	0.0201168	0.0139124	ENSMUSG00000004562	268739
Pnpla6	0.0969901	0.415998	0.131548	0.325889	0.000748388	0.1584	0.50623	0.015847	0.289798	ENSMUSG00000004565	50767
Mcoln1	-0.0464449	-0.0743745	0.26438	0.617728	0.428378	0.00772858	0.756067	0.602321	0.0321938	ENSMUSG00000004567	94178
Arhgef18	-0.263859	-0.141066	-0.22133	0.00950249	0.128486	0.0166261	0.0475546	0.288419	0.0559506	ENSMUSG00000004568	102098
Pkn2	0.264796	-0.142534	0.286557	0.056752	0.293087	0.0312055	0.15759	0.478032	0.0893378	ENSMUSG00000004591	109333
Cd33	-0.517502	-0.0286921	-0.901396	0.184956	0.937213	0.0348904	0.347545	0.964837	0.0971907	ENSMUSG00000004609	12489
Etfb	0.168959	0.373801	0.170971	0.107889	0.00209331	0.0892881	0.243274	0.0260272	0.191745	ENSMUSG00000004610	110826
Stxbp2	-0.550902	-0.459651	-0.202171	0.015258	0.03727	0.285565	0.0654938	0.135126	0.446397	ENSMUSG00000004626	20911
Pcp2	8.68161	4.71815	9.31835	0.0169216	0.176471	0.0112689	0.070083	0.348328	0.0422137	ENSMUSG00000004630	18545
Sgce	-0.0146655	0.189778	0.0878639	0.89991	0.119851	0.430665	0.944537	0.275988	0.592095	ENSMUSG00000004631	20392
Chn2	2.75523	1.06826	3.34437	4.82E-05	0.0354092	3.04E-06	0.00231215	0.131147	0.000317275	ENSMUSG00000004633	69993
Wwox	0.484429	0.552966	0.479832	0.00438728	0.00182908	0.00349319	0.0285448	0.0245524	0.0182404	ENSMUSG00000004637	80707
Slbp	0.298904	0.445169	0.244888	0.00887812	0.000525275	0.0209029	0.0455287	0.0130484	0.0662293	ENSMUSG00000004642	20492
Aqp1	1.61806	0.760759	0.554437	0.263056	0.632495	0.715661	0.440871	0.764071	0.820443	ENSMUSG00000004655	11826
Arid3b	-0.695714	-0.572464	-0.416687	0.0268426	0.0612719	0.130801	0.0957239	0.18244	0.252816	ENSMUSG00000004661	56380
Cnn2	0.0561884	0.536693	0.0511247	0.84601	0.0726169	0.857219	0.912141	0.203442	0.914154	ENSMUSG00000004665	12798
Polr2e	-0.0357452	-0.0542519	-0.138145	0.67233	0.526316	0.100155	0.797207	0.683005	0.208456	ENSMUSG00000004667	66420
Abca13	1.83367	2.02308	1.61266	0.0166494	0.0104852	0.0320447	0.069402	0.0643853	0.0911428	ENSMUSG00000004668	268379
Myo9b	-0.25476	-0.398164	-0.18905	0.122268	0.0230099	0.208131	0.26468	0.101126	0.355027	ENSMUSG00000004677	17925
Hdac9	-0.58548	-0.304454	-0.723778	0.00315596	0.0800993	0.00046921	0.0229954	0.216231	0.0045195	ENSMUSG00000004698	79221
Ly9	0.944043	0.572743	0.243014	0.0842828	0.308833	0.657497	0.205869	0.494008	0.779465	ENSMUSG00000004707	17085
Cd244a	0.514875	1.42243	1.08938	0.70244	0.279479	0.392271	0.819106	0.463682	0.555536	ENSMUSG00000004709	18106
Adgre1	0.0860934	-0.0167267	-0.278555	0.783067	0.959449	0.394152	0.871841	0.977437	0.55707	ENSMUSG00000004730	13733
Mtfp1	-0.692542	-0.150181	-0.827643	0.000134498	0.257386	1.58E-05	0.00370256	0.440068	0.000608075	ENSMUSG00000004748	67900
Rab23	-0.0560178	-0.0020195	0.12286	0.540202	0.982363	0.163145	0.696128	0.990489	0.296121	ENSMUSG00000004768	19335
Rab11a	0.156198	0.131259	0.115136	0.093824	0.152383	0.17298	0.221352	0.319001	0.309106	ENSMUSG00000004771	53869
Eif2b2	0.196176	0.285183	-0.0104531	0.0477628	0.00753616	0.906066	0.140044	0.0526772	0.943457	ENSMUSG00000004788	217715
Dlst	0.0197599	0.0223551	0.0458969	0.84025	0.819422	0.613669	0.907939	0.893083	0.745585	ENSMUSG00000004789	78920
Pgf	0.977324	1.80227	1.14359	0.0606521	0.00144524	0.026847	0.164595	0.0218922	0.0797673	ENSMUSG00000004791	18654
Ulk2	-0.467708	-0.546422	-0.467379	0.00054723	0.000141511	0.00028501	0.00771921	0.00772344	0.00324788	ENSMUSG00000004798	29869
Dgkq	0.503248	0.543638	0.525256	0.0032543	0.00189807	0.00140185	0.0234562	0.024904	0.00953284	ENSMUSG00000004815	110524
Grap	-0.250457	-0.100554	-0.179972	0.328855	0.690326	0.460486	0.508649	0.806947	0.619585	ENSMUSG00000004837	71520
Chmp2b	-0.139849	-0.0834585	-0.102675	0.154685	0.386263	0.258707	0.308702	0.565172	0.41554	ENSMUSG00000004843	68942
Plod3	0.080784	0.239123	0.0150488	0.339159	0.0115646	0.84713	0.518804	0.0684506	0.908355	ENSMUSG00000004846	26433
Ap1s1	-0.847218	-0.432707	-1.10831	0.000461388	0.0338781	1.95E-05	0.00710051	0.127785	0.000665265	ENSMUSG00000004849	11769
Mapk13	2.39523	1.81797	3.02065	0.0106694	0.0529412	0.00175014	0.0515219	0.16727	0.0111334	ENSMUSG00000004864	26415
Srpk1	-0.434434	-0.328328	-0.363765	0.00276848	0.0156457	0.00550586	0.0211636	0.0813262	0.0251662	ENSMUSG00000004865	20815
Pax3	5.3527	2.67711	5.62304	0.00962666	0.202048	0.00677394	0.0479164	0.37856	0.0292435	ENSMUSG00000004872	18505
Lbr	0.537086	0.409814	0.67401	0.00476265	0.0255167	0.000607006	0.0300956	0.107558	0.00536786	ENSMUSG00000004880	98386
Crabp2	0.894478	0.598346	0.450598	0.116876	0.305245	0.429904	0.256829	0.49042	0.591556	ENSMUSG00000004885	12904
Nes	-0.477866	-0.255255	-0.466161	0.0367706	0.233323	0.035063	0.11706	0.413903	0.0975437	ENSMUSG00000004891	18008
Bcan	-0.0378064	0.188325	-0.0698542	0.679015	0.0551028	0.411634	0.801866	0.171299	0.574079	ENSMUSG00000004892	12032
Hapln2	0.922156	0.882439	1.08897	0.0410972	0.0493555	0.0127877	0.126245	0.160494	0.0462145	ENSMUSG00000004894	73940
Prcc	-0.0800811	-0.077081	0.0284771	0.404418	0.424505	0.747511	0.580808	0.598975	0.842865	ENSMUSG00000004895	94315
Mettl25b	-0.0976956	-0.185911	0.0300523	0.420833	0.143042	0.788744	0.59561	0.30713	0.871172	ENSMUSG00000004896	229503
Hdgf	0.0338864	-0.0536483	0.035613	0.65327	0.478879	0.609651	0.783411	0.645233	0.742754	ENSMUSG00000004897	15191
Slc25a18	0.317418	0.443293	0.19916	0.15874	0.0571991	0.334235	0.314084	0.174814	0.498233	ENSMUSG00000004902	71803
Thop1	-0.635303	-0.278511	-0.479982	0.000208596	0.0414946	0.00122808	0.00465753	0.144222	0.00869162	ENSMUSG00000004929	50492
Apba3	-0.0800736	-0.0408063	-0.0291133	0.580397	0.780403	0.832866	0.726558	0.868309	0.899583	ENSMUSG00000004931	57267
Matk	-1.61585	-1.07603	-1.83351	6.37E-05	0.00190437	9.99E-06	0.00257268	0.0249468	0.00049384	ENSMUSG00000004933	17179
Pias4	0.07001	-0.194797	0.235714	0.559286	0.132685	0.0511617	0.710968	0.294101	0.128676	ENSMUSG00000004934	59004
Map2k1	-0.813085	-0.55699	-0.84337	0.000185977	0.00371811	6.35E-05	0.00442156	0.0349003	0.00125789	ENSMUSG00000004936	26395
Sgta	-0.151324	-0.182211	-0.136305	0.0718885	0.0345619	0.0786372	0.184749	0.129283	0.175018	ENSMUSG00000004937	52551
Tmem242	0.146174	0.359202	0.134385	0.149639	0.00231095	0.163546	0.301987	0.0271427	0.296655	ENSMUSG00000004945	70544
Dtx2	-0.032508	-0.100799	0.047537	0.762373	0.372303	0.647802	0.858014	0.553043	0.771673	ENSMUSG00000004947	74198
Hspb1	0.43693	0.653008	0.685651	0.301821	0.131476	0.0980178	0.482555	0.292236	0.205287	ENSMUSG00000004951	15507
Rasa4	1.76516	1.08616	2.05284	2.39E-05	0.00243383	2.99E-06	0.00174525	0.0277202	0.000317275	ENSMUSG00000004952	54153
Syt5	-2.03552	-1.20659	-2.87626	0.00125604	0.0252878	0.000104266	0.0129339	0.106869	0.0016977	ENSMUSG00000004961	53420
Hnrnpa2b1	0.0174283	0.0011427	0.0552427	0.8937	0.992987	0.647019	0.940578	0.996245	0.771148	ENSMUSG00000004980	53379
Yju2b	-0.215694	-0.0989785	-0.153433	0.14503	0.49376	0.275964	0.29577	0.656975	0.435672	ENSMUSG00000004994	67736
Mri1	0.193264	0.124806	0.127397	0.244761	0.459739	0.430671	0.420106	0.629585	0.592095	ENSMUSG00000004996	67873
Prkacb	-0.476702	-0.141722	-0.578794	0.0149597	0.420993	0.002695	0.0645665	0.596351	0.0151056	ENSMUSG00000005034	18749
Sgsh	0.627973	0.71931	0.464317	0.00482145	0.00199644	0.0252354	0.030382	0.0255164	0.0763238	ENSMUSG00000005043	27029
Chd5	-0.878901	-0.464654	-1.36494	0.00643776	0.11138	0.000107317	0.036589	0.26391	0.00172524	ENSMUSG00000005045	269610
Cstb	0.306611	0.292153	0.350587	0.043119	0.0563955	0.0191527	0.130653	0.173682	0.0621455	ENSMUSG00000005054	13014
Sh2b2	0.22714	0.471313	0.367656	0.354985	0.0648366	0.128122	0.533619	0.189305	0.249026	ENSMUSG00000005057	23921
Pex5	-0.386793	-0.286766	-0.369002	0.0208313	0.0738358	0.0189249	0.0806649	0.205694	0.0615511	ENSMUSG00000005069	19305
Jkamp	0.114023	0.134672	0.0941154	0.265827	0.196127	0.32765	0.443952	0.370943	0.491217	ENSMUSG00000005078	104771
Cd44	0.658584	0.928261	0.895607	0.145966	0.0477463	0.0466983	0.297013	0.157197	0.119944	ENSMUSG00000005087	12505
Slc1a2	-0.93743	-0.890804	-1.02276	0.00170851	0.00244228	0.000447844	0.0156234	0.02778	0.00437442	ENSMUSG00000005089	20511
Eif2ak4	0.227091	0.103389	0.277952	0.0493987	0.349607	0.0145195	0.143257	0.532452	0.0505155	ENSMUSG00000005102	27103
Wdr1	-0.101947	0.0862249	-0.119403	0.390373	0.465774	0.280097	0.567421	0.634048	0.440062	ENSMUSG00000005103	22388
Slc2a9	1.58862	0.700729	1.81124	0.000454613	0.0868992	0.000104029	0.00705842	0.22716	0.00169691	ENSMUSG00000005107	117591
Ccn4	-1.72311	-1.99366	-1.5468	0.00150228	0.000857176	0.0019822	0.0144625	0.016783	0.0121849	ENSMUSG00000005124	22402
Ndrg1	0.599972	0.557286	0.478131	0.0114615	0.0169134	0.0244196	0.0542655	0.0849956	0.0744053	ENSMUSG00000005125	17988
4930550C14Rik	1.20746	1.19571	0.874814	0.103066	0.112592	0.231578	0.235517	0.26548	0.382942	ENSMUSG00000005131	75311
Man2b1	0.197444	0.126469	0.0586709	0.268275	0.474419	0.719541	0.446613	0.641505	0.823689	ENSMUSG00000005142	17159
Klf5	-2.28968	-1.07092	-3.02612	2.96E-05	0.00311432	5.45E-06	0.00192232	0.0315118	0.000379636	ENSMUSG00000005148	12224
Wdr83	-0.0914193	0.0207152	-0.0707363	0.397867	0.84696	0.492398	0.574601	0.910906	0.647569	ENSMUSG00000005150	67836
Prdx2	0.00554309	0.145623	0.0238898	0.941905	0.0727551	0.734232	0.968835	0.203626	0.833467	ENSMUSG00000005161	21672
Polr2a	0.25879	0.184535	0.464028	0.046638	0.140244	0.000920485	0.137911	0.304031	0.00709072	ENSMUSG00000005198	20020
Senp3	-0.220795	-0.312196	-0.165354	0.0552383	0.0111117	0.113794	0.154571	0.0667116	0.228641	ENSMUSG00000005204	80886
Corin	4.42969	3.01999	4.82934	0.000111181	0.00400568	4.22E-05	0.00337111	0.0363648	0.00101481	ENSMUSG00000005220	53419
Plekha8	0.21037	0.0789528	0.396732	0.186404	0.618385	0.0150293	0.349528	0.754241	0.0518331	ENSMUSG00000005225	231999
Dnah2	-0.25484	0.179169	-1.01126	0.614759	0.710817	0.0776385	0.75386	0.820989	0.173351	ENSMUSG00000005237	327954
Ripk4	0.705226	1.14014	0.649339	0.123171	0.0170248	0.145081	0.266123	0.0852233	0.27244	ENSMUSG00000005251	72388
Ufd1	0.0239678	-0.138179	0.0564719	0.814837	0.193468	0.554317	0.892218	0.367639	0.700801	ENSMUSG00000005262	22230
Zfp287	0.0774346	-0.116895	0.125325	0.587148	0.436412	0.365613	0.732099	0.609349	0.529758	ENSMUSG00000005267	170740
Prlr	1.1946	1.88019	-0.0707116	0.0905717	0.0106623	0.924964	0.215877	0.0649639	0.955032	ENSMUSG00000005268	19116
Letm1	0.00407243	0.0729402	0.0265125	0.955999	0.332019	0.698557	0.976458	0.515736	0.808671	ENSMUSG00000005299	56384
Ubqln1	0.00531935	0.0104978	0.0465995	0.938589	0.878949	0.468906	0.967384	0.930965	0.62728	ENSMUSG00000005312	56085
Fgfr4	0.0623656	0.162566	0.0421409	0.900772	0.745573	0.930769	0.945118	0.843369	0.958661	ENSMUSG00000005320	14186
Cadm3	0.461466	-0.0654884	0.743793	0.0361064	0.742704	0.0013073	0.11568	0.841672	0.00906073	ENSMUSG00000005338	94332
Txn2	-0.166235	-0.163343	-0.0930426	0.076435	0.0815888	0.265936	0.192458	0.218649	0.424018	ENSMUSG00000005354	56551
Slc1a6	2.93791	1.601	3.33775	0.000165903	0.016824	3.28E-05	0.00415702	0.0848538	0.000887187	ENSMUSG00000005357	20513
Slc1a3	0.0365883	-0.314343	0.377078	0.892306	0.253058	0.148101	0.93965	0.43625	0.276249	ENSMUSG00000005360	20512
Crbn	0.154672	0.0637643	0.172767	0.052652	0.397323	0.0236011	0.149543	0.576121	0.0725101	ENSMUSG00000005362	58799
Msh6	0.111559	0.164858	0.380343	0.377823	0.20439	0.00537494	0.555827	0.381099	0.0247245	ENSMUSG00000005370	17688
Fbxo11	-0.156075	-0.221128	-0.183027	0.0811371	0.0188289	0.0320995	0.200602	0.0898905	0.091241	ENSMUSG00000005371	225055
Mlxipl	0.144825	0.328472	-0.0449953	0.567244	0.205491	0.857695	0.71696	0.382192	0.914303	ENSMUSG00000005373	58805
Tbl2	-0.242734	-0.191307	0.0523116	0.035735	0.0899977	0.595236	0.114939	0.231652	0.732814	ENSMUSG00000005374	27368
Bud23	-0.248968	-0.14979	-0.293815	0.0798381	0.276695	0.0379044	0.198535	0.460503	0.103251	ENSMUSG00000005378	66138
Nid1	0.44036	0.364129	0.418327	0.126166	0.210708	0.134427	0.2702	0.388188	0.25778	ENSMUSG00000005397	18073
Mcm5	0.446304	-0.502459	0.573474	0.126793	0.141463	0.0494348	0.270996	0.305644	0.125313	ENSMUSG00000005410	17218
Hmox1	0.602124	0.206161	0.204092	0.0959249	0.579689	0.562989	0.225131	0.724975	0.707582	ENSMUSG00000005413	15368
Mprip	0.00111103	-0.367282	0.144446	0.994453	0.034443	0.336265	0.996995	0.129113	0.50017	ENSMUSG00000005417	26936
Cic	-0.183262	-0.334664	-0.0844202	0.183697	0.0231434	0.49591	0.346043	0.101394	0.650623	ENSMUSG00000005442	71722
Pafah1b3	0.864175	1.19469	0.650021	0.00529308	0.00042579	0.025091	0.0322937	0.0122515	0.0759359	ENSMUSG00000005447	18476
Il27ra	-0.211891	0.643356	-0.0869293	0.707682	0.236533	0.872764	0.822475	0.417053	0.9236	ENSMUSG00000005465	50931
Prkaca	-0.0690394	0.404456	0.035352	0.602379	0.00815357	0.771901	0.743879	0.0550583	0.85994	ENSMUSG00000005469	18747
Asf1b	1.0696	0.542012	1.36146	0.0197285	0.235515	0.0035659	0.0774595	0.416031	0.018516	ENSMUSG00000005470	66929
Ddx39a	-0.103159	0.0236374	-0.0545783	0.350501	0.82845	0.603996	0.529242	0.899076	0.739204	ENSMUSG00000005481	68278
Dnajb1	-0.372588	-0.111839	-0.492272	0.00304218	0.293784	0.000211311	0.0225652	0.478798	0.00265141	ENSMUSG00000005483	81489
Usp40	0.386705	0.140366	0.371757	0.00156548	0.183559	0.00143013	0.0147946	0.356644	0.00965802	ENSMUSG00000005501	227334
Evx1	5.1906	2.69628	4.42388	0.00562325	0.151571	0.0155925	0.0335591	0.317831	0.0533249	ENSMUSG00000005503	14028
Kbtbd4	-0.0368597	0.0229727	-0.0169959	0.699212	0.81083	0.850708	0.816841	0.886922	0.910082	ENSMUSG00000005505	67136
Celf1	-0.46455	-0.93247	-0.269153	0.0784385	0.00198956	0.252765	0.196053	0.0255107	0.408907	ENSMUSG00000005506	13046
Ndufs3	-0.104451	-0.00940071	0.0548845	0.172192	0.898662	0.427477	0.33168	0.942767	0.589238	ENSMUSG00000005510	68349
Por	-0.329216	0.0313028	-0.265888	0.0528849	0.842419	0.0866354	0.14995	0.907782	0.187544	ENSMUSG00000005514	18984
Igf1r	-0.0341559	-0.538613	0.128102	0.844751	0.00763166	0.43232	0.911438	0.0529956	0.593794	ENSMUSG00000005533	16001
Insr	0.0633202	-0.142364	0.209743	0.589415	0.237069	0.0692721	0.734114	0.417639	0.159635	ENSMUSG00000005534	16337
Fcer2a	1.01961	2.35967	1.75589	0.233066	0.00711842	0.034928	0.406058	0.0512255	0.0972733	ENSMUSG00000005540	14128
Atp4a	0.563225	0.626118	0.229053	0.356783	0.305506	0.703072	0.535234	0.490698	0.812147	ENSMUSG00000005553	11944
Trim28	-0.0984697	-0.172435	0.0321846	0.476736	0.221114	0.799595	0.644785	0.400269	0.878158	ENSMUSG00000005566	21849
Ube2m	-0.0225362	0.0272866	-0.00973264	0.840621	0.807834	0.925258	0.908177	0.884944	0.955171	ENSMUSG00000005575	22192
Adcy9	-0.773838	-0.918456	-0.623226	0.00223887	0.000638865	0.00580732	0.0187124	0.0145194	0.0261206	ENSMUSG00000005580	11515
Mef2c	-3.48089	-3.34489	-3.78282	3.75E-06	5.76E-06	9.01E-07	0.00114153	0.00395011	0.00022524	ENSMUSG00000005583	17260
Ctr9	0.127255	0.0520388	0.107718	0.168595	0.562387	0.206583	0.326915	0.711802	0.3532	ENSMUSG00000005609	22083
Eif4g2	-0.0325135	-0.00515342	0.0428294	0.73935	0.957756	0.635297	0.842725	0.976347	0.762872	ENSMUSG00000005610	13690
Irag1	0.134124	0.389256	-0.182337	0.574387	0.116168	0.458245	0.722124	0.271054	0.617416	ENSMUSG00000005611	17540
Pcyt1a	0.444397	0.456682	0.545668	0.00185908	0.00154672	0.00018996	0.0165006	0.0225867	0.00246897	ENSMUSG00000005615	13026
Zfp592	0.262364	0.0186597	0.438995	0.0539808	0.884264	0.00216448	0.152214	0.934056	0.0129308	ENSMUSG00000005621	233410
Psmd4	0.138688	0.166562	0.157273	0.167526	0.102758	0.0965898	0.325367	0.251713	0.202861	ENSMUSG00000005625	19185
Insrr	0.548444	1.64612	1.04304	0.398676	0.0128387	0.0988997	0.575409	0.0723955	0.206654	ENSMUSG00000005640	23920
Snx6	0.218336	0.285724	0.193215	0.0104304	0.00184229	0.0149365	0.0506381	0.0247012	0.0516027	ENSMUSG00000005656	72183
Mthfd2	1.22073	0.838526	0.835458	0.000655526	0.0118086	0.00913206	0.00852858	0.0693261	0.0364575	ENSMUSG00000005667	17768
Kit	0.65729	-0.289209	1.03549	0.0556458	0.379357	0.00339578	0.15525	0.559103	0.0178871	ENSMUSG00000005672	16590
Tomm40l	-0.169739	-0.0745745	-0.202179	0.139011	0.501728	0.0661519	0.287372	0.663515	0.154772	ENSMUSG00000005674	641376
Nr1i3	0.35525	1.47543	0.578825	0.661322	0.0632866	0.462881	0.789393	0.186318	0.621805	ENSMUSG00000005677	12355
Apoa2	0.48806	0.685106	-0.796921	0.50727	0.352328	0.34621	0.669617	0.534282	0.510766	ENSMUSG00000005681	11807
Pan2	0.815501	0.246427	1.02411	0.000233724	0.162706	1.32E-05	0.00490304	0.33139	0.000556545	ENSMUSG00000005682	103135
Cs	-0.0254383	0.0926347	0.0238034	0.750826	0.258398	0.747367	0.850537	0.441179	0.842808	ENSMUSG00000005683	12974
Ampd3	0.284701	0.50411	0.209874	0.0583836	0.00276541	0.130792	0.160445	0.0294978	0.252816	ENSMUSG00000005686	11717
Bcas2	0.059699	0.0935469	0.184032	0.641158	0.46879	0.136651	0.774262	0.636568	0.260964	ENSMUSG00000005687	68183
Sh2d1a	0.354621	1.08068	0.5534	0.737625	0.286027	0.587787	0.84182	0.470907	0.727598	ENSMUSG00000005696	20400
Ctcf	0.0458465	-0.209297	0.105303	0.751901	0.165464	0.437411	0.851098	0.334653	0.598599	ENSMUSG00000005698	13018
Pard6a	0.573498	-0.14436	0.703899	0.0134253	0.522404	0.00269289	0.0605355	0.679796	0.0151056	ENSMUSG00000005699	56513
Pvalb	2.14424	0.489412	2.5614	0.00804223	0.487367	0.00144965	0.0422879	0.65259	0.00973323	ENSMUSG00000005716	19293
Tfap4	0.697036	0.283828	0.896037	0.00116819	0.140096	9.38E-05	0.0123972	0.303856	0.00158951	ENSMUSG00000005718	83383
Ranbp1	0.0426167	0.162524	-0.00834624	0.595512	0.0586986	0.911415	0.738787	0.177325	0.947113	ENSMUSG00000005732	19385
Cd247	0.63377	0.791593	0.25222	0.382419	0.284564	0.73407	0.560259	0.469056	0.833387	ENSMUSG00000005763	12503
Rfx5	0.567973	0.302473	0.613828	0.00151469	0.0575284	0.000505697	0.0145509	0.175523	0.00475171	ENSMUSG00000005774	53970
Psmb4	-0.0860179	0.116407	-0.112428	0.308821	0.175452	0.158506	0.489668	0.34716	0.289904	ENSMUSG00000005779	19172
Slc30a4	-0.659978	-1.00607	-0.622656	0.000598665	1.39E-05	0.000533623	0.00810241	0.0042419	0.00494403	ENSMUSG00000005802	22785
Sqor	0.788302	0.848929	0.828243	0.00639517	0.00457535	0.00413685	0.0364847	0.0395657	0.0205714	ENSMUSG00000005803	59010
Bloc1s6	-0.156175	-0.0719236	-0.389855	0.294215	0.625698	0.0157993	0.475155	0.759535	0.0538309	ENSMUSG00000005804	18457
Metap1	-0.143288	-0.0721336	-0.0814465	0.144325	0.450252	0.362719	0.294944	0.621224	0.526835	ENSMUSG00000005813	75624
Gpr108	0.385252	0.31027	0.381873	0.000958593	0.00509604	0.000678674	0.0109873	0.0420492	0.00578091	ENSMUSG00000005823	78308
Rsl1d1	0.117194	-0.0248263	0.0592358	0.242085	0.802305	0.523041	0.416819	0.881348	0.674447	ENSMUSG00000005846	66409
Cnga2	-0.959988	0.115285	-0.944083	0.158256	0.840982	0.147801	0.313402	0.90702	0.275847	ENSMUSG00000005864	12789
Apc	-0.299439	-0.582563	-0.291218	0.149457	0.0102999	0.130212	0.301841	0.0635502	0.252028	ENSMUSG00000005871	11789
Reep5	-0.343667	-0.0519577	-0.488993	0.009581	0.654537	0.000423764	0.0477884	0.779949	0.00420988	ENSMUSG00000005873	13476
Ergic3	0.103912	0.372288	0.00714702	0.443979	0.0142366	0.954204	0.616662	0.0770103	0.972148	ENSMUSG00000005881	66366
Uqcc1	0.109275	0.203344	0.0995152	0.227927	0.0353695	0.241738	0.40047	0.131054	0.395452	ENSMUSG00000005882	56046
Spo11	-0.271771	0.195716	-1.27308	0.760406	0.824145	0.21101	0.856602	0.895794	0.358087	ENSMUSG00000005883	26972
Ncoa2	-0.192122	-0.628786	-0.115721	0.176466	0.000426942	0.368591	0.337213	0.0122651	0.532584	ENSMUSG00000005886	17978
Trh	0.0159306	3.98683	0.875586	0.994015	0.0211758	0.634898	0.996778	0.0962573	0.762775	ENSMUSG00000005892	22044
Nr2c2	-0.280327	-0.538686	-0.158341	0.0338287	0.00052583	0.170955	0.110864	0.0130484	0.306336	ENSMUSG00000005893	22026
Nr2c1	0.301549	-0.0543659	0.402759	0.0333417	0.694573	0.00554878	0.109987	0.809368	0.0253222	ENSMUSG00000005897	22025
Smpd4	-0.501135	-0.633522	-0.393711	0.0114729	0.00270249	0.0270345	0.0542695	0.0291079	0.0802318	ENSMUSG00000005899	77626
Pex1	0.0530376	-0.041267	0.0716588	0.620828	0.706171	0.484564	0.758196	0.817297	0.64041	ENSMUSG00000005907	71382
Otx1	-1.83541	-2.47756	-6.28635	0.00134648	0.000468259	4.34E-05	0.0135256	0.01259	0.00103504	ENSMUSG00000005917	18423
Kctd20	-0.279678	-0.0988569	-0.248401	0.00308625	0.22257	0.00419748	0.0227262	0.401619	0.0207926	ENSMUSG00000005936	66989
Itgae	1.13618	1.24318	0.96065	0.0567824	0.0411624	0.0987486	0.157602	0.143611	0.206459	ENSMUSG00000005947	16407
Ctns	0.0793847	-0.150703	0.161932	0.454565	0.188815	0.12494	0.625825	0.362427	0.244704	ENSMUSG00000005949	83429
P2rx5	2.54819	2.79286	2.7325	0.0191969	0.0115173	0.0117065	0.0762508	0.0682988	0.0434204	ENSMUSG00000005950	94045
Shpk	0.255141	0.235487	0.139222	0.148908	0.188577	0.412252	0.301105	0.362197	0.57463	ENSMUSG00000005951	74637
Ephb3	-1.73464	-1.17873	-2.21742	6.43E-05	0.000951307	9.64E-06	0.00257629	0.0175486	0.000487311	ENSMUSG00000005958	13845
Tuft1	1.09958	1.19312	1.08428	0.00249862	0.00151472	0.00247926	0.0198755	0.0223444	0.0142628	ENSMUSG00000005968	22156
Rcn1	-0.301877	0.5224	-0.925537	0.489664	0.212209	0.0605228	0.655879	0.389982	0.145346	ENSMUSG00000005973	19672
Dnase1	-0.204133	1.01832	-0.259384	0.809348	0.190464	0.757543	0.888815	0.364192	0.850204	ENSMUSG00000005980	13419
Trap1	0.181195	0.0957505	0.157178	0.0273611	0.213107	0.0371257	0.0969216	0.39079	0.101544	ENSMUSG00000005981	68015
Naa60	-0.134887	-0.204173	-0.125821	0.102958	0.0199368	0.100665	0.235421	0.092757	0.209253	ENSMUSG00000005982	74763
1700037C18Rik	-0.329489	0.0133845	-0.283578	0.106451	0.943364	0.146162	0.241055	0.968427	0.273736	ENSMUSG00000005983	73261
Ankrd13d	-0.213213	0.11551	-0.256626	0.120312	0.381125	0.0531219	0.261732	0.560838	0.13232	ENSMUSG00000005986	68423
Tpr	0.197727	-0.0652929	0.234089	0.0160021	0.375813	0.00356	0.0676574	0.55579	0.018493	ENSMUSG00000006005	108989
Odr4	0.220868	0.209806	0.186703	0.0709805	0.0860149	0.09949	0.18312	0.225552	0.207468	ENSMUSG00000006010	226499
Prg4	0.496494	0.589782	-0.0741137	0.363736	0.289851	0.896653	0.542245	0.47482	0.938693	ENSMUSG00000006014	96875
Dhx34	0.398224	0.0354206	0.365228	0.00901165	0.79978	0.0119514	0.0459653	0.879861	0.0440399	ENSMUSG00000006019	71723
Kptn	-0.191278	-0.253605	-0.119247	0.249709	0.143081	0.445356	0.425723	0.307155	0.605476	ENSMUSG00000006021	70394
Napa	-0.249596	-0.323701	-0.0761004	0.0488317	0.0143171	0.486094	0.142345	0.0772818	0.641992	ENSMUSG00000006024	108124
Sra1	-0.274979	-0.144601	-0.190082	0.0130794	0.156683	0.0562526	0.0594071	0.324873	0.137993	ENSMUSG00000006050	24068
Atp5mc1	0.182655	0.319968	0.206216	0.104834	0.00921895	0.0529019	0.238169	0.0593997	0.131988	ENSMUSG00000006057	11951
Snf8	-0.105121	0.0517542	-0.0865987	0.320141	0.619502	0.382385	0.500795	0.75512	0.546078	ENSMUSG00000006058	27681
Tbcb	0.00923956	0.125934	-0.0686003	0.897326	0.0964395	0.314039	0.943065	0.242254	0.476699	ENSMUSG00000006095	66411
Inpp5k	0.115061	-0.0863489	0.310535	0.277723	0.418076	0.00589738	0.456519	0.594039	0.0264532	ENSMUSG00000006127	19062
Crkl	0.280064	0.207041	0.467295	0.00362386	0.0213525	2.40E-05	0.0250972	0.0966012	0.000753905	ENSMUSG00000006134	12929
Eps8l1	0.734473	0.671613	0.138993	0.0970245	0.134312	0.748652	0.226944	0.296691	0.843679	ENSMUSG00000006154	67425
Clint1	-0.0725741	0.0755598	-0.0150561	0.399163	0.380821	0.848419	0.575828	0.56062	0.908926	ENSMUSG00000006169	216705
Prss16	-1.72851	-2.75855	-1.7438	0.049231	0.0124044	0.0402076	0.142954	0.0709505	0.107755	ENSMUSG00000006179	54373
Cdkal1	0.311848	0.139789	0.263135	0.0117671	0.231017	0.0256787	0.0551834	0.411592	0.0771729	ENSMUSG00000006191	68916
Cdcp3	1.89221	1.65084	1.44203	0.0310667	0.0642989	0.095969	0.105412	0.188253	0.201987	ENSMUSG00000006204	71395
Htra1	-0.0285807	0.125692	0.262018	0.904566	0.599866	0.24726	0.94742	0.74084	0.401984	ENSMUSG00000006205	56213
Zbtb17	-0.553026	-0.533888	-0.450168	0.0036898	0.00513277	0.00926755	0.0253784	0.0421869	0.0368192	ENSMUSG00000006215	22642
Fam131c	1.77784	2.04731	1.75056	0.000806071	0.000230561	0.000817576	0.00972081	0.0093895	0.00651209	ENSMUSG00000006218	277743
Fblim1	1.20165	1.01342	0.880954	0.0234212	0.0597739	0.0869047	0.087266	0.179312	0.187879	ENSMUSG00000006219	74202
Epor	-1.22537	-1.91189	-1.21837	0.00151287	0.000120494	0.0012488	0.0145411	0.00749597	0.00876509	ENSMUSG00000006235	13857
Ccdc159	-0.699989	-0.491573	-0.718304	0.00422108	0.029513	0.00299825	0.0278111	0.117253	0.0164411	ENSMUSG00000006241	67119
Mob1b	0.0244457	-0.182852	0.137799	0.834093	0.143554	0.221619	0.904808	0.307621	0.370928	ENSMUSG00000006262	68473
Atp6v1b2	-0.303088	0.018183	-0.17912	0.00920524	0.857742	0.0723125	0.0467019	0.917819	0.164643	ENSMUSG00000006273	11966
Eps15l1	0.112601	0.0920211	0.197571	0.239413	0.333169	0.036371	0.413998	0.516827	0.0999801	ENSMUSG00000006276	13859
Tep1	0.508134	0.340724	0.654302	0.000874404	0.0158555	6.22E-05	0.0102803	0.0819956	0.00124622	ENSMUSG00000006281	21745
Ttc5	-0.0356985	-0.119804	-0.0739632	0.76705	0.334628	0.517968	0.861183	0.518377	0.669245	ENSMUSG00000006288	219022
Osgep	-0.0280057	-0.107195	-0.20052	0.79468	0.338934	0.0742645	0.879829	0.522134	0.167937	ENSMUSG00000006289	66246
Aamp	-0.0474893	0.0601542	-0.0191317	0.592082	0.498674	0.814518	0.736013	0.660979	0.888238	ENSMUSG00000006299	227290
Tmbim1	0.691222	0.537283	0.582618	0.00732827	0.0286312	0.0129556	0.0399249	0.115246	0.0466067	ENSMUSG00000006301	69660
Arpc2	-0.627516	-0.412996	-0.659399	9.40E-05	0.00293132	2.75E-05	0.0031234	0.0305688	0.000798227	ENSMUSG00000006304	76709
Kmt2b	0.202947	-0.0106958	0.350001	0.152949	0.937362	0.0141342	0.306458	0.964855	0.0495345	ENSMUSG00000006307	75410
Upk1a	-0.0414669	-0.991679	-0.172443	0.915066	0.0415338	0.652223	0.953599	0.14432	0.774996	ENSMUSG00000006313	109637
Tmem147	0.296229	0.424133	0.286789	0.019177	0.00211969	0.0164498	0.0762222	0.0261493	0.0554969	ENSMUSG00000006315	69804
Rps9	0.197104	0.310525	0.119353	0.0683029	0.00791717	0.214462	0.178639	0.0541359	0.362338	ENSMUSG00000006333	76846
Tfpt	-0.0687784	0.0526511	-0.197794	0.598689	0.688689	0.142387	0.741024	0.805591	0.268703	ENSMUSG00000006335	69714
Susd2	0.560816	1.67317	0.637789	0.170643	0.000515454	0.108561	0.329717	0.012984	0.220856	ENSMUSG00000006342	71733
Ggt5	-0.197337	0.290994	-0.177655	0.599556	0.42738	0.626308	0.741781	0.60162	0.756256	ENSMUSG00000006344	23887
Ggt1	0.197773	0.397999	0.156245	0.608187	0.308847	0.676821	0.74862	0.494008	0.793912	ENSMUSG00000006345	14598
Crip2	-1.33383	-0.741746	-1.47339	2.92E-05	0.00349269	6.36E-06	0.00190582	0.0338045	0.00041126	ENSMUSG00000006356	68337
Crip1	0.307447	0.460761	0.00794216	0.303956	0.13519	0.978645	0.484338	0.297616	0.987597	ENSMUSG00000006360	12925
Cbfa2t3	-0.26273	-1.34698	0.0446604	0.433844	0.00247242	0.884297	0.607166	0.0280176	0.930599	ENSMUSG00000006362	12398
Fbln1	0.426648	0.744125	-0.007442	0.23839	0.0475238	0.983579	0.412586	0.156891	0.990496	ENSMUSG00000006369	14114
Pgrmc1	-0.189231	0.314852	-0.472594	0.46043	0.229652	0.059649	0.631022	0.410051	0.14381	ENSMUSG00000006373	53328
Gcat	0.321762	0.311118	0.361627	0.118153	0.140611	0.0761706	0.258721	0.30457	0.171063	ENSMUSG00000006378	26912
Tek	0.177678	0.074349	-0.115273	0.313812	0.678582	0.512592	0.494065	0.798168	0.665269	ENSMUSG00000006386	21687
Elovl1	0.359795	0.512825	0.604288	0.253237	0.113047	0.0522731	0.429344	0.266073	0.130817	ENSMUSG00000006390	54325
Med8	0.00790139	-0.255065	0.0707219	0.964298	0.186962	0.679239	0.980328	0.360515	0.795261	ENSMUSG00000006392	80509
Hyi	0.61593	0.466405	0.525292	0.00376889	0.0232493	0.00938515	0.0256487	0.10165	0.0371392	ENSMUSG00000006395	68180
Cdc20	2.07944	0.97308	2.76316	0.0124709	0.254484	0.00134265	0.0573364	0.437543	0.00923125	ENSMUSG00000006398	107995
Adamts4	0.789468	0.648784	0.886513	0.0126004	0.0345491	0.0040682	0.0577968	0.129283	0.0203083	ENSMUSG00000006403	240913
Nectin4	0.958247	0.423663	0.999243	0.000409344	0.0772745	0.000232049	0.00659962	0.211207	0.00280401	ENSMUSG00000006411	71740
Pfdn2	0.0846702	0.386024	0.038788	0.470087	0.00481198	0.719155	0.639146	0.040719	0.823449	ENSMUSG00000006412	18637
Rnf114	0.0852518	0.00171419	0.104582	0.381471	0.985842	0.254713	0.559249	0.992332	0.411027	ENSMUSG00000006418	81018
Steep1	0.020415	-0.0278007	0.0962743	0.824681	0.76462	0.273249	0.898568	0.857281	0.432466	ENSMUSG00000006423	77644
Neurl1a	-0.575144	-0.82801	-0.399929	0.0569939	0.0100444	0.140472	0.157994	0.062551	0.265979	ENSMUSG00000006435	18011
Srm	-0.503709	-0.249311	-0.528857	0.000176268	0.0226971	7.10E-05	0.00429833	0.100362	0.00133904	ENSMUSG00000006442	20810
Epha2	0.0168144	0.272256	0.239747	0.955129	0.368436	0.404654	0.976043	0.549822	0.567592	ENSMUSG00000006445	13836
Rbm14	-0.200419	-0.393864	-0.0785913	0.237292	0.0332118	0.612081	0.410883	0.126084	0.744409	ENSMUSG00000006456	56275
Actn3	-0.0289849	0.648554	0.486379	0.936032	0.069045	0.152189	0.965962	0.196752	0.281691	ENSMUSG00000006457	11474
Zdhhc24	-0.11448	-0.0250887	0.0242114	0.12629	0.7281	0.719857	0.270304	0.832793	0.823881	ENSMUSG00000006463	70605
Bbs1	-0.58185	-0.453428	-0.730714	0.00123824	0.0070351	0.000110583	0.0128165	0.0509515	0.0017531	ENSMUSG00000006464	52028
Slc34a3	0.523782	0.789102	1.03122	0.550608	0.375445	0.22082	0.704505	0.555334	0.3699	ENSMUSG00000006469	142681
Ndor1	0.128188	-0.0614198	0.0862286	0.276117	0.603477	0.434434	0.454841	0.743569	0.595881	ENSMUSG00000006471	78797
Nsmf	-1.47944	-0.97784	-1.74604	8.06E-05	0.0025768	6.99E-06	0.0028394	0.0285598	0.000424215	ENSMUSG00000006476	56876
Pdk1	-0.649948	-0.238432	-0.67021	8.69E-05	0.0582925	3.60E-05	0.00296467	0.17666	0.000928379	ENSMUSG00000006494	228026
Ptbp1	0.24887	0.113007	0.288474	0.0434423	0.332293	0.015611	0.131412	0.515855	0.0533507	ENSMUSG00000006498	19205
Mvd	-0.233857	0.036396	-0.0884051	0.186064	0.82908	0.58762	0.349156	0.899457	0.727558	ENSMUSG00000006517	192156
Cyba	0.564161	0.574859	0.325349	0.100034	0.103557	0.330417	0.231314	0.252589	0.494089	ENSMUSG00000006519	13057
Itih3	1.68246	2.2794	2.06141	0.0081287	0.00099896	0.00127638	0.0426804	0.0179326	0.00891147	ENSMUSG00000006522	16426
Stimate	0.0391048	0.057907	0.079475	0.695144	0.567544	0.406622	0.814357	0.715584	0.569209	ENSMUSG00000006526	69179
Sfmbt1	-0.00481549	-0.228646	0.108289	0.953451	0.0156349	0.17461	0.975402	0.0813262	0.311033	ENSMUSG00000006527	54650
Ihh	-0.246828	-0.121407	-0.295101	0.729551	0.866312	0.671086	0.836787	0.923377	0.789874	ENSMUSG00000006538	16147
Prkag3	1.07675	0.809431	1.39899	0.143768	0.288535	0.0558161	0.294327	0.473543	0.137116	ENSMUSG00000006542	241113
Cryba2	2.78851	2.46562	2.22234	0.0291159	0.0556763	0.0784593	0.101152	0.172439	0.174712	ENSMUSG00000006546	12958
Atp7b	0.706041	0.907811	0.911586	0.0140212	0.00301495	0.00217385	0.0620517	0.0310283	0.012969	ENSMUSG00000006567	11979
Slc4a1	-0.157984	1.84235	0.785901	0.886826	0.0613744	0.422867	0.9366	0.182655	0.585176	ENSMUSG00000006574	20533
Rundc3a	-0.329103	-0.359612	-0.207488	0.0317376	0.0206146	0.124591	0.106719	0.0946844	0.244374	ENSMUSG00000006575	51799
Slc4a3	-0.304103	-0.139785	-0.256818	0.00254744	0.110605	0.00469161	0.0200756	0.262832	0.0224931	ENSMUSG00000006576	20536
Cdt1	1.32229	0.527433	1.31354	0.000493872	0.12233	0.000446488	0.00738367	0.279893	0.00436354	ENSMUSG00000006585	67177
Runx1t1	-0.416844	-0.655709	-0.457041	0.024613	0.00200242	0.011904	0.0902526	0.0255164	0.0439453	ENSMUSG00000006586	12395
Aprt	-0.321393	-0.234123	-0.227994	0.0301774	0.10211	0.0953392	0.103536	0.250805	0.20103	ENSMUSG00000006589	11821
Gtf2h1	-0.227988	-0.330552	-0.065514	0.0664173	0.0136025	0.548281	0.175463	0.0748178	0.696391	ENSMUSG00000006599	14884
Hfe	0.308241	0.439839	0.210622	0.440774	0.281465	0.590938	0.613675	0.465665	0.729871	ENSMUSG00000006611	15216
Abhd1	0.162705	0.10139	0.141107	0.459512	0.653564	0.511081	0.630183	0.779515	0.664151	ENSMUSG00000006638	57742
Slc5a6	0.24098	0.415562	0.0695383	0.171771	0.0269143	0.670647	0.331152	0.110963	0.789504	ENSMUSG00000006641	330064
Tcf23	-0.405504	-0.338837	-0.0640384	0.51064	0.586702	0.90952	0.672343	0.73008	0.945954	ENSMUSG00000006642	69852
Nphs1	-0.441843	-0.393371	-0.334143	0.380059	0.436939	0.481947	0.55795	0.609657	0.638138	ENSMUSG00000006649	54631
Aplp1	-0.39312	-0.0690125	-0.500464	0.0097597	0.605259	0.00107036	0.0483988	0.744619	0.00787213	ENSMUSG00000006651	11803
Qrich1	-0.184286	-0.291013	-0.0743282	0.0728383	0.00887127	0.410565	0.186341	0.0579934	0.573076	ENSMUSG00000006673	69232
P4htm	-0.20787	-0.00580505	-0.127034	0.0373011	0.949308	0.151449	0.118227	0.971439	0.280927	ENSMUSG00000006675	74443
Usp19	-0.141761	-0.141436	-0.01008	0.202205	0.202485	0.919245	0.369192	0.378993	0.95214	ENSMUSG00000006676	71472
Pola1	0.538687	-0.0767719	0.481982	0.0213062	0.743742	0.0343398	0.0819412	0.842142	0.0960204	ENSMUSG00000006678	18968
Cdc42	-0.0767914	0.0143432	-0.0560101	0.28792	0.839092	0.396753	0.468087	0.905603	0.559817	ENSMUSG00000006699	12540
Pknox1	0.0766217	-0.193562	0.342479	0.627588	0.254297	0.0337879	0.763989	0.437355	0.0947417	ENSMUSG00000006705	18771
D130043K22Rik	-1.08521	-0.506124	-1.30146	0.000432294	0.0425009	6.35E-05	0.00682926	0.146401	0.00125789	ENSMUSG00000006711	210108
Gmnn	0.647889	0.853767	0.528132	0.0140898	0.00248382	0.03643	0.0622415	0.0280241	0.100123	ENSMUSG00000006715	57441
Acot13	-0.0678599	0.0489334	-0.12946	0.484177	0.613571	0.17431	0.65114	0.750776	0.310591	ENSMUSG00000006717	66834
Zfp184	-0.45676	-0.0763607	-0.673518	0.123701	0.779859	0.0308782	0.266661	0.867962	0.0886354	ENSMUSG00000006720	193452
Cdk4	0.106113	0.0911801	0.0973922	0.301496	0.376499	0.313846	0.482207	0.556268	0.476567	ENSMUSG00000006728	12567
B4galnt1	-0.938229	-0.843195	-0.827277	1.04E-05	3.13E-05	1.75E-05	0.00136464	0.00486036	0.000635144	ENSMUSG00000006731	14421
Mettl1	0.173347	0.229372	-0.174442	0.269283	0.15691	0.277892	0.447595	0.325082	0.437626	ENSMUSG00000006732	17299
Tspan31	-0.171513	0.0237992	-0.181551	0.0568606	0.776199	0.0348211	0.157722	0.86537	0.0970205	ENSMUSG00000006736	67125
Kif5b	0.257701	0.300545	0.396157	0.2208	0.156743	0.0515307	0.391444	0.324947	0.129372	ENSMUSG00000006740	16573
Saal1	0.389131	-0.0991675	0.538652	0.147876	0.721716	0.0436402	0.299588	0.828064	0.114186	ENSMUSG00000006763	78935
Tph2	3.81479	3.38362	1.99735	0.211738	0.274322	0.533125	0.380457	0.458499	0.682814	ENSMUSG00000006764	216343
Cnp	0.636529	0.61657	0.517984	0.0145949	0.0170079	0.026844	0.0635862	0.0852097	0.0797673	ENSMUSG00000006782	12799
Odad4	0.0928746	0.475024	-0.355459	0.859735	0.36373	0.512047	0.920066	0.545506	0.664975	ENSMUSG00000006784	74407
Sulf2	-0.451119	-0.0516558	-0.622141	0.0379606	0.795619	0.00446573	0.119708	0.877262	0.0217521	ENSMUSG00000006800	72043
Sod2	-0.0668605	-0.0685262	-0.059099	0.441755	0.429905	0.460708	0.614709	0.603433	0.619763	ENSMUSG00000006818	20656
Tmco6	-0.103204	-0.0979883	-0.0131197	0.467419	0.498954	0.922795	0.637152	0.661155	0.954048	ENSMUSG00000006850	71983
Stambp	0.0474609	0.00888189	0.0151401	0.588331	0.920094	0.855446	0.733068	0.955812	0.912931	ENSMUSG00000006906	70527
Ezh1	0.0586644	-0.0982071	0.140359	0.410403	0.178314	0.0464992	0.586276	0.35047	0.119677	ENSMUSG00000006920	14055
Hap1	0.759503	1.34099	0.188198	0.151527	0.0190772	0.687273	0.304557	0.0907386	0.801545	ENSMUSG00000006930	15114
P3h4	0.634206	0.802871	0.387826	0.00154755	0.000224204	0.0286888	0.0147329	0.00925811	0.0838857	ENSMUSG00000006931	66180
Ctnnb1	0.0467854	0.069522	0.0342922	0.650636	0.502079	0.718072	0.781448	0.66362	0.822575	ENSMUSG00000006932	12387
Eif1b	0.0871656	0.151703	0.0678275	0.270032	0.0663738	0.350967	0.448379	0.192243	0.51557	ENSMUSG00000006941	68969
Chrd	-0.876566	-1.50849	-0.830755	0.0121981	0.000462236	0.0118078	0.0564284	0.0125569	0.0437334	ENSMUSG00000006958	12667
Psmd2	-0.00338862	0.0418796	0.0242313	0.959933	0.537186	0.697848	0.97845	0.69122	0.808318	ENSMUSG00000006998	21762
Syngr3	-0.667931	-0.106113	-0.935286	0.0047334	0.598666	0.000193526	0.0299948	0.739951	0.00250101	ENSMUSG00000007021	20974
Vars1	0.164262	0.0352715	0.217536	0.140115	0.742635	0.0432469	0.289092	0.841672	0.113564	ENSMUSG00000007029	22321
Vwa7	3.33257	2.25506	4.03209	0.0223202	0.127335	0.00649584	0.084513	0.286762	0.0284169	ENSMUSG00000007030	27762
Hspa1l	-0.0104324	0.63054	-0.465775	0.988783	0.375278	0.553236	0.994073	0.55517	0.699924	ENSMUSG00000007033	15482
Msh5	1.869	0.283081	1.9744	0.00626425	0.686065	0.00382951	0.0360604	0.803773	0.01949	ENSMUSG00000007035	17687
Abhd16a	0.738175	0.174261	1.00236	0.000319265	0.2747	7.96E-06	0.00574837	0.458749	0.000446585	ENSMUSG00000007036	193742
Neu1	0.00987911	-0.0535279	0.0737421	0.906827	0.531813	0.356311	0.948519	0.687133	0.520815	ENSMUSG00000007038	18010
Ddah2	0.623232	0.296962	0.886421	0.00394361	0.141839	0.000166982	0.0264978	0.30598	0.0022736	ENSMUSG00000007039	51793
Clic1	0.432262	0.236215	0.536014	0.113445	0.3936	0.0475947	0.251618	0.572425	0.121606	ENSMUSG00000007041	114584
Lsm2	0.361373	0.118627	0.552937	0.123626	0.616226	0.020591	0.26663	0.752697	0.0655633	ENSMUSG00000007050	27756
Pole	0.900275	0.439919	1.11845	0.00287672	0.120042	0.000378458	0.0217059	0.276199	0.00391842	ENSMUSG00000007080	18973
Atp1a2	0.317036	0.455321	0.330866	0.0415139	0.00633214	0.0235575	0.127159	0.047959	0.0724147	ENSMUSG00000007097	98660
Casq1	1.562	1.83296	2.01936	0.0962987	0.0548824	0.029853	0.225744	0.170919	0.086352	ENSMUSG00000007122	12372
Stx1a	-4.20652	-2.8206	-4.69085	4.35E-06	4.80E-05	2.47E-06	0.00114153	0.005813	0.00030755	ENSMUSG00000007207	20907
Zfp775	0.220284	0.303882	0.0832843	0.071198	0.0190182	0.469061	0.183483	0.0905775	0.627397	ENSMUSG00000007216	243372
Scube2	-0.27523	0.349262	-0.361518	0.572403	0.447603	0.45316	0.720506	0.618932	0.612394	ENSMUSG00000007279	56788
Mrpl49	-0.0981154	0.00684394	-0.0327291	0.31648	0.943466	0.718764	0.497044	0.968427	0.823055	ENSMUSG00000007338	18120
Dennd2c	0.246958	0.464358	-0.213256	0.51425	0.228165	0.583532	0.675473	0.408324	0.724137	ENSMUSG00000007379	329727
Mark3	-0.153697	-0.335595	-0.045425	0.188378	0.00990748	0.665082	0.352019	0.0620844	0.78531	ENSMUSG00000007411	17169
Gatad1	-0.00388714	0.0883775	0.0149426	0.962992	0.302219	0.847764	0.979718	0.487382	0.908656	ENSMUSG00000007415	67210
Pcdha10	-0.317937	-0.625625	-0.312373	0.121472	0.0100245	0.118628	0.26362	0.0624703	0.235753	ENSMUSG00000007440	12943
M6pr	0.190603	0.309359	0.138189	0.0390101	0.00254114	0.095023	0.121902	0.0283159	0.200645	ENSMUSG00000007458	17113
Lrrc8a	0.558224	0.397466	0.785932	0.00776612	0.0437911	0.00036158	0.0413666	0.149269	0.003786	ENSMUSG00000007476	241296
Mc5r	1.17311	0.94133	1.96766	0.0105028	0.0393699	0.000109716	0.0508809	0.139735	0.00174548	ENSMUSG00000007480	17203
Ppp2r1a	-0.250959	-0.200309	-0.273536	0.0125885	0.0377463	0.00454531	0.0577591	0.136115	0.0220021	ENSMUSG00000007564	51792
Fance	-0.048306	-0.0802102	0.0919249	0.729086	0.576953	0.492858	0.836481	0.723035	0.647945	ENSMUSG00000007570	72775
Tinf2	0.788888	0.211719	0.901581	7.01E-05	0.177397	1.18E-05	0.00267873	0.34935	0.000531645	ENSMUSG00000007589	28113
Hapln4	0.339034	0.0641025	0.464789	0.137547	0.768462	0.0351803	0.285057	0.859908	0.0977043	ENSMUSG00000007594	330790
Dus3l	0.239598	0.157948	0.436003	0.0874313	0.244476	0.00301235	0.210819	0.426515	0.0164903	ENSMUSG00000007603	224907
Gtpbp3	-0.0694415	-0.0835572	0.0726836	0.540484	0.47076	0.497099	0.696391	0.638282	0.651851	ENSMUSG00000007610	70359
Tgfbr1	-0.0205163	0.00917582	-0.136574	0.892762	0.952338	0.354159	0.939857	0.973215	0.518618	ENSMUSG00000007613	21812
Homer1	-2.72621	-2.68676	-2.79368	3.41E-05	4.26E-05	1.59E-05	0.0019774	0.00546011	0.000608801	ENSMUSG00000007617	26556
Rad51c	0.422774	0.162759	0.361274	0.0600807	0.467108	0.0985718	0.163543	0.635193	0.20616	ENSMUSG00000007646	114714
Gabrb2	-0.0141527	-1.00845	-0.287742	0.956804	0.00167851	0.245022	0.976837	0.0235475	0.399317	ENSMUSG00000007653	14401
Cav1	-0.308832	-0.0735179	-0.201833	0.150885	0.721393	0.311472	0.303537	0.827905	0.474319	ENSMUSG00000007655	12389
Arpp19	-1.91068	-1.58514	-1.85816	4.01E-05	0.000226895	2.56E-05	0.00209656	0.0093244	0.000772994	ENSMUSG00000007656	59046
Bcl2l1	-0.00213118	0.00411732	0.213907	0.979367	0.960135	0.0133689	0.988647	0.977914	0.0476844	ENSMUSG00000007659	12048
Khsrp	-0.198911	-0.244605	-0.119808	0.189727	0.112393	0.383763	0.353721	0.26516	0.547266	ENSMUSG00000007670	16549
Dio2	-1.87871	-2.0329	-1.57745	0.00225917	0.00164858	0.00429286	0.0188171	0.0233638	0.0210971	ENSMUSG00000007682	13371
Ccdc124	-0.175346	0.0466947	-0.136033	0.0555503	0.584286	0.104694	0.155113	0.72857	0.215222	ENSMUSG00000007721	234388
Cct4	0.0159193	0.135864	-0.12835	0.863035	0.157068	0.149427	0.921999	0.325269	0.278063	ENSMUSG00000007739	12464
Trappc2b	0.0246842	0.39133	0.0657048	0.865448	0.0147926	0.6433	0.923677	0.0787305	0.768187	ENSMUSG00000007777	66050
Cpt1c	-0.672346	-0.448833	-0.559745	0.000640346	0.0106183	0.00149863	0.00840181	0.0648273	0.00996562	ENSMUSG00000007783	78070
Zfp655	0.0281491	0.0184821	0.00554788	0.762324	0.843925	0.949561	0.858013	0.908675	0.969026	ENSMUSG00000007812	72611
Rhoa	0.0807335	0.156874	0.0538728	0.325085	0.0681599	0.472708	0.505496	0.195299	0.630498	ENSMUSG00000007815	11848
Zmiz1	0.312564	-0.158131	0.546061	0.0597868	0.312621	0.00182687	0.162982	0.497749	0.0114805	ENSMUSG00000007817	328365
Ankrd26	0.116024	-0.0848229	0.167958	0.349423	0.50179	0.160623	0.528275	0.663539	0.292796	ENSMUSG00000007827	232339
Aldh16a1	0.311214	0.200887	0.472978	0.0850091	0.268578	0.0111632	0.207166	0.451749	0.0419083	ENSMUSG00000007833	69748
Hnrnpa0	0.13069	0.0521645	0.147016	0.31186	0.680721	0.222131	0.492495	0.800214	0.371647	ENSMUSG00000007836	77134
Prrg2	0.119316	0.241656	0.0971321	0.527285	0.213124	0.598672	0.685623	0.39079	0.735238	ENSMUSG00000007837	65116
Hnrnph1	-0.0259876	-0.193192	0.0606119	0.870316	0.235599	0.680616	0.926826	0.416138	0.796407	ENSMUSG00000007850	59013
Ift43	0.26976	0.256072	0.0408434	0.199016	0.236566	0.842555	0.365292	0.41707	0.906039	ENSMUSG00000007867	76411
Id3	-0.249443	-0.0735105	-0.357647	0.272529	0.741394	0.115497	0.451115	0.840856	0.231007	ENSMUSG00000007872	15903
Tcap	-1.33419	-2.30258	-0.641767	0.127727	0.0358087	0.378977	0.272179	0.131961	0.543103	ENSMUSG00000007877	21393
Arid1a	-0.274372	-0.240952	-0.187856	0.0550694	0.0867068	0.142328	0.154295	0.226838	0.268674	ENSMUSG00000007880	93760
Crlf1	-0.269994	-0.552405	-1.5158	0.414342	0.130995	0.00158173	0.589988	0.291444	0.0103429	ENSMUSG00000007888	12931
Ctsd	0.834296	0.536348	0.42497	0.00460116	0.0454392	0.0793455	0.029496	0.152659	0.176131	ENSMUSG00000007891	13033
Rplp1	-0.137963	-0.101809	-0.377971	0.211435	0.348871	0.0017634	0.38012	0.531753	0.0111901	ENSMUSG00000007892	56040
Hmgcll1	-0.130917	-0.203057	-0.0299971	0.503931	0.3171	0.870721	0.667135	0.502309	0.922358	ENSMUSG00000007908	208982
Ttc9b	-1.81174	-1.69368	-1.69458	1.28E-05	2.62E-05	1.40E-05	0.0014338	0.00450153	0.000574124	ENSMUSG00000007944	73032
Phox2a	3.14642	3.57632	2.90083	0.0124382	0.00543161	0.0186176	0.0572806	0.0438553	0.060848	ENSMUSG00000007946	11859
Abhd8	-0.345902	-0.361733	-0.333898	0.00415943	0.00302986	0.00307244	0.0275167	0.0310745	0.016726	ENSMUSG00000007950	64296
Ift22	-0.2488	0.112115	-0.34263	0.0985431	0.434094	0.0220299	0.229222	0.607422	0.0686783	ENSMUSG00000007987	67286
Fzd3	-0.695147	-0.643957	-0.765959	0.00229297	0.00393626	0.000614727	0.0189869	0.0359383	0.00540726	ENSMUSG00000007989	14365
1700008O03Rik	0.626336	0.787856	0.400214	0.07387	0.0290448	0.237361	0.188286	0.11616	0.390537	ENSMUSG00000008028	69349
Mid1ip1	0.339911	0.539609	0.17148	0.00975609	0.000345913	0.122016	0.0483988	0.0111882	0.240499	ENSMUSG00000008035	68041
Ap2s1	-0.382692	-0.0818652	-0.365198	0.000624084	0.355254	0.000499557	0.00829095	0.536779	0.00471612	ENSMUSG00000008036	232910
Fgfrl1	-0.025283	0.257348	0.141626	0.922183	0.322954	0.565593	0.957311	0.50788	0.710032	ENSMUSG00000008090	116701
Brme1	0.268015	-0.0172131	0.0687552	0.187757	0.93412	0.726514	0.351164	0.963444	0.827726	ENSMUSG00000008129	74666
Fhl2	-3.12704	-2.67615	-3.49882	4.97E-06	1.16E-05	2.05E-06	0.00114153	0.0042419	0.000285745	ENSMUSG00000008136	14200
Emc10	-0.42061	-0.2193	-0.397892	0.000160336	0.0171842	0.000130182	0.00410302	0.0856221	0.00194906	ENSMUSG00000008140	69683
Clstn3	0.0400386	0.0848621	0.156708	0.701456	0.420229	0.120193	0.81835	0.59583	0.238208	ENSMUSG00000008153	232370
Fbxw9	-0.17434	-0.069664	-0.233188	0.213569	0.612773	0.0977619	0.38266	0.750206	0.20487	ENSMUSG00000008167	68628
Fnbp4	0.433738	0.0402144	0.634143	0.00140639	0.71516	2.42E-05	0.0139642	0.824053	0.000753905	ENSMUSG00000008200	55935
Cers4	-0.231748	-0.150805	-0.192452	0.112997	0.288989	0.151322	0.251057	0.473968	0.280836	ENSMUSG00000008206	67260
Scrn3	0.123389	0.0974113	0.274738	0.361558	0.472861	0.042062	0.540107	0.640164	0.111274	ENSMUSG00000008226	74616
Phax	0.038542	0.0862572	-0.0165015	0.704968	0.405256	0.864122	0.820749	0.5828	0.918171	ENSMUSG00000008301	56698
Tle1	-0.218	-0.0915886	-0.344889	0.0321831	0.333892	0.00168548	0.107542	0.517637	0.0108317	ENSMUSG00000008305	21885
1700109H08Rik	0.841952	-0.685429	1.04535	0.010916	0.0753272	0.00203959	0.0524185	0.207954	0.012427	ENSMUSG00000008307	77036
Relt	0.412283	0.455193	0.461902	0.0480693	0.0329591	0.0232966	0.140714	0.125579	0.0717837	ENSMUSG00000008318	320100
Snrpb2	-0.081755	0.0390035	-0.208439	0.391073	0.680542	0.0385779	0.568018	0.800055	0.104596	ENSMUSG00000008333	20639
Ubc	0.344764	0.256716	0.221521	0.0151578	0.0570921	0.0730454	0.0651409	0.174695	0.165846	ENSMUSG00000008348	22190
Prpf31	0.174327	0.109133	0.182364	0.0382607	0.178787	0.0242485	0.120338	0.350776	0.0739618	ENSMUSG00000008373	68988
Sertad1	-1.00755	-1.2867	-0.833715	0.00287633	0.000866459	0.00694603	0.0217059	0.0168364	0.0297869	ENSMUSG00000008384	55942
Carhsp1	0.196923	0.339894	0.30945	0.364829	0.129226	0.135821	0.543329	0.289431	0.260012	ENSMUSG00000008393	52502
Elk3	0.149562	0.287023	0.17344	0.46945	0.180088	0.389585	0.638672	0.352498	0.552978	ENSMUSG00000008398	13713
Herpud2	-0.0237622	-0.205527	0.0209773	0.748198	0.0148962	0.761029	0.848613	0.0790881	0.852355	ENSMUSG00000008429	80517
Rdh13	-0.117108	0.000442534	-0.114453	0.343133	0.997099	0.327073	0.522622	0.998764	0.490746	ENSMUSG00000008435	108841
Adam21	2.11811	1.34548	1.79595	4.23E-05	0.00382992	0.000215712	0.00216113	0.0355065	0.00268391	ENSMUSG00000008438	56622
Nutf2	0.0352623	0.150343	-0.0196979	0.652763	0.0722349	0.791296	0.783093	0.202705	0.87319	ENSMUSG00000008450	68051
Fut1	0.787086	0.289559	1.91812	0.449686	0.789705	0.0484618	0.621955	0.873893	0.123315	ENSMUSG00000008461	14343
Arpc5	-0.683258	-0.353445	-0.753949	2.96E-05	0.00637831	5.40E-06	0.00192232	0.0481066	0.000379575	ENSMUSG00000008475	67771
Elavl2	-0.184062	0.373099	-0.288872	0.481549	0.1656	0.242742	0.648572	0.334781	0.396557	ENSMUSG00000008489	15569
Pou2f2	-0.171337	0.0172718	-0.253338	0.355027	0.924332	0.168828	0.533619	0.957871	0.303608	ENSMUSG00000008496	18987
Mgst1	0.986696	1.02827	0.857671	0.00503742	0.00426808	0.0110898	0.0312733	0.0379338	0.0417164	ENSMUSG00000008540	56615
Nfib	0.185961	-0.698129	0.395367	0.519909	0.0276537	0.152239	0.680081	0.112831	0.281743	ENSMUSG00000008575	18028
Ubqln4	-0.437674	-0.559537	-0.527426	0.00244105	0.000349281	0.000297485	0.0195935	0.011232	0.00331507	ENSMUSG00000008604	94232
Rbfox1	-0.720327	-1.02816	-0.533145	0.0011929	5.16E-05	0.00573531	0.0125175	0.0058748	0.0258989	ENSMUSG00000008658	268859
Rps18	0.0307359	-0.0820805	-0.121216	0.721077	0.347367	0.14361	0.830769	0.530369	0.270328	ENSMUSG00000008668	20084
Rpl10	0.00435809	0.158154	-0.195678	0.972467	0.22392	0.110299	0.984804	0.403209	0.22366	ENSMUSG00000008682	110954
Rps15a	0.178465	0.0826783	0.0984482	0.11133	0.443949	0.328517	0.248367	0.615956	0.492217	ENSMUSG00000008683	267019
Ncaph2	0.0285499	-0.0154096	0.00300394	0.71542	0.843626	0.966816	0.827311	0.908547	0.97963	ENSMUSG00000008690	52683
Hipk1	0.199053	-0.279688	0.367361	0.137567	0.0434353	0.00749209	0.285057	0.148468	0.0314118	ENSMUSG00000008730	15257
Gprc5b	0.60814	0.568508	0.663546	0.004967	0.00744246	0.00151238	0.0309961	0.0522878	0.0100459	ENSMUSG00000008734	64297
Man1a2	-0.656308	-0.805407	-0.717049	0.00105391	0.00018796	0.000264792	0.0116576	0.00841435	0.00308998	ENSMUSG00000008763	17156
Acyp1	0.511226	0.490985	0.628056	0.0143711	0.0199719	0.0032692	0.0629658	0.0928401	0.0174355	ENSMUSG00000008822	66204
Cd163	-0.656958	-0.563329	-0.332422	0.192023	0.260312	0.463518	0.35645	0.44295	0.622216	ENSMUSG00000008845	93671
Hdac5	-0.0764156	-0.0419711	-0.0810499	0.490348	0.70254	0.429186	0.656453	0.814977	0.590914	ENSMUSG00000008855	15184
Rala	-0.102394	0.0470923	-0.133792	0.366109	0.673879	0.211245	0.544474	0.79521	0.358317	ENSMUSG00000008859	56044
Vdac3	0.293712	0.274682	0.346242	0.0193918	0.0268007	0.00473018	0.0767545	0.110769	0.0225819	ENSMUSG00000008892	22335
Vps72	0.193972	0.0866604	0.131535	0.0868556	0.432264	0.211772	0.210161	0.605707	0.358943	ENSMUSG00000008958	21427
Gabpa	0.00926284	-0.245879	0.147367	0.95482	0.16016	0.34434	0.975972	0.328906	0.509075	ENSMUSG00000008976	14390
Bmp7	-0.377092	0.180026	-0.780152	0.100975	0.394524	0.00366577	0.232476	0.573308	0.0188685	ENSMUSG00000008999	12162
Dynll1	-1.02357	-0.540529	-1.24401	1.48E-05	0.00368114	8.13E-07	0.00150207	0.0347237	0.000218914	ENSMUSG00000009013	56455
Pdcl	0.269659	0.0620746	0.499614	0.156341	0.741335	0.0106142	0.311011	0.840842	0.040433	ENSMUSG00000009030	67466
Tmem184b	-0.0850351	-0.0518853	0.0330206	0.249374	0.475216	0.621351	0.425358	0.642007	0.752133	ENSMUSG00000009035	223693
Rsph14	0.333433	1.1502	-0.40017	0.665393	0.129524	0.61933	0.792367	0.289738	0.750477	ENSMUSG00000009070	71236
Nf2	-0.00435763	-0.0346769	-0.04949	0.959334	0.685682	0.534126	0.978148	0.803727	0.683642	ENSMUSG00000009073	18016
Cabp7	1.3414	1.24869	1.64096	0.0517942	0.0678184	0.0146041	0.147967	0.194756	0.0507263	ENSMUSG00000009075	192650
Zmat5	0.116808	-0.200407	0.173737	0.537759	0.331537	0.350346	0.694318	0.515492	0.514874	ENSMUSG00000009076	67178
Ewsr1	-0.102576	-0.203322	-0.00390558	0.386512	0.0982532	0.971087	0.563571	0.244968	0.982445	ENSMUSG00000009079	14030
Ap1b1	-0.150894	0.0476919	-0.0958906	0.145118	0.632451	0.305451	0.295894	0.764071	0.468194	ENSMUSG00000009090	11764
Derl3	-0.324607	-0.40348	-0.424064	0.351704	0.276397	0.230096	0.530038	0.46022	0.3814	ENSMUSG00000009092	70377
Tbx1	0.4691	0.590581	0.14884	0.118551	0.0576402	0.611227	0.259282	0.175716	0.743935	ENSMUSG00000009097	21380
Bcl2l13	-0.218532	-0.206682	-0.189112	0.0714045	0.0877073	0.0922331	0.183846	0.228133	0.196363	ENSMUSG00000009112	94044
Dqx1	0.264849	0.33717	0.432075	0.414185	0.308263	0.173089	0.589858	0.493554	0.309202	ENSMUSG00000009145	93838
Lnpk	-0.225467	-0.474754	-0.391692	0.145366	0.00699429	0.0137254	0.296233	0.0509145	0.0485528	ENSMUSG00000009207	69605
Fam163b	-1.93037	-1.65671	-1.96698	4.85E-05	0.000189072	2.24E-05	0.00231968	0.00844317	0.000731342	ENSMUSG00000009216	109349
Ascl2	-0.229142	0.342828	0.581081	0.835528	0.745404	0.547674	0.905331	0.843336	0.695914	ENSMUSG00000009248	17173
Rarres2	0.125286	0.553673	0.150435	0.773371	0.199064	0.720026	0.864889	0.374759	0.823881	ENSMUSG00000009281	71660
Pttg1ip	0.113486	0.135465	0.101133	0.111002	0.0624542	0.124683	0.248056	0.184705	0.244475	ENSMUSG00000009291	108705
Trpm2	-0.110673	0.0888329	-0.0593004	0.451656	0.543905	0.662566	0.623485	0.696323	0.783364	ENSMUSG00000009292	28240
Ube2g2	-0.463735	-0.268997	-0.396502	0.00170481	0.0396626	0.00330517	0.0156045	0.140497	0.0175533	ENSMUSG00000009293	22213
Lpo	1.69709	1.79746	1.98707	0.0113233	0.00810492	0.00324219	0.0537589	0.0549493	0.0173413	ENSMUSG00000009356	76113
Met	-0.399383	0.052996	-0.122064	0.299127	0.883535	0.728459	0.480376	0.933575	0.829208	ENSMUSG00000009376	17295
Slc16a12	0.393095	0.432404	-0.0801796	0.255217	0.22196	0.818747	0.431566	0.400959	0.891509	ENSMUSG00000009378	240638
Syn2	-0.731223	-0.394552	-0.834172	0.000791018	0.0358749	0.000125646	0.00961286	0.132032	0.00191289	ENSMUSG00000009394	20965
Elk1	-0.395463	-0.820797	-0.1641	0.139458	0.00712972	0.492995	0.288014	0.0512255	0.647945	ENSMUSG00000009406	13712
Nav1	-0.411406	-0.411701	-0.603111	0.00430661	0.00429209	0.000109661	0.0281506	0.0379498	0.00174548	ENSMUSG00000009418	215690
Tnpo1	0.354719	-0.0267948	0.29794	0.00717519	0.813414	0.0125145	0.0393577	0.888413	0.0454274	ENSMUSG00000009470	238799
Rnmt	0.30502	0.12221	0.546237	0.00248176	0.158376	6.59E-06	0.0197937	0.326545	0.0004148	ENSMUSG00000009535	67897
Kcnq1	0.988389	2.00102	0.787101	0.367898	0.0628254	0.467428	0.545962	0.185444	0.625816	ENSMUSG00000009545	16535
Srp14	0.0744605	0.336052	0.00606118	0.468144	0.00490969	0.949315	0.637659	0.041198	0.969008	ENSMUSG00000009549	20813
6330409D20Rik	0.599015	0.948643	0.718547	0.156878	0.0301684	0.0834008	0.311705	0.119148	0.182623	ENSMUSG00000009551	70730
Cdk9	-0.617755	-0.453083	-0.548263	0.000178324	0.0022262	0.000264725	0.00430571	0.0266492	0.00308998	ENSMUSG00000009555	107951
Tor2a	-0.271454	-0.373226	-0.234226	0.149302	0.0617872	0.191238	0.301631	0.183309	0.333152	ENSMUSG00000009563	30933
Fpgs	0.619421	0.282308	0.638735	0.00112442	0.0990647	0.00072473	0.0120956	0.246073	0.00602528	ENSMUSG00000009566	14287
Mrtfb	-1.86171	-1.63713	-1.96239	1.12E-05	4.10E-05	2.85E-06	0.00137929	0.00539662	0.000317275	ENSMUSG00000009569	239719
Cbx5	-0.130361	-0.150646	-0.246681	0.229619	0.168112	0.0225206	0.402464	0.337923	0.0699503	ENSMUSG00000009575	12419
Apobec3	-0.197066	0.150177	-0.123163	0.560538	0.653402	0.706073	0.711959	0.779427	0.814086	ENSMUSG00000009585	80287
Sardh	0.332872	0.385834	0.402935	0.0411868	0.0222599	0.0135165	0.126412	0.0991582	0.0480873	ENSMUSG00000009614	192166
Vav2	0.447045	0.713985	0.690525	0.0735503	0.00794557	0.00703121	0.187727	0.0542591	0.0300878	ENSMUSG00000009621	22325
Tex15	0.299827	0.540594	0.3823	0.656946	0.423425	0.556186	0.786096	0.598518	0.702081	ENSMUSG00000009628	104271
Ppp2cb	-0.300643	-0.202603	-0.340718	0.0157256	0.084239	0.00482503	0.0668661	0.222809	0.0229135	ENSMUSG00000009630	19053
G0s2	0.450852	0.553794	0.554985	0.0752174	0.0347868	0.0283665	0.190311	0.129759	0.0832671	ENSMUSG00000009633	14373
Dmap1	0.165177	0.0539246	0.0353763	0.0848491	0.56266	0.68609	0.206906	0.711847	0.800904	ENSMUSG00000009640	66233
Mcu	-0.120952	-0.187518	0.091806	0.352952	0.165867	0.447238	0.531386	0.335172	0.606983	ENSMUSG00000009647	215999
Tex11	0.16166	-0.358161	0.428955	0.85694	0.715341	0.616614	0.918383	0.824157	0.748106	ENSMUSG00000009670	83558
Bcr	-0.798727	-0.572183	-0.811156	0.00106383	0.0102673	0.000498357	0.0117099	0.0634789	0.00471466	ENSMUSG00000009681	110279
Fxyd5	-0.641293	-0.118388	-0.683897	0.0277469	0.642851	0.0185585	0.0977891	0.771327	0.060726	ENSMUSG00000009687	18301
Kcnd1	-0.453836	0.168056	-0.24054	0.032888	0.365186	0.201069	0.109069	0.546794	0.345804	ENSMUSG00000009731	16506
Tfcp2	0.232823	0.333514	0.235749	0.0251477	0.00317791	0.01823	0.0914881	0.0318568	0.0599395	ENSMUSG00000009733	21422
Pou6f2	0.392993	0.510398	-0.823376	0.317258	0.205147	0.0824921	0.497926	0.381769	0.18136	ENSMUSG00000009734	218030
Pou6f1	-0.731614	-0.902108	-0.728682	0.000497779	7.58E-05	0.00026363	0.0073913	0.00615043	0.00308466	ENSMUSG00000009739	19009
Ubp1	-0.180709	-0.293393	-0.0477155	0.140398	0.0240901	0.661245	0.289453	0.103849	0.782361	ENSMUSG00000009741	22221
Nuak2	0.928525	1.2009	0.945713	0.0193172	0.00425618	0.015558	0.0765964	0.0379189	0.0532604	ENSMUSG00000009772	74137
Cilk1	-0.117711	-0.188867	-0.132284	0.245481	0.0777145	0.174066	0.42082	0.211982	0.310348	ENSMUSG00000009828	56542
Sdhb	-0.0688288	0.166297	0.0123906	0.429728	0.0706456	0.876518	0.603278	0.199799	0.92551	ENSMUSG00000009863	67680
Cox4i2	0.693452	-0.0694408	0.452443	0.0497414	0.852702	0.186403	0.143973	0.915036	0.326621	ENSMUSG00000009876	84682
Snap47	-0.14091	0.11138	-0.211568	0.321231	0.430179	0.116766	0.501714	0.603677	0.23326	ENSMUSG00000009894	67826
Kdsr	0.10351	-0.0121302	0.302411	0.276791	0.897942	0.00351899	0.455577	0.942353	0.018338	ENSMUSG00000009905	70750
Vps4b	0.0369428	0.13564	0.105242	0.60623	0.0748759	0.130064	0.746974	0.207271	0.251823	ENSMUSG00000009907	20479
Rps25	0.108739	0.0672822	0.0133836	0.236713	0.456019	0.871262	0.410446	0.626581	0.92266	ENSMUSG00000009927	75617
Tafazzin	0.163667	-0.0178641	0.0826902	0.194156	0.885012	0.474707	0.35948	0.934479	0.63195	ENSMUSG00000009995	66826
Kif19a	0.260924	0.320644	-0.190083	0.376286	0.286941	0.527436	0.554531	0.471989	0.678034	ENSMUSG00000010021	286942
Aldh3a2	0.342011	0.215717	0.373208	0.00322649	0.0414612	0.000980108	0.0233415	0.144151	0.00744824	ENSMUSG00000010025	11671
Zmynd10	-0.5397	0.26897	-0.957925	0.269656	0.537174	0.0665186	0.448085	0.69122	0.155267	ENSMUSG00000010044	114602
Tmem115	0.0208803	-0.0871386	0.0185124	0.815671	0.348307	0.82745	0.892769	0.53122	0.896632	ENSMUSG00000010045	56395
Hyal2	0.08732	0.324256	-0.0970878	0.565847	0.0463998	0.524453	0.715985	0.154644	0.675544	ENSMUSG00000010047	15587
Ifrd2	-0.0550217	-0.255555	0.30903	0.804528	0.286323	0.152785	0.885977	0.471223	0.282359	ENSMUSG00000010048	15983
Hyal1	0.326979	0.311783	0.448366	0.197284	0.232618	0.0762981	0.363258	0.413265	0.17127	ENSMUSG00000010051	15586
Tusc2	-0.314911	-0.220194	-0.260268	0.00118768	0.0128735	0.00286536	0.0124866	0.0725106	0.0158613	ENSMUSG00000010054	80385
Nprl2	-0.252247	-0.108889	-0.135207	0.0556038	0.381612	0.253865	0.155203	0.56128	0.41032	ENSMUSG00000010057	56032
Slc38a3	-0.102019	-0.126872	-0.136841	0.542009	0.449995	0.380349	0.697857	0.621003	0.544162	ENSMUSG00000010064	76257
Cacna2d2	1.24784	1.07441	1.40801	0.000374354	0.00123355	6.06E-05	0.00626505	0.0201034	0.00123205	ENSMUSG00000010066	56808
Rassf1	0.15847	0.200142	0.306411	0.203474	0.119422	0.0175893	0.370459	0.275792	0.0582468	ENSMUSG00000010067	56289
Epn3	2.65504	2.25725	2.88309	0.0079997	0.0234708	0.00408381	0.0421503	0.10228	0.0203638	ENSMUSG00000010080	71889
Rnf112	-0.111695	-0.772571	0.227281	0.778419	0.0661142	0.538545	0.868542	0.191732	0.687412	ENSMUSG00000010086	22671
Slc3a2	0.200397	0.00973562	0.0390216	0.0827099	0.928463	0.698018	0.203321	0.96039	0.808379	ENSMUSG00000010095	17254
Nxf1	0.0530406	-0.0350203	0.0997309	0.58376	0.716368	0.273631	0.72969	0.824805	0.432806	ENSMUSG00000010097	53319
Stx5a	-0.134414	-0.244264	0.0590338	0.257677	0.0521545	0.584211	0.434463	0.165771	0.724431	ENSMUSG00000010110	56389
Slc47a1	0.711332	0.826529	0.193374	0.339639	0.27175	0.800753	0.519362	0.455467	0.878948	ENSMUSG00000010122	67473
Cimap3	1.26084	1.94472	-0.0946191	0.237117	0.0657383	0.934361	0.410728	0.191072	0.960244	ENSMUSG00000010136	100503311
Tnfrsf13b	0.166533	-0.0137733	-0.402317	0.582921	0.965485	0.220484	0.72889	0.981092	0.369371	ENSMUSG00000010142	57916
Spire2	0.659375	0.901538	0.615866	0.00972627	0.00112699	0.0113664	0.0482994	0.0189665	0.0424349	ENSMUSG00000010154	234857
Prox1	0.91993	0.571799	0.968562	0.00356458	0.0484609	0.00152522	0.0249065	0.158733	0.0101064	ENSMUSG00000010175	19130
Raver1	0.0488552	-0.152149	0.117808	0.630753	0.156429	0.227219	0.766187	0.324575	0.378194	ENSMUSG00000010205	71766
Bltp2	-0.00461617	-0.0515432	0.00249714	0.95693	0.548082	0.974704	0.976856	0.700031	0.984952	ENSMUSG00000010277	72503
AI597479	0.0582264	0.0921747	0.116963	0.606105	0.420734	0.277866	0.746909	0.596173	0.437624	ENSMUSG00000010290	98404
Tmem86a	0.192016	0.238511	-0.0249507	0.215278	0.135865	0.868479	0.38488	0.298555	0.920947	ENSMUSG00000010307	67893
Optc	-0.0452487	0.551886	0.19981	0.948448	0.409535	0.762356	0.972413	0.586793	0.853223	ENSMUSG00000010311	269120
Tex14	1.44867	0.835609	1.34551	0.00674196	0.109613	0.00985034	0.0377153	0.261336	0.0384737	ENSMUSG00000010342	83560
Ifi35	0.0293934	0.288843	-0.00750051	0.918369	0.318862	0.978716	0.95522	0.503785	0.987597	ENSMUSG00000010358	70110
Rdm1	0.277284	0.10233	0.280063	0.232999	0.666482	0.217999	0.406058	0.789183	0.366346	ENSMUSG00000010362	66599
Nedd8	0.139304	0.242732	0.0867472	0.0424521	0.00177274	0.156369	0.12924	0.0241556	0.287131	ENSMUSG00000010376	18002
Gosr1	0.00899113	0.0839373	0.0949208	0.911701	0.311353	0.221661	0.951576	0.496344	0.370942	ENSMUSG00000010392	53334
Mrpl52	0.181528	0.158473	0.164924	0.231806	0.30744	0.265134	0.404764	0.492587	0.423112	ENSMUSG00000010406	68836
Kansl3	0.0395464	0.168052	0.0622179	0.691678	0.108458	0.502104	0.811984	0.259783	0.655745	ENSMUSG00000010453	226976
Eya4	-0.869304	-0.824401	-0.858788	0.0337834	0.0460058	0.0309568	0.110755	0.153957	0.0888046	ENSMUSG00000010461	14051
Ebf3	4.30022	3.83296	4.41188	0.00100144	0.00259836	0.000723812	0.011315	0.0285986	0.0060232	ENSMUSG00000010476	13593
Uckl1os	0.171995	0.887349	-0.467081	0.801457	0.183312	0.513757	0.884251	0.356373	0.665806	ENSMUSG00000010492	100271841
Myt1	2.12629	1.15328	2.39179	8.15E-05	0.0123703	1.63E-05	0.00285529	0.0708484	0.000614577	ENSMUSG00000010505	17932
Faf1	0.208604	0.290328	0.154463	0.0964803	0.0273917	0.182877	0.226023	0.11229	0.321756	ENSMUSG00000010517	14084
Gm266	0.554388	0.513276	0.487672	0.0376187	0.0557996	0.0596971	0.1189	0.172623	0.143868	ENSMUSG00000010529	212539
Tsacc	0.085143	0.618162	-0.0132899	0.81294	0.0897108	0.969945	0.891132	0.231147	0.981589	ENSMUSG00000010538	76927
Mettl16	0.159563	0.115669	0.105079	0.176395	0.323401	0.33603	0.337148	0.508318	0.500026	ENSMUSG00000010554	67493
Dazl	-2.59904	-2.1419	-2.56455	0.000218778	0.000666733	0.000162028	0.00474967	0.0149237	0.00222462	ENSMUSG00000010592	13164
Pigyl	0.325449	0.162162	0.378215	0.0110071	0.178291	0.00332914	0.0527244	0.350463	0.0176339	ENSMUSG00000010607	66268
Rbm25	0.141494	-0.20697	0.170201	0.298343	0.135288	0.181302	0.479587	0.297796	0.319764	ENSMUSG00000010608	67039
Psen2	0.469593	0.462957	0.491881	0.000437923	0.000564712	0.000206597	0.00689403	0.0136935	0.00261743	ENSMUSG00000010609	19165
Acaa1b	1.53514	2.26019	1.77753	0.0771571	0.0113431	0.0382726	0.193757	0.0676724	0.10394	ENSMUSG00000010651	235674
Plcd1	-0.349191	-0.0911636	-0.329806	0.182504	0.715637	0.191815	0.344699	0.824392	0.3339	ENSMUSG00000010660	18799
Fads1	-0.206834	0.0225427	-0.337082	0.0782885	0.838344	0.00493217	0.195907	0.905175	0.0232996	ENSMUSG00000010663	76267
Lmbr1	0.0680195	0.162274	0.0960365	0.539798	0.158815	0.36379	0.695934	0.326958	0.528047	ENSMUSG00000010721	56873
Tnfrsf22	0.428494	0.531313	-0.237366	0.133274	0.0707648	0.419787	0.279353	0.200023	0.581955	ENSMUSG00000010751	79202
Cars1	0.319618	-0.164171	-0.0732095	0.0380684	0.264129	0.583782	0.119922	0.44718	0.724248	ENSMUSG00000010755	27267
Wnt2	-3.55115	-1.85886	-4.09123	4.61E-05	0.00101814	1.42E-05	0.00225152	0.0180651	0.000577256	ENSMUSG00000010797	22413
Gabra1	-0.00555823	-0.77745	-0.265455	0.982796	0.00816867	0.273363	0.99073	0.0550774	0.432495	ENSMUSG00000010803	14394
Grid2ip	2.84541	1.68227	3.44583	0.000149857	0.01056	1.59E-05	0.00394107	0.0646345	0.000608075	ENSMUSG00000010825	170935
Kdelr3	0.562837	1.15473	0.866299	0.35591	0.0605142	0.146063	0.534448	0.180751	0.27361	ENSMUSG00000010830	105785
Apip	0.304063	0.0632146	0.327365	0.158016	0.771928	0.122706	0.313228	0.862504	0.241557	ENSMUSG00000010911	56369
Pdhx	-0.0645191	0.0250218	0.0504	0.534501	0.809113	0.60315	0.691746	0.885931	0.738594	ENSMUSG00000010914	27402
Vac14	0.329218	0.253105	0.385702	0.00764707	0.0323086	0.00171217	0.0409015	0.124096	0.0109497	ENSMUSG00000010936	234729
Slc5a1	5.10066	1.59002	5.61103	0.00183688	0.335696	0.000795995	0.0163847	0.519497	0.00639953	ENSMUSG00000011034	20537
Akt1s1	-0.150335	-0.0791983	-0.177425	0.0744533	0.327514	0.0301586	0.189158	0.512196	0.086999	ENSMUSG00000011096	67605
Tbrg1	-0.416349	-0.379398	-0.421802	0.00430466	0.00822233	0.00271479	0.028148	0.0553298	0.0151869	ENSMUSG00000011114	21376
Adss1	0.587781	0.658139	0.577046	0.0447269	0.0278781	0.0381254	0.134119	0.113404	0.10365	ENSMUSG00000011148	11565
Cfap161	1.09643	1.10695	0.559869	0.151576	0.156237	0.46317	0.304615	0.324395	0.622054	ENSMUSG00000011154	75556
Brf1	0.0691201	0.000176151	0.137404	0.406227	0.998311	0.0923537	0.582525	0.999373	0.196547	ENSMUSG00000011158	72308
Vipr2	1.81272	1.34535	2.14784	0.00152375	0.0148573	0.000292117	0.0145835	0.0789723	0.00327781	ENSMUSG00000011171	22355
Odc1	0.445604	0.480474	0.372217	0.00147188	0.00083424	0.0032884	0.0142995	0.0166121	0.0174848	ENSMUSG00000011179	18263
Thg1l	-0.251783	-0.167033	-0.361551	0.136732	0.31978	0.039339	0.283865	0.504474	0.106124	ENSMUSG00000011254	66628
Adam19	-0.125402	0.264646	-0.192939	0.580994	0.244021	0.38421	0.727089	0.425954	0.547565	ENSMUSG00000011256	11492
Pabpc4	-0.206571	-0.0722529	-0.293416	0.0723104	0.506537	0.0114535	0.185385	0.667331	0.0427105	ENSMUSG00000011257	230721
Exoc3l2	-0.117978	0.244116	-0.209413	0.824991	0.639241	0.688552	0.898663	0.769042	0.80231	ENSMUSG00000011263	74463
Zfp296	-0.925583	-1.65443	-0.85832	0.042385	0.00449383	0.0497415	0.129121	0.0390666	0.125953	ENSMUSG00000011267	63872
Plin5	0.352565	0.861713	-0.355141	0.617332	0.217271	0.632504	0.755743	0.39534	0.760937	ENSMUSG00000011305	66968
Sugp1	0.129699	0.0565021	0.275262	0.10357	0.462127	0.00151561	0.236222	0.63113	0.0100637	ENSMUSG00000011306	70616
Dhdh	0.320505	0.149315	0.0699932	0.0922834	0.430112	0.698656	0.218632	0.603647	0.808671	ENSMUSG00000011382	71755
Zfp790	-0.0743005	-0.0922132	0.00961147	0.55035	0.470819	0.935371	0.704424	0.638314	0.960883	ENSMUSG00000011427	233056
Fsd1	-0.105124	0.137731	-0.158239	0.328321	0.20463	0.129528	0.50812	0.38122	0.250948	ENSMUSG00000011589	240121
Fuz	0.107159	0.368272	-0.0179961	0.554519	0.055648	0.919079	0.707626	0.172381	0.95214	ENSMUSG00000011658	70300
Sptbn4	-0.330961	-0.490277	-0.220445	0.0219497	0.00193251	0.0832003	0.0835255	0.0250104	0.182384	ENSMUSG00000011751	80297
Pgam1	-0.0923297	0.0954442	-0.0722098	0.301033	0.28585	0.377327	0.481765	0.470789	0.541535	ENSMUSG00000011752	18648
Evi5	-0.287615	-0.27345	-0.255743	0.0121791	0.0162006	0.0153502	0.0564284	0.0830093	0.0526989	ENSMUSG00000011831	14020
Evi5l	-0.139184	0.11595	-0.143956	0.19677	0.277724	0.151858	0.362612	0.461662	0.281401	ENSMUSG00000011832	213027
Snapc2	-0.218337	0.114803	-0.141484	0.109025	0.370949	0.263628	0.244978	0.551896	0.421304	ENSMUSG00000011837	102209
Git1	-0.788885	-0.622664	-0.78852	0.00112289	0.00594457	0.000597328	0.0120956	0.0464354	0.0053138	ENSMUSG00000011877	216963
Gltp	0.571915	0.467772	0.489059	0.0386089	0.0833961	0.0546021	0.121087	0.221648	0.135053	ENSMUSG00000011884	56356
Bnip2	0.17724	0.0672747	0.323332	0.0864051	0.501309	0.00316931	0.209478	0.663156	0.0170637	ENSMUSG00000011958	12175
Ccnt1	0.188333	-0.151481	0.232648	0.152154	0.247299	0.0640223	0.305374	0.429478	0.151454	ENSMUSG00000011960	12455
Scarf2	0.0677596	0.625688	-0.350501	0.808755	0.0315884	0.237284	0.888379	0.122502	0.390449	ENSMUSG00000012017	224024
Brms1l	-0.312033	-0.10381	-0.101318	0.00123682	0.194583	0.173723	0.0128157	0.369091	0.309911	ENSMUSG00000012076	52592
Med15	-0.257386	-0.411183	-0.0834751	0.0478269	0.00418866	0.458064	0.140209	0.0375211	0.617218	ENSMUSG00000012114	94112
Dhdds	-0.0183932	0.0437017	0.0344462	0.871158	0.701089	0.743828	0.92709	0.813974	0.840025	ENSMUSG00000012117	67422
Crybg2	-2.00559	-1.47572	-1.85331	0.00278357	0.012187	0.0030171	0.0212229	0.0702494	0.0164994	ENSMUSG00000012123	230806
Ubxn11	-0.658611	-0.337791	-1.04019	0.0166758	0.171989	0.00100331	0.0694596	0.343198	0.00754496	ENSMUSG00000012126	67586
Mogat1	0.882663	2.1873	1.28196	0.285064	0.00918644	0.108831	0.465246	0.0592749	0.221259	ENSMUSG00000012187	68393
Tjap1	-0.0115056	0.0885967	-0.0518369	0.951533	0.642646	0.774632	0.974379	0.771327	0.861759	ENSMUSG00000012296	74094
Rpl15	-0.0816783	-0.0106379	-0.17827	0.400628	0.911564	0.0606424	0.577526	0.950508	0.145485	ENSMUSG00000012405	66480
Tmem167	-0.0780046	-0.194189	0.0722992	0.557256	0.162992	0.559446	0.709729	0.331702	0.704915	ENSMUSG00000012422	66074
Steap4	0.583427	1.33509	0.31394	0.558214	0.176073	0.755266	0.710007	0.347846	0.84827	ENSMUSG00000012428	117167
Mplkip	0.083613	-0.0353188	0.12527	0.524816	0.794909	0.331297	0.683771	0.876911	0.495045	ENSMUSG00000012429	66308
Kif11	-0.515039	-0.392391	-1.00771	0.164834	0.284229	0.0159421	0.322017	0.46859	0.0541437	ENSMUSG00000012443	16551
Rpa3	-0.0385443	0.00729727	0.0995577	0.874255	0.976501	0.670613	0.928774	0.987373	0.789504	ENSMUSG00000012483	68240
Phox2b	6.66618	5.31953	7.25428	0.0404643	0.107055	0.0255476	0.125003	0.257961	0.0769198	ENSMUSG00000012520	18935
Tnpo3	-0.237323	-0.170521	-0.19036	0.0145086	0.0641456	0.0298006	0.0633732	0.187957	0.0862557	ENSMUSG00000012535	320938
Ttll5	0.994418	0.553449	1.21947	0.000599227	0.0269549	4.86E-05	0.00810394	0.111077	0.00110885	ENSMUSG00000012609	320244
Zfp715	-0.13739	-0.0627413	-0.169101	0.302865	0.634524	0.188333	0.483186	0.765665	0.329236	ENSMUSG00000012640	69930
Cdh23	1.32773	2.04851	1.21394	0.0826653	0.00967503	0.106146	0.203294	0.061205	0.217568	ENSMUSG00000012819	22295
Rps5	0.181111	0.14418	0.0583643	0.103354	0.185986	0.551371	0.235877	0.359396	0.698585	ENSMUSG00000012848	20103
Podnl1	3.56481	1.63577	3.02635	0.000607767	0.0979075	0.00242365	0.00815842	0.244545	0.0140189	ENSMUSG00000012889	244550
Adgrl1	-0.73481	-0.764885	-0.68245	0.000953094	0.00067455	0.000908935	0.0109431	0.0149503	0.00702876	ENSMUSG00000013033	330814
Amotl1	0.336493	0.390444	-0.168576	0.301494	0.234192	0.574884	0.482207	0.414749	0.717124	ENSMUSG00000013076	75723
Etv5	-1.18649	-1.32823	-1.06759	8.39E-05	3.06E-05	0.000112216	0.00290359	0.00486036	0.00177431	ENSMUSG00000013089	104156
Gfod2	0.121547	0.3104	0.0330106	0.286052	0.0137566	0.760006	0.46627	0.0754354	0.851842	ENSMUSG00000013150	70575
Enkd1	0.128753	0.150907	0.214415	0.550757	0.495328	0.313162	0.704556	0.658079	0.47601	ENSMUSG00000013155	102124
Atp6v0d1	-0.447188	-0.172324	-0.342433	0.00020771	0.0718847	0.00101046	0.00465753	0.202131	0.00757629	ENSMUSG00000013160	11972
Ptprs	-0.719229	-0.537402	-0.728798	0.000518768	0.00456917	0.000231262	0.00753551	0.0395657	0.00279825	ENSMUSG00000013236	19280
Slc41a1	0.314798	0.157491	0.340702	0.0381842	0.268758	0.0181455	0.120161	0.45188	0.0596941	ENSMUSG00000013275	98396
Iglon5	0.500547	0.616073	0.804288	0.0586265	0.0242688	0.00329987	0.160864	0.10437	0.0175303	ENSMUSG00000013367	210094
Zbtb47	-0.607757	-0.54834	-0.618748	0.00143559	0.00306051	0.000697189	0.0141296	0.0312124	0.00587482	ENSMUSG00000013419	270210
Nelfb	0.0247545	0.161405	0.0424989	0.809348	0.132654	0.658013	0.888815	0.294078	0.779923	ENSMUSG00000013465	58202
Card14	1.20141	1.14572	0.806212	0.0570134	0.0758421	0.19488	0.158024	0.208854	0.338028	ENSMUSG00000013483	170720
Tmem175	-0.191784	0.0424568	-0.172733	0.0790079	0.678552	0.0927078	0.196958	0.798168	0.197107	ENSMUSG00000013495	72392
Bcas1	0.816695	0.830668	0.667917	0.0336333	0.0308353	0.0542488	0.1105	0.12083	0.134437	ENSMUSG00000013523	76960
Tango2	-0.139275	0.110185	-0.156293	0.180787	0.282876	0.112221	0.342495	0.467171	0.226437	ENSMUSG00000013539	27883
Aldh1a2	0.427306	0.434573	-0.0839137	0.393641	0.394576	0.871747	0.570376	0.573316	0.922903	ENSMUSG00000013584	19378
Ndufs2	0.100367	0.185921	0.213956	0.243974	0.041421	0.0145379	0.419034	0.144067	0.0505645	ENSMUSG00000013593	226646
Atraid	0.0843234	0.108336	0.0910868	0.47082	0.360312	0.408681	0.639579	0.542143	0.571224	ENSMUSG00000013622	381629
Cad	0.193376	0.0474829	0.14144	0.0743859	0.647266	0.157019	0.189059	0.774821	0.28803	ENSMUSG00000013629	69719
Sh3bp5l	0.197684	0.18884	0.355983	0.0653091	0.0778267	0.00182113	0.173373	0.212065	0.0114597	ENSMUSG00000013646	79566
Atad1	-0.0119744	0.0965792	0.0327506	0.881004	0.239928	0.658986	0.932609	0.421023	0.78082	ENSMUSG00000013662	67979
Pten	-0.639208	-0.659988	-0.607753	0.000163824	0.000120466	0.00012622	0.00413482	0.00749597	0.0019179	ENSMUSG00000013663	19211
Pea15a	0.0750351	0.289651	0.0747716	0.362859	0.0030067	0.326121	0.541381	0.0309965	0.489846	ENSMUSG00000013698	18611
Timm23	-0.0128574	0.0518241	-0.0292501	0.882901	0.556198	0.720011	0.933994	0.707044	0.823881	ENSMUSG00000013701	53600
Tnfaip8l2	0.182764	0.0920743	-0.10825	0.594313	0.796859	0.754901	0.73787	0.878152	0.848018	ENSMUSG00000013707	69769
Trnt1	0.0502721	0.128786	0.105115	0.600934	0.195164	0.254923	0.742911	0.369887	0.411109	ENSMUSG00000013736	70047
Ly6g6e	-0.518254	-1.40142	-0.0443071	0.403151	0.0673809	0.937235	0.579727	0.194225	0.962196	ENSMUSG00000013766	70274
Ehmt2	-0.529411	-0.37906	-0.55403	0.00781354	0.0424879	0.00350175	0.0415172	0.146401	0.0182628	ENSMUSG00000013787	110147
Elof1	-0.121253	0.0170287	-0.090681	0.196905	0.851784	0.30319	0.362708	0.914324	0.465757	ENSMUSG00000013822	66126
Med16	-0.532077	-0.389823	-0.475649	0.0001445	0.00190548	0.000216392	0.0038621	0.0249468	0.00268865	ENSMUSG00000013833	216154
St3gal1	-0.640561	-0.115285	-0.746694	0.0365577	0.67404	0.014059	0.116691	0.79521	0.0493268	ENSMUSG00000013846	20442
Tmem259	-0.0621802	-0.0110494	0.047259	0.36383	0.869702	0.452987	0.542245	0.924895	0.612343	ENSMUSG00000013858	216157
Rnf170	-0.0333806	0.0524653	-0.0640967	0.672616	0.510663	0.396627	0.797354	0.669979	0.55977	ENSMUSG00000013878	77733
Clip3	0.125409	-0.107751	0.329955	0.199089	0.263045	0.00198607	0.365389	0.446207	0.0121997	ENSMUSG00000013921	76686
Dedd	-0.159933	-0.006948	-0.216121	0.0783132	0.935163	0.0178634	0.195907	0.964061	0.0590023	ENSMUSG00000013973	21945
Mcemp1	0.327454	0.614975	0.847533	0.775347	0.602762	0.430523	0.866389	0.742941	0.592002	ENSMUSG00000013974	69189
Nit1	-0.193875	-0.00363122	-0.190163	0.113015	0.975063	0.100928	0.251057	0.986768	0.209629	ENSMUSG00000013997	27045
Pax5	5.01904	2.39286	1.94841	0.000578095	0.0815109	0.147122	0.00795189	0.218557	0.27502	ENSMUSG00000014030	18507
Prdm15	-0.437957	-0.494595	-0.352671	0.0393854	0.0258165	0.0751373	0.122763	0.108252	0.169317	ENSMUSG00000014039	114604
Rnf168	-0.0182953	-0.00988864	-0.020787	0.824028	0.904975	0.78805	0.898103	0.946622	0.870779	ENSMUSG00000014074	70238
Dynlt2b	0.0235011	-0.0375588	0.0593717	0.845099	0.762848	0.612368	0.911579	0.855955	0.744557	ENSMUSG00000014075	66061
Chp1	-0.261822	0.128403	-0.143589	0.0535543	0.317688	0.230037	0.151294	0.502928	0.381373	ENSMUSG00000014077	56398
Trpv4	1.17747	1.03324	0.458609	0.232509	0.31273	0.650322	0.405636	0.497835	0.773501	ENSMUSG00000014158	63873
Klhl3	-0.917251	-1.2296	-0.757349	0.0115976	0.00203846	0.0216309	0.0546311	0.0257534	0.0678095	ENSMUSG00000014164	100503085
Tvp23b	-0.115247	0.0196058	-0.178466	0.246548	0.840171	0.0720228	0.422329	0.906394	0.164212	ENSMUSG00000014177	67510
Dnajc7	-0.080573	0.0371375	-0.0329901	0.327502	0.646714	0.659376	0.5076	0.774468	0.780974	ENSMUSG00000014195	56354
Zfp385c	5.30781	2.86441	6.00943	0.00128986	0.0646636	0.000427373	0.0131844	0.188984	0.00422942	ENSMUSG00000014198	278304
Cacybp	0.0629698	0.352383	-0.0555833	0.58519	0.0078911	0.605197	0.730794	0.0540073	0.739676	ENSMUSG00000014226	12301
Cluap1	-0.202351	-0.0622929	-0.173716	0.0368458	0.487384	0.0577564	0.117196	0.65259	0.140588	ENSMUSG00000014232	76779
Zswim7	-0.0421366	0.33737	0.168391	0.855517	0.15115	0.447517	0.917784	0.317486	0.607269	ENSMUSG00000014243	69747
Pigl	-0.0436203	0.088092	-0.174436	0.828646	0.662688	0.390746	0.901242	0.786136	0.553984	ENSMUSG00000014245	327942
Ndufa2	0.29121	0.299284	0.276898	0.00140776	0.00121366	0.00133095	0.0139649	0.0199208	0.00917878	ENSMUSG00000014294	17991
Pam16	0.131341	0.317215	0.198377	0.286287	0.0184666	0.103186	0.466525	0.0892699	0.212947	ENSMUSG00000014301	66449
Glis2	0.0580618	0.199892	0.0642667	0.696163	0.192847	0.655057	0.814859	0.367193	0.777441	ENSMUSG00000014303	83396
Cox6c	0.0329576	0.0435158	-0.0261366	0.727838	0.646095	0.764841	0.835849	0.774035	0.855031	ENSMUSG00000014313	12864
Bicc1	0.118997	0.275691	-0.177301	0.60139	0.238136	0.44582	0.743179	0.418856	0.60597	ENSMUSG00000014329	83675
Ube2z	-0.171674	0.068935	-0.11118	0.0191715	0.30286	0.0840556	0.0762171	0.487935	0.183764	ENSMUSG00000014349	268470
Tmem87b	0.255787	0.106476	0.247445	0.0330261	0.34367	0.0282889	0.109225	0.527044	0.0830936	ENSMUSG00000014353	72477
Anapc1	0.215698	-0.245476	0.252056	0.104087	0.0678227	0.0456178	0.23701	0.194756	0.118025	ENSMUSG00000014355	17222
Mertk	-1.19348	-1.13161	-0.761292	9.57E-06	1.95E-05	0.000294081	0.00131972	0.00431626	0.00328721	ENSMUSG00000014361	17289
Tsg101	0.115229	0.151738	0.102374	0.141962	0.0607244	0.159939	0.2919	0.181139	0.291904	ENSMUSG00000014402	22088
Hps5	0.226603	0.027552	0.327983	0.0486268	0.802148	0.00544281	0.141908	0.88123	0.0249666	ENSMUSG00000014418	246694
Map3k4	0.0894425	0.132555	0.139672	0.326853	0.155412	0.109769	0.507161	0.323277	0.222885	ENSMUSG00000014426	26407
Piezo1	-0.259778	0.0380565	-0.422253	0.376597	0.894277	0.15731	0.5549	0.940017	0.2883	ENSMUSG00000014444	234839
Rnf166	-0.488892	-0.533478	-0.37881	0.00895841	0.00593435	0.0253315	0.0457973	0.0463893	0.0764991	ENSMUSG00000014470	68718
Ankrd28	0.114334	-0.239438	0.200576	0.458538	0.1345	0.171089	0.62923	0.296872	0.306456	ENSMUSG00000014496	105522
Ankrd52	0.0479227	0.0817654	0.125648	0.567547	0.33488	0.120012	0.717025	0.518634	0.237927	ENSMUSG00000014498	237615
Pkd2l2	0.452457	1.07263	0.130292	0.215728	0.00647204	0.719281	0.385341	0.0485295	0.823542	ENSMUSG00000014503	53871
Srp19	-0.185782	0.0918598	-0.15989	0.131024	0.4354	0.16802	0.276602	0.608509	0.30261	ENSMUSG00000014504	66384
Wdfy2	0.253162	0.133657	0.310327	0.0199253	0.189727	0.00412546	0.0780781	0.363543	0.020543	ENSMUSG00000014547	268752
Rbsn	-0.0706502	-0.186178	-0.0324744	0.316512	0.0169893	0.61419	0.497044	0.0851799	0.745917	ENSMUSG00000014550	78287
Mrps25	-0.101567	0.225763	-0.162722	0.515662	0.157356	0.281833	0.676569	0.325442	0.442019	ENSMUSG00000014551	64658
Dguok	0.337566	-0.0643808	0.395908	0.0756232	0.735746	0.0346022	0.191027	0.837398	0.0965298	ENSMUSG00000014554	27369
Camta1	0.0650084	0.0662393	0.223406	0.454879	0.445414	0.0131782	0.625971	0.617277	0.0472283	ENSMUSG00000014592	100072
Csf1	0.424087	0.323682	0.350181	0.0665535	0.154062	0.102473	0.175694	0.321433	0.212035	ENSMUSG00000014599	12977
Strip1	-0.0983081	-0.0885217	0.0347886	0.370154	0.418962	0.728422	0.547957	0.594718	0.829208	ENSMUSG00000014601	229707
Kif1a	-0.260197	-0.0522222	-0.33311	0.0632014	0.69034	0.0143276	0.169241	0.806947	0.0500745	ENSMUSG00000014602	16560
Alx3	-2.76404	-0.590206	-2.99225	0.00440077	0.335021	0.00211119	0.0286106	0.51872	0.0127002	ENSMUSG00000014603	11694
Slc25a11	-0.0976403	0.205423	-0.0128714	0.225663	0.0190132	0.859162	0.397383	0.0905775	0.915176	ENSMUSG00000014606	67863
Cmc2	0.010767	0.10085	-0.0182831	0.948905	0.557483	0.911656	0.972626	0.708057	0.947201	ENSMUSG00000014633	66531
Chfr	0.0532487	-0.224118	0.199237	0.676368	0.102219	0.11028	0.799762	0.251019	0.223646	ENSMUSG00000014668	231600
Hoxa2	5.27059	4.61924	6.55622	0.0309119	0.0625793	0.0075374	0.105071	0.184929	0.0315504	ENSMUSG00000014704	15399
Tex261	0.521103	0.169442	0.712153	0.00252877	0.252769	0.000104597	0.0199829	0.435883	0.00170003	ENSMUSG00000014748	21766
Fam120b	0.0880648	0.134841	0.0717899	0.356976	0.167377	0.41523	0.535387	0.336928	0.577332	ENSMUSG00000014763	67544
Tbp	0.249577	-0.205374	0.331936	0.176302	0.281475	0.0646253	0.337122	0.465665	0.152438	ENSMUSG00000014767	21374
Psmb1	-0.120311	0.151874	0.0487934	0.262729	0.16324	0.61655	0.440469	0.33186	0.748106	ENSMUSG00000014769	19170
Pdcd2	0.444161	0.462339	0.390978	0.00682854	0.00598781	0.0130838	0.0380072	0.0464429	0.0469647	ENSMUSG00000014771	18567
Dll1	0.258994	0.680737	0.0747625	0.257952	0.00679306	0.737723	0.434804	0.0498997	0.83616	ENSMUSG00000014773	13388
Nol3	-0.230661	0.195438	-0.502131	0.115191	0.167059	0.00260425	0.254055	0.336676	0.0147699	ENSMUSG00000014776	78688
Fhod1	0.329042	0.326347	0.369852	0.135619	0.151057	0.0898019	0.282496	0.317402	0.192481	ENSMUSG00000014778	234686
Plekhg4	1.14706	0.546687	1.35736	0.0244607	0.28506	0.00831551	0.0898769	0.469659	0.0340568	ENSMUSG00000014782	102075
Slc9a5	0.237114	-0.0541726	0.520584	0.214293	0.773712	0.00856717	0.383614	0.863567	0.0348952	ENSMUSG00000014786	277973
Elmo3	1.70137	1.43997	1.86144	0.000222866	0.00126643	7.62E-05	0.00478657	0.0202438	0.00139669	ENSMUSG00000014791	234683
Stc1	-0.607474	-0.337445	-1.60577	0.149679	0.401816	0.00353082	0.301987	0.579748	0.0183678	ENSMUSG00000014813	20855
Matcap1	-0.0646365	-0.058397	-0.134476	0.632469	0.669209	0.305675	0.767291	0.791685	0.468394	ENSMUSG00000014837	74356
Tppp3	0.995475	1.30594	1.25118	0.00148353	0.000154786	0.000113931	0.0143589	0.00804673	0.0017967	ENSMUSG00000014846	67971
Msh3	0.0484021	-0.0190789	0.0476166	0.649209	0.861003	0.641743	0.780513	0.91995	0.767268	ENSMUSG00000014850	17686
Tmem208	0.254354	0.147804	0.289218	0.0225622	0.168577	0.00926651	0.0850492	0.338589	0.0368192	ENSMUSG00000014856	66320
E2f4	-0.0256644	-0.291669	0.083067	0.872271	0.0949395	0.582105	0.927588	0.240031	0.723062	ENSMUSG00000014859	104394
Surf4	-0.0715627	0.0542396	-0.115854	0.419896	0.53908	0.171213	0.594704	0.692626	0.306617	ENSMUSG00000014867	20932
Surf2	-0.118752	-0.0757485	-0.17356	0.219209	0.43036	0.0717333	0.389631	0.603695	0.163774	ENSMUSG00000014873	20931
Dnajb9	-0.0266719	0.147707	-0.0177247	0.801425	0.178589	0.85837	0.884251	0.350685	0.91481	ENSMUSG00000014905	27362
Naf1	0.00817812	-0.0346084	-0.237947	0.928162	0.710482	0.0188869	0.961169	0.820708	0.0614609	ENSMUSG00000014907	234344
Yes1	0.42785	0.186553	0.451799	0.0114632	0.241342	0.00669467	0.0542655	0.422606	0.0290263	ENSMUSG00000014932	22612
Ppp1cb	-0.17017	-0.199054	-0.130367	0.0609159	0.0317415	0.112202	0.165083	0.122744	0.226424	ENSMUSG00000014956	19046
Gorasp2	-0.19807	-0.0203823	-0.198562	0.0559532	0.832415	0.0408659	0.155877	0.901578	0.108933	ENSMUSG00000014959	70231
Tsen15	0.0132721	-0.0446882	0.0158122	0.898396	0.675764	0.874227	0.943632	0.796567	0.924118	ENSMUSG00000014980	66637
Efr3a	0.0739812	-0.215797	0.230036	0.716037	0.295862	0.232787	0.827655	0.480652	0.384624	ENSMUSG00000015002	76740
Trappc2l	-0.0207535	0.197913	-0.0129127	0.870713	0.135885	0.915954	0.927074	0.298564	0.949861	ENSMUSG00000015013	59005
Acsf3	0.372136	0.198805	0.417178	0.00152223	0.0582026	0.000406351	0.0145777	0.176536	0.00409781	ENSMUSG00000015016	257633
Ddx19a	0.130127	-0.050732	0.249039	0.208332	0.624085	0.0185702	0.376453	0.758548	0.060737	ENSMUSG00000015023	13680
Galns	0.470661	0.495291	0.342852	0.0248481	0.0212381	0.0860814	0.0907669	0.0963565	0.186838	ENSMUSG00000015027	50917
Gata2	0.39536	0.428572	0.23509	0.302357	0.275245	0.53132	0.482987	0.459277	0.681373	ENSMUSG00000015053	14461
C8g	0.478385	0.557769	0.0621268	0.303753	0.234227	0.893685	0.4841	0.414771	0.936669	ENSMUSG00000015083	69379
Entpd2	0.177443	0.429729	-0.55275	0.48609	0.100812	0.0590565	0.652663	0.2487	0.142839	ENSMUSG00000015085	12496
Rabl6	-0.295426	-0.251596	-0.252529	0.00853367	0.0204838	0.0133258	0.0442417	0.0942484	0.0476027	ENSMUSG00000015087	227624
Ptgds	0.680422	0.666863	0.100382	0.124657	0.130623	0.794828	0.268162	0.290935	0.87514	ENSMUSG00000015090	19215
Edf1	0.136314	0.138304	0.0814383	0.172191	0.167181	0.369781	0.33168	0.336727	0.533813	ENSMUSG00000015092	59022
Clic3	0.849505	1.56135	1.21576	0.337644	0.0751859	0.153015	0.517339	0.207639	0.282727	ENSMUSG00000015093	69454
Npdc1	-0.122373	-0.154068	-0.0354665	0.34246	0.235895	0.762092	0.521949	0.416416	0.853018	ENSMUSG00000015094	18146
Fbxw5	-0.147005	-0.0655641	-0.127405	0.117661	0.468471	0.141102	0.257957	0.636295	0.266837	ENSMUSG00000015095	30839
Slc25a13	0.865177	0.983358	0.841279	0.0297202	0.0168152	0.0314102	0.102488	0.0848331	0.0898052	ENSMUSG00000015112	50799
Ube2i	-0.0178481	0.04154	-0.012207	0.864186	0.691179	0.899256	0.922914	0.8073	0.939566	ENSMUSG00000015120	22196
Tsr3	0.16489	-0.0895545	0.0983286	0.111331	0.397514	0.319231	0.248367	0.576167	0.482193	ENSMUSG00000015126	68327
Unkl	-0.180457	-0.162443	-0.08599	0.125063	0.16534	0.415958	0.268731	0.334519	0.578098	ENSMUSG00000015127	74154
Lrrk1	-0.0365779	0.00393191	-0.223338	0.878166	0.987138	0.359154	0.931558	0.993129	0.52355	ENSMUSG00000015133	233328
Aldh1a3	1.49991	1.01411	1.65246	0.00332241	0.0404202	0.00133731	0.0238054	0.142204	0.00920857	ENSMUSG00000015134	56847
Actn1	-1.54032	-1.05589	-1.5494	3.55E-05	0.000932567	1.76E-05	0.00198995	0.0173627	0.000636107	ENSMUSG00000015143	109711
Sirt2	0.428643	0.334584	0.367542	0.00860584	0.0310822	0.0130994	0.0445248	0.121428	0.0470115	ENSMUSG00000015149	64383
Hnrnpl	-0.103897	-0.188609	0.0209195	0.35264	0.102784	0.836773	0.531005	0.251737	0.902182	ENSMUSG00000015165	15388
Nolc1	-0.110272	-0.0957987	-0.144834	0.205253	0.268663	0.0823217	0.372682	0.451804	0.18114	ENSMUSG00000015176	70769
Casd1	-0.0186735	0.0849989	0.0239289	0.897869	0.561804	0.859173	0.943416	0.711314	0.915176	ENSMUSG00000015189	213819
Cnksr3	2.40905	1.00949	2.97776	0.000539849	0.107973	5.47E-05	0.00768699	0.259276	0.00117131	ENSMUSG00000015202	215748
Mtmr1	-0.334211	-0.470444	-0.132144	0.0235099	0.00351466	0.294615	0.0875062	0.0338718	0.456706	ENSMUSG00000015214	53332
Hmgb3	-0.117924	0.220287	-0.330861	0.609651	0.338021	0.161446	0.749794	0.521351	0.293998	ENSMUSG00000015217	15354
Map2	-0.334773	-0.449716	-0.480132	0.0808013	0.0239661	0.0112213	0.200046	0.103587	0.0420882	ENSMUSG00000015222	17756
Cyp2j9	0.531902	0.477684	0.464884	0.0151026	0.0273933	0.0228673	0.0649961	0.11229	0.0707582	ENSMUSG00000015224	74519
Abca1	0.963813	-0.0554377	0.9344	2.46E-05	0.724858	1.57E-05	0.00176214	0.830394	0.000608075	ENSMUSG00000015243	11303
Nipsnap3b	-0.242916	0.376731	-0.55641	0.17659	0.0352886	0.00713521	0.33731	0.130808	0.0304246	ENSMUSG00000015247	66536
Lage3	0.293028	0.289532	0.26234	0.0514583	0.0589994	0.0724253	0.147335	0.178013	0.16477	ENSMUSG00000015289	66192
Ubl4a	-0.155174	-0.274667	-0.227217	0.241385	0.0504805	0.0767033	0.415856	0.162861	0.17188	ENSMUSG00000015290	27643
Gdi1	-0.0631649	0.0744967	-0.00208747	0.510829	0.439319	0.981031	0.672397	0.611684	0.98898	ENSMUSG00000015291	14567
Sash1	0.410996	0.363605	0.0387102	0.00624859	0.0127468	0.744563	0.0359866	0.0721286	0.840697	ENSMUSG00000015305	70097
Gadd45b	-0.231488	-0.506987	-0.171185	0.265549	0.0333309	0.389607	0.443657	0.126355	0.552978	ENSMUSG00000015312	17873
Slamf6	-0.00666027	-0.440404	-0.27936	0.991684	0.53835	0.665854	0.995438	0.69206	0.786067	ENSMUSG00000015314	30925
Zdhhc12	-0.181217	0.0501092	0.111845	0.347294	0.791232	0.532799	0.526227	0.874938	0.68259	ENSMUSG00000015335	66220
Endog	0.414906	0.567781	0.526281	0.00501449	0.000489042	0.000647482	0.0311738	0.0127455	0.00559982	ENSMUSG00000015337	13804
Cybb	0.853738	1.17397	0.819359	0.260747	0.128643	0.27332	0.43841	0.288638	0.432485	ENSMUSG00000015340	13058
Golga7	0.197469	0.195312	0.237008	0.152774	0.156831	0.0703613	0.306216	0.325021	0.161398	ENSMUSG00000015341	57437
Xk	0.543697	0.18595	0.662483	0.00272743	0.243063	0.000359954	0.0209653	0.424708	0.00377115	ENSMUSG00000015342	22439
Pcolce2	0.411575	0.774944	0.444214	0.246839	0.0367084	0.201921	0.422667	0.134006	0.347006	ENSMUSG00000015354	76477
Cd48	0.910947	0.937419	0.455229	0.0475401	0.0472726	0.310594	0.139731	0.156397	0.473422	ENSMUSG00000015355	12506
Clpx	0.257427	0.154635	0.349962	0.0154437	0.122723	0.00140289	0.0659611	0.28018	0.00953284	ENSMUSG00000015357	270166
Trabd	0.545688	0.275403	0.760161	0.00463007	0.1178	0.000214837	0.0296071	0.273481	0.00268207	ENSMUSG00000015363	67976
Dennd6b	0.34886	-0.0120935	0.51416	0.0503302	0.941439	0.00440229	0.145049	0.967447	0.0215177	ENSMUSG00000015377	69440
Cd83	1.05056	1.42401	1.10857	0.0218151	0.00347274	0.0127734	0.0832416	0.0337563	0.0461722	ENSMUSG00000015396	12522
Ace2	0.112721	0.189291	0.280678	0.764378	0.62536	0.441701	0.85956	0.759412	0.602144	ENSMUSG00000015405	70008
C4a	-0.873019	-1.0964	-1.5058	0.0281772	0.0119215	0.00164272	0.0989316	0.069689	0.0106529	ENSMUSG00000015451	625018
Ager	0.50283	0.153057	-0.51678	0.272967	0.749222	0.306235	0.451591	0.845948	0.468837	ENSMUSG00000015452	11596
Atf6b	-0.387037	-0.415981	-0.309669	0.0125152	0.00861905	0.0273106	0.057486	0.0571048	0.080834	ENSMUSG00000015461	12915
Egfl8	0.0285349	0.149638	0.178309	0.926662	0.631089	0.550828	0.960082	0.763051	0.698201	ENSMUSG00000015467	81701
Notch4	-0.373309	-0.00676066	0.0680422	0.143888	0.977629	0.763052	0.294478	0.987629	0.853704	ENSMUSG00000015468	18132
Ppt2	0.17652	-0.119644	0.339713	0.240137	0.435024	0.0253826	0.414655	0.608157	0.0765775	ENSMUSG00000015474	54397
Prrt1	-0.428301	-0.653649	-0.336649	0.0426591	0.0044434	0.0784468	0.129739	0.0387262	0.174712	ENSMUSG00000015476	260297
Rnf5	0.0523561	0.181497	0.0318159	0.522465	0.0404169	0.676975	0.681399	0.142204	0.793913	ENSMUSG00000015478	54197
Fam163a	-0.728936	-0.156406	-0.661581	0.0312398	0.590916	0.0397763	0.105798	0.734006	0.106925	ENSMUSG00000015484	329274
Cacfd1	-0.0113957	0.0914165	0.0146804	0.894327	0.298209	0.855357	0.94094	0.482976	0.91289	ENSMUSG00000015488	381356
Hivep2	-1.15489	-1.81266	-1.0006	0.00291022	6.50E-05	0.0045518	0.0218764	0.0059509	0.0220217	ENSMUSG00000015501	15273
Arnt	0.0712892	-0.394987	0.24945	0.691064	0.0444999	0.148614	0.811474	0.150843	0.27688	ENSMUSG00000015522	11863
Itga2	0.918009	0.93404	0.664258	0.119318	0.125523	0.251711	0.260391	0.284048	0.407604	ENSMUSG00000015533	16398
Mocs2	0.0239353	0.20668	0.0480618	0.765431	0.0206881	0.52639	0.860329	0.0948979	0.677325	ENSMUSG00000015536	17434
Nat9	0.342976	0.0807593	0.0367919	0.00314973	0.43482	0.707537	0.0229593	0.608038	0.815009	ENSMUSG00000015542	66176
Lpl	-0.849337	-0.742548	-1.1576	0.0271447	0.0504991	0.0052442	0.0965151	0.162887	0.0242638	ENSMUSG00000015568	16956
Atp6v0e	0.166655	-0.0523591	0.192359	0.153177	0.652087	0.0878369	0.306789	0.778583	0.189327	ENSMUSG00000015575	11974
Zfp318	0.0120311	-0.119921	0.0336847	0.882059	0.157466	0.655882	0.933437	0.325486	0.778062	ENSMUSG00000015597	57908
Ttbk1	-0.429109	-0.42458	-0.372845	0.00987349	0.0104056	0.0139357	0.0487727	0.0640269	0.049041	ENSMUSG00000015599	106763
Srf	-0.98646	-0.750522	-0.978981	4.13E-05	0.000466613	2.68E-05	0.00212368	0.0125685	0.00078796	ENSMUSG00000015605	20807
Gata3	3.62586	1.73836	1.22668	0.0172859	0.27167	0.438406	0.071145	0.455375	0.599324	ENSMUSG00000015619	14462
Lama5	-0.0903108	0.0252466	-0.263658	0.718014	0.91989	0.28516	0.828771	0.955755	0.445881	ENSMUSG00000015647	16776
Steap1	2.22976	0.969282	0.770952	0.167945	0.587524	0.654568	0.325935	0.73085	0.77701	ENSMUSG00000015652	70358
Steap2	1.8808	1.25063	2.16904	0.000602902	0.0106782	9.37E-05	0.00812905	0.0650389	0.00158857	ENSMUSG00000015653	74051
Hspa8	-0.164972	0.0294205	-0.227944	0.116479	0.769086	0.0253872	0.256111	0.860364	0.0765775	ENSMUSG00000015656	15481
Serac1	-0.219399	-0.439459	-0.183713	0.253856	0.0392002	0.313496	0.43011	0.139434	0.476276	ENSMUSG00000015659	321007
Pdzd11	0.000616578	0.141971	-0.0232209	0.995594	0.218825	0.82931	0.997751	0.397324	0.897488	ENSMUSG00000015668	72621
Psma2	0.103907	0.221339	0.1564	0.30586	0.0409451	0.107315	0.486427	0.143129	0.219087	ENSMUSG00000015671	19166
Mrpl32	0.0449768	0.0494088	0.0982752	0.730464	0.711915	0.441973	0.83709	0.821688	0.602329	ENSMUSG00000015672	75398
Setdb1	0.0500514	-0.115489	0.0688909	0.678926	0.349967	0.541958	0.801814	0.532528	0.690597	ENSMUSG00000015697	84505
Anxa9	0.32846	0.430031	0.0556519	0.386821	0.264001	0.88221	0.563885	0.447006	0.92929	ENSMUSG00000015702	71790
Arnt2	-0.720999	-0.498215	-0.961822	0.00261849	0.0236483	0.00012708	0.0203973	0.102854	0.00192014	ENSMUSG00000015709	11864
Prune1	0.282693	0.110909	0.491614	0.00970107	0.26546	8.08E-05	0.0482141	0.44834	0.00144979	ENSMUSG00000015711	229589
Cers2	0.558353	0.620118	0.590055	0.021433	0.0123206	0.0105305	0.0822532	0.0706682	0.0402503	ENSMUSG00000015714	76893
Capza2	-0.379005	-0.352368	-0.364517	0.00146357	0.00248235	0.00107658	0.0142759	0.0280241	0.00790362	ENSMUSG00000015733	12343
Plekho1	-0.124972	-0.585152	-0.00261144	0.574869	0.0253121	0.990003	0.722581	0.10692	0.99442	ENSMUSG00000015745	67220
Vps45	-0.420439	-0.316336	-0.406048	0.000942364	0.00719328	0.000824644	0.01084	0.0514036	0.00655104	ENSMUSG00000015747	22365
Prpf3	-0.0320513	-0.289574	0.246462	0.82767	0.076974	0.089825	0.900549	0.210887	0.192498	ENSMUSG00000015748	70767
Anp32e	0.0276212	-0.120186	0.0477887	0.754568	0.187318	0.56009	0.852869	0.360763	0.705145	ENSMUSG00000015749	66471
Aph1a	0.127596	0.0771425	0.194177	0.189752	0.420317	0.0414065	0.353721	0.595909	0.110001	ENSMUSG00000015750	226548
Tab2	0.0668351	-0.077724	-0.00882347	0.377827	0.308365	0.898466	0.555827	0.493675	0.939284	ENSMUSG00000015755	68652
Ppil4	-0.15344	-0.287253	0.0231362	0.268011	0.0521674	0.854074	0.446367	0.165783	0.911898	ENSMUSG00000015757	67418
Cnih1	-0.0884989	-0.000870565	-0.154189	0.478895	0.994398	0.197901	0.646542	0.997217	0.341756	ENSMUSG00000015759	12793
Eps8	0.796706	0.599285	0.859153	0.000558758	0.00474192	0.000152593	0.00782045	0.0404645	0.00213075	ENSMUSG00000015766	13860
Med22	-0.151822	-0.073996	-0.0883607	0.122257	0.438133	0.326099	0.26468	0.610801	0.489846	ENSMUSG00000015776	20933
Surf1	0.262845	0.141872	0.127047	0.00925479	0.127723	0.14276	0.0468478	0.287277	0.269183	ENSMUSG00000015790	20930
Med28	-0.17712	-0.0712044	-0.253093	0.0826157	0.464052	0.0134294	0.203227	0.632706	0.0478506	ENSMUSG00000015804	66999
Qdpr	0.482143	0.561032	0.268211	0.016381	0.00684468	0.119608	0.0686161	0.0501971	0.237257	ENSMUSG00000015806	110391
Tnr	-0.356256	-0.654069	-0.685683	0.0816211	0.00409655	0.0016967	0.201468	0.0369529	0.0108817	ENSMUSG00000015829	21960
Sqstm1	-0.153344	0.111137	-0.214874	0.190957	0.336297	0.0558427	0.355191	0.520188	0.137142	ENSMUSG00000015837	18412
Nfe2l2	0.194472	0.281371	0.144011	0.329004	0.170352	0.450168	0.508745	0.341183	0.609721	ENSMUSG00000015839	18024
Rxrg	-1.0789	-0.138514	-1.91491	0.27761	0.869746	0.0949803	0.456418	0.924895	0.200602	ENSMUSG00000015843	20183
Rxra	-0.0907806	0.229432	-0.111989	0.639503	0.245678	0.537343	0.772964	0.42766	0.686211	ENSMUSG00000015846	20181
Adamtsl4	0.622765	0.784268	0.643918	0.135682	0.0667126	0.110022	0.282559	0.192909	0.2232	ENSMUSG00000015850	229595
Fcrl2	-0.05987	-0.244696	-0.513282	0.872295	0.539031	0.196477	0.927588	0.692626	0.340308	ENSMUSG00000015852	80891
Prpsap1	0.265806	0.299695	0.27611	0.0184572	0.00985093	0.0106444	0.0743772	0.0618805	0.0405054	ENSMUSG00000015869	67763
Fam184b	0.331826	-0.0500827	0.761822	0.172855	0.842022	0.00342154	0.332566	0.907679	0.017986	ENSMUSG00000015879	58227
Ncapg	-0.02321	1.10749	0.463367	0.964274	0.0299488	0.3376	0.980328	0.118436	0.501247	ENSMUSG00000015880	54392
Lcorl	-0.0601754	0.0945589	-0.181569	0.747164	0.61377	0.328366	0.847933	0.750939	0.492112	ENSMUSG00000015882	209707
Lta4h	0.051121	0.218723	0.0993707	0.508354	0.0121626	0.183039	0.670606	0.0702315	0.321946	ENSMUSG00000015889	16993
Dstn	-0.165601	0.00863724	-0.118494	0.0534994	0.913519	0.124082	0.151235	0.951767	0.243713	ENSMUSG00000015932	56431
Macroh2a1	0.162264	0.19529	0.231177	0.308939	0.225521	0.127772	0.489768	0.405101	0.248532	ENSMUSG00000015937	26914
Gtf2ird2	0.0430448	0.139313	0.183125	0.779528	0.374962	0.220923	0.869027	0.554847	0.370038	ENSMUSG00000015942	114674
Bola1	0.36034	0.372695	0.338576	0.0645761	0.0623602	0.075234	0.171958	0.184554	0.169472	ENSMUSG00000015943	69168
Castor2	-0.362402	-0.182114	-0.31259	0.00384725	0.101357	0.00601104	0.0260151	0.249439	0.0267832	ENSMUSG00000015944	80909
Fcgr1	0.14622	-0.110571	-0.234871	0.478446	0.614975	0.276394	0.646178	0.752	0.435983	ENSMUSG00000015947	14129
Ncf1	-0.139915	0.317035	-0.229738	0.685121	0.351635	0.502247	0.806596	0.533679	0.655816	ENSMUSG00000015950	17969
Wnt11	0.759372	1.50872	0.82076	0.129029	0.00449938	0.0931074	0.273988	0.0390761	0.197641	ENSMUSG00000015957	22411
Adss2	-0.121727	0.00299606	-0.181628	0.186416	0.973144	0.0427846	0.349528	0.985617	0.11265	ENSMUSG00000015961	11566
Il17rb	1.07295	0.949569	0.781776	0.00233255	0.00671974	0.017873	0.0191289	0.0495076	0.0590023	ENSMUSG00000015966	50905
Cacna1d	-0.259163	-0.796827	-0.185263	0.209006	0.00155029	0.326932	0.377212	0.0225919	0.490697	ENSMUSG00000015968	12289
Chdh	0.446884	0.665454	0.316366	0.212602	0.0725589	0.3674	0.381546	0.203361	0.531578	ENSMUSG00000015970	218865
Actr8	-0.0394192	-0.0212105	0.0104522	0.672401	0.820315	0.903947	0.797239	0.893624	0.942114	ENSMUSG00000015971	56249
Lrrc27	0.0107933	0.271609	-0.159125	0.957506	0.189638	0.435685	0.977112	0.363464	0.597258	ENSMUSG00000015980	76612
Stk32c	-1.88928	-1.18602	-2.33469	0.000107731	0.00375885	1.11E-05	0.0033054	0.0351365	0.000510511	ENSMUSG00000015981	57740
Fnta	0.498655	0.55854	0.586731	0.000796359	0.00031216	0.000101505	0.00964883	0.0109033	0.00166781	ENSMUSG00000015994	14272
Mtrex	-0.0184302	-0.0165286	0.0592801	0.83623	0.853165	0.477163	0.905492	0.915283	0.634004	ENSMUSG00000016018	72198
Lbp	0.892713	1.21084	-0.137595	0.421673	0.276952	0.908783	0.596145	0.460761	0.945435	ENSMUSG00000016024	16803
Celsr1	-1.46029	-0.841654	-2.46594	0.00100161	0.0198537	3.44E-05	0.011315	0.0925769	0.000907592	ENSMUSG00000016028	12614
Fli1	-0.350511	0.0769806	-0.289721	0.214579	0.773814	0.287714	0.383973	0.863567	0.448747	ENSMUSG00000016087	14247
Stard13	-0.187728	0.0489792	-0.0399332	0.523006	0.86602	0.884081	0.682055	0.923355	0.930446	ENSMUSG00000016128	243362
Tenm1	1.28107	0.541758	1.48213	0.00216882	0.134506	0.000384609	0.0183612	0.296872	0.00393703	ENSMUSG00000016150	23963
Camk1g	-0.647333	-0.0262641	-0.609156	0.0131298	0.904776	0.0140658	0.0595762	0.946485	0.0493411	ENSMUSG00000016179	215303
Utp25	-0.29265	-0.459096	-0.150465	0.070449	0.0109817	0.303586	0.182192	0.0661304	0.466149	ENSMUSG00000016181	215193
Hsd11b1	1.31852	0.623293	1.59882	0.00470518	0.156862	0.000807153	0.0298684	0.325021	0.00646618	ENSMUSG00000016194	15483
Syt14	-0.0741552	-0.353298	0.13835	0.679185	0.0771437	0.415032	0.801962	0.211087	0.577168	ENSMUSG00000016200	329324
H2-M3	0.171326	0.675319	0.453231	0.587323	0.0406383	0.14314	0.732216	0.142571	0.269766	ENSMUSG00000016206	14991
Lonrf3	0.443495	-0.284522	0.513643	0.0557426	0.256757	0.0262769	0.155433	0.439689	0.0784611	ENSMUSG00000016239	74365
Atp5f1e	0.371165	0.277659	0.912536	0.743694	0.811068	0.391962	0.845803	0.886922	0.555229	ENSMUSG00000016252	67126
Nelfcd	-0.109692	0.119695	-0.0141339	0.215893	0.178234	0.860339	0.385481	0.350463	0.915878	ENSMUSG00000016253	57314
Tubb1	1.38619	2.02032	-0.169187	0.251148	0.0928786	0.899664	0.427099	0.236469	0.939828	ENSMUSG00000016255	545486
Ctsz	0.501877	0.276067	0.241359	0.0293271	0.204296	0.231284	0.101553	0.38103	0.382631	ENSMUSG00000016256	64138
Prelid3b	0.118865	0.0702102	0.0673202	0.428381	0.641636	0.634051	0.602043	0.770947	0.762137	ENSMUSG00000016257	66390
Sertad4	-0.566904	-0.576064	-0.723232	0.0114327	0.0120037	0.00223177	0.054164	0.0697866	0.0131882	ENSMUSG00000016262	214791
Ube2a	-0.391684	-0.284438	-0.274088	0.00896892	0.0453568	0.0403329	0.0458251	0.152551	0.107959	ENSMUSG00000016308	22209
Slc25a5	0.213058	0.154898	0.250588	0.15974	0.296861	0.0796598	0.315442	0.481538	0.176607	ENSMUSG00000016319	11740
Ppdpf	-0.0119399	-0.0608409	-0.186789	0.887968	0.484663	0.0367766	0.936997	0.650581	0.100834	ENSMUSG00000016344	66496
Kcnq2	-0.999331	-0.82856	-1.08059	6.09E-05	0.000337387	1.25E-05	0.00256699	0.0111684	0.000545008	ENSMUSG00000016346	16536
Eef1a2	-0.236163	-0.181518	-0.147558	0.0145218	0.0491343	0.0786565	0.0633946	0.16015	0.17503	ENSMUSG00000016349	13628
Col20a1	-0.348184	-0.512674	-0.241027	0.323133	0.175135	0.475273	0.503597	0.346843	0.63247	ENSMUSG00000016356	73368
Pls3	-0.458534	-0.185835	-0.317623	0.00235062	0.151131	0.0144153	0.0192213	0.317485	0.0502891	ENSMUSG00000016382	102866
Mpped2	-1.02811	-0.90343	-0.842491	0.000197368	0.000618349	0.000605064	0.00453078	0.0143389	0.00535644	ENSMUSG00000016386	77015
Nkap	0.0186048	0.0695611	0.0388413	0.86321	0.528804	0.709255	0.92209	0.684725	0.816258	ENSMUSG00000016409	67050
Ndufa1	0.136158	0.286558	0.141962	0.312659	0.0458976	0.270134	0.493327	0.153682	0.42908	ENSMUSG00000016427	54405
E2f3	-0.60157	-0.471598	-0.553177	0.00350704	0.0158311	0.00457135	0.0246765	0.0819536	0.022069	ENSMUSG00000016477	13557
Cr1l	-0.0824286	-0.0478983	-0.111937	0.477195	0.681349	0.317749	0.645261	0.800639	0.480699	ENSMUSG00000016481	12946
Ppfibp1	-0.636023	-0.268534	-0.741855	0.000165585	0.04371	2.49E-05	0.00415483	0.149153	0.000768324	ENSMUSG00000016487	67533
Cd46	0.230258	-0.00615183	0.316501	0.343411	0.980534	0.184601	0.522757	0.989197	0.324074	ENSMUSG00000016493	17221
Cd34	-1.54757	-1.36987	-1.45794	5.49E-05	0.000173821	5.58E-05	0.00246516	0.00831807	0.00119175	ENSMUSG00000016494	12490
Plgrkt	0.0529084	0.0373027	-0.0736285	0.73994	0.81989	0.64395	0.842969	0.893322	0.768812	ENSMUSG00000016495	67759
Cd274	-0.33045	0.212297	-0.341098	0.394734	0.5646	0.367632	0.571587	0.713552	0.53166	ENSMUSG00000016496	60533
Gtf3a	-0.17641	-0.0856679	-0.353805	0.204961	0.532374	0.0188329	0.372264	0.687562	0.0613627	ENSMUSG00000016503	66596
Mtif3	-0.0652308	-0.157687	-0.0691651	0.506567	0.134827	0.468091	0.669081	0.29718	0.626471	ENSMUSG00000016510	76366
Lnx2	1.33054	0.345414	1.75196	0.00381038	0.434444	0.000306784	0.0258335	0.60777	0.00338306	ENSMUSG00000016520	140887
Dyrk3	-1.13182	-0.645062	-1.11064	7.94E-05	0.00477178	6.69E-05	0.0028253	0.04055	0.00130097	ENSMUSG00000016526	226419
Mapkapk2	0.230157	0.188946	0.251004	0.14893	0.23541	0.0996793	0.301115	0.415886	0.207657	ENSMUSG00000016528	17164
Lamp2	0.335953	0.293763	0.270735	0.0772402	0.116845	0.117898	0.193836	0.272106	0.234711	ENSMUSG00000016534	16784
Atxn10	-0.10671	0.223171	0.0560275	0.409745	0.0986914	0.636461	0.585753	0.24545	0.763721	ENSMUSG00000016541	54138
Foxred2	0.635403	0.356827	0.905287	0.000592352	0.0278097	1.12E-05	0.0080411	0.113279	0.000512217	ENSMUSG00000016552	239554
Eif3d	0.0681315	0.0414274	0.0608341	0.334846	0.55398	0.35302	0.514913	0.705118	0.517558	ENSMUSG00000016554	55944
H3f3b	0.853724	0.334178	0.963703	0.000770534	0.108738	0.000133746	0.00946185	0.260248	0.00197096	ENSMUSG00000016559	15081
Nup50	0.111118	0.338241	0.221651	0.236974	0.00229509	0.019788	0.410606	0.0270272	0.0636243	ENSMUSG00000016619	18141
Phf21b	0.259753	-0.572437	0.751247	0.517074	0.221905	0.0571207	0.677699	0.40095	0.139534	ENSMUSG00000016624	271305
Ift27	0.151033	0.119821	0.218465	0.220079	0.336662	0.0753622	0.390715	0.520326	0.169675	ENSMUSG00000016637	67042
Pacsin2	0.232389	0.24886	0.000281926	0.163754	0.138033	0.998488	0.320526	0.301289	0.999153	ENSMUSG00000016664	23970
Ttll12	0.252398	0.363141	0.231158	0.0871467	0.0202647	0.102557	0.210414	0.0937667	0.212084	ENSMUSG00000016757	223723
Scube1	-2.63741	-2.17637	-2.60558	0.000877845	0.00252921	0.00069068	0.0102925	0.0282535	0.00584122	ENSMUSG00000016763	64706
Tox4	-0.172127	-0.063072	-0.179494	0.0944487	0.520455	0.0635836	0.222506	0.678435	0.150718	ENSMUSG00000016831	268741
Mrps18c	0.0858491	0.254295	0.0529035	0.494843	0.0585935	0.666993	0.660315	0.177256	0.786793	ENSMUSG00000016833	68735
Sulf1	0.233046	0.368701	0.351744	0.498205	0.291454	0.282192	0.662596	0.476482	0.442429	ENSMUSG00000016918	240725
Srsf6	-0.019508	-0.0865388	0.0967389	0.85182	0.412349	0.325069	0.915452	0.58929	0.488997	ENSMUSG00000016921	67996
Plcg1	-0.243775	-0.136264	-0.226236	0.021289	0.167149	0.0209124	0.0818922	0.336727	0.0662476	ENSMUSG00000016933	18803
Kctd2	0.152223	0.0418912	0.313106	0.142004	0.676232	0.00419985	0.29192	0.796721	0.0207986	ENSMUSG00000016940	70382
Kctd5	0.624887	0.452896	0.640621	1.15E-05	0.000307014	5.12E-06	0.00140457	0.0108589	0.000375573	ENSMUSG00000016946	69259
Etaa1	0.268539	-0.0295922	0.345629	0.0773397	0.845276	0.0241157	0.194059	0.909807	0.0737036	ENSMUSG00000016984	68145
Matn4	-0.468056	-0.232749	-0.89121	0.0258057	0.228931	0.000514988	0.0931481	0.409169	0.00481643	ENSMUSG00000016995	17183
Rbpjl	-0.355453	-0.337784	-1.02453	0.204817	0.234397	0.00328304	0.372114	0.414991	0.0174715	ENSMUSG00000017007	19668
Sdc4	0.550572	0.364882	0.874134	0.0351333	0.14345	0.00142374	0.11372	0.307578	0.0096382	ENSMUSG00000017009	20971
Il13ra1	0.52012	0.939721	0.00911295	0.0896206	0.00478121	0.975983	0.214327	0.0405919	0.985819	ENSMUSG00000017057	16164
Nbr1	0.134151	-0.0708427	0.228487	0.203579	0.490442	0.0281144	0.370493	0.654636	0.0827157	ENSMUSG00000017119	17966
Cyth1	0.371113	0.0380844	0.445566	0.0155642	0.779683	0.00315331	0.0663187	0.867962	0.0170088	ENSMUSG00000017132	19157
Rnd3	-0.0848248	0.194107	-0.347239	0.695627	0.370168	0.127266	0.814605	0.551189	0.247868	ENSMUSG00000017144	74194
Brca1	0.390613	0.41836	0.543204	0.207149	0.183734	0.0756963	0.375031	0.356808	0.1703	ENSMUSG00000017146	12189
Cntnap1	-0.256696	-0.314692	-0.176601	0.00728546	0.00180313	0.0340353	0.0397937	0.0243446	0.0952577	ENSMUSG00000017167	53321
Nt5c3b	-0.0190863	0.144386	0.00524392	0.824829	0.111605	0.948859	0.89865	0.264096	0.968671	ENSMUSG00000017176	68106
Coa3	-0.102284	0.0764761	-0.113131	0.252382	0.386407	0.184371	0.42858	0.565291	0.323721	ENSMUSG00000017188	52469
Med24	-0.416625	-0.488615	-0.322415	0.00130777	0.000358724	0.00464592	0.0133071	0.0112899	0.0223274	ENSMUSG00000017210	23989
Psmd3	-0.051211	-0.0374697	-0.0132509	0.432322	0.563065	0.824004	0.605647	0.71226	0.894456	ENSMUSG00000017221	22123
Exosc10	0.0685321	-0.0238434	0.136419	0.484699	0.807597	0.147925	0.651696	0.884868	0.27595	ENSMUSG00000017264	50912
Glod4	0.0971634	0.156356	-0.0273848	0.470657	0.255574	0.828412	0.639489	0.438582	0.897315	ENSMUSG00000017286	67201
Vps53	-0.252652	-0.0760697	-0.138797	0.0032569	0.298587	0.0529611	0.0234655	0.483426	0.132058	ENSMUSG00000017288	68299
Taok1	-0.067172	-0.350695	-0.0701795	0.597229	0.0141122	0.550782	0.740065	0.0766115	0.698195	ENSMUSG00000017291	216965
Dnttip1	0.0321141	0.117582	-0.00196033	0.805913	0.378414	0.987525	0.886878	0.558078	0.99303	ENSMUSG00000017299	76233
Acot8	0.0408056	0.137045	0.142881	0.816155	0.445394	0.40497	0.893024	0.617277	0.567903	ENSMUSG00000017307	170789
Mpp2	-1.28031	-0.888293	-1.47425	2.33E-05	0.000663734	2.45E-06	0.00172787	0.0148844	0.000307484	ENSMUSG00000017314	50997
Vtn	0.0973691	0.117449	-0.131211	0.633454	0.565921	0.489972	0.768124	0.714442	0.645743	ENSMUSG00000017344	22370
Nlk	-1.58066	-1.35309	-1.4306	4.46E-06	2.18E-05	6.00E-06	0.00114153	0.00431626	0.000400912	ENSMUSG00000017376	18099
Traf4	0.136357	0.166233	0.248659	0.403042	0.318641	0.124978	0.579683	0.503645	0.244706	ENSMUSG00000017386	22032
Aldoc	0.751439	0.800568	1.04902	0.00346868	0.00219287	0.000123878	0.0244759	0.0265336	0.00189076	ENSMUSG00000017390	11676
Stac2	-0.575534	-1.15576	-0.573865	0.0584716	0.00129612	0.0442016	0.160585	0.0205238	0.115354	ENSMUSG00000017400	217154
Rpl19	0.103418	0.0954743	-0.0308255	0.339747	0.375982	0.75358	0.519444	0.555944	0.847114	ENSMUSG00000017404	19921
Nek8	0.125835	0.329065	0.0587679	0.591242	0.175522	0.798702	0.735486	0.347226	0.877665	ENSMUSG00000017405	140859
Cacnb4	-0.221248	-1.12358	0.0583891	0.441993	0.00132323	0.824511	0.614781	0.0207226	0.894737	ENSMUSG00000017412	12298
Plxdc1	0.31173	-0.360205	0.659018	0.175988	0.145772	0.00623151	0.336678	0.310337	0.0275343	ENSMUSG00000017417	72324
Arl5b	-0.0479878	-0.371616	0.0267302	0.770894	0.0456717	0.863257	0.863511	0.153096	0.917974	ENSMUSG00000017418	75869
Zfp207	0.0787789	-0.221811	0.189617	0.511964	0.0795701	0.102615	0.673315	0.21535	0.212133	ENSMUSG00000017421	22680
Psmd11	-0.141605	-0.109523	-0.0139742	0.126274	0.229487	0.864591	0.270302	0.409999	0.918344	ENSMUSG00000017428	69077
C1qtnf1	-0.802866	-0.500802	-1.03022	0.0175194	0.106549	0.00403329	0.0718661	0.25709	0.0201788	ENSMUSG00000017446	56745
Pipox	1.0973	1.12344	0.908841	0.0382892	0.0365128	0.0770696	0.120379	0.133589	0.172529	ENSMUSG00000017453	19193
Timp2	-0.137774	0.596252	-0.521989	0.706986	0.12311	0.136846	0.822056	0.280717	0.261198	ENSMUSG00000017466	21858
Zc3h18	0.0281813	-0.18584	0.141517	0.810262	0.133181	0.207667	0.889439	0.294921	0.35459	ENSMUSG00000017478	76014
Top2b	0.0383958	-0.342372	0.178589	0.770209	0.019373	0.157225	0.863225	0.0914162	0.288203	ENSMUSG00000017485	21974
Rarb	-0.736459	-0.44721	-0.616556	0.139307	0.347441	0.191302	0.287852	0.530438	0.333207	ENSMUSG00000017491	218772
Igfbp4	-1.8633	-1.44575	-2.43286	3.20E-05	0.00026278	4.02E-06	0.0019708	0.00998065	0.000351756	ENSMUSG00000017493	16010
Cdc6	0.581844	0.359946	0.350508	0.355104	0.574542	0.570082	0.533647	0.720922	0.7134	ENSMUSG00000017499	23834
Suz12	0.176443	-0.0286486	0.351095	0.173263	0.820573	0.00864482	0.333062	0.893749	0.0350711	ENSMUSG00000017548	52615
Atad5	0.733539	-0.00276853	0.726871	0.00294104	0.990401	0.00278126	0.0220438	0.994948	0.0155135	ENSMUSG00000017550	237877
Crlf3	0.405928	0.145597	0.634018	0.0186661	0.378663	0.000692239	0.0749464	0.558308	0.00584126	ENSMUSG00000017561	54394
Tns4	0.337556	0.172347	0.176657	0.667444	0.834858	0.820779	0.793761	0.902756	0.892392	ENSMUSG00000017607	217169
Tnfaip1	-0.0938279	-0.0741072	-0.0792527	0.313713	0.424969	0.360957	0.493981	0.599464	0.525333	ENSMUSG00000017615	21927
Abr	-0.842323	-0.539295	-0.942925	0.000104169	0.00386333	1.55E-05	0.00326837	0.0355958	0.000606901	ENSMUSG00000017631	109934
Rab11fip4	-0.544952	-0.498385	-0.550661	0.000314815	0.000659274	0.000139946	0.00570333	0.0148489	0.00201978	ENSMUSG00000017639	268451
Cd40	0.498681	0.356693	-0.425737	0.263745	0.43768	0.376205	0.44168	0.610498	0.540443	ENSMUSG00000017652	21939
Slc35c2	0.0397795	-0.0328869	0.0556749	0.601732	0.66884	0.4389	0.7435	0.791456	0.599863	ENSMUSG00000017664	228875
Zfp334	-0.011859	0.13932	0.0605298	0.925055	0.280543	0.610289	0.959023	0.464806	0.743332	ENSMUSG00000017667	228876
Elmo2	-0.115342	-0.360186	0.066616	0.440765	0.0270631	0.627614	0.613675	0.111398	0.757395	ENSMUSG00000017670	140579
Wsb1	0.316245	0.462836	0.261014	0.0504582	0.00759895	0.0761778	0.145246	0.0529315	0.171063	ENSMUSG00000017677	78889
Ttpal	-0.891995	-0.630587	-0.844019	3.39E-05	0.000747155	3.05E-05	0.0019774	0.015847	0.000847843	ENSMUSG00000017679	76080
Rhot1	-0.158357	-0.253674	-0.062291	0.0708705	0.00780268	0.418668	0.182967	0.0536549	0.58088	ENSMUSG00000017686	59040
Rhbdl3	0.0744281	0.576467	0.0892243	0.779056	0.0398134	0.726275	0.868715	0.140808	0.827558	ENSMUSG00000017692	246104
Ada	0.527031	1.40097	0.870368	0.395473	0.0260219	0.144865	0.57206	0.108747	0.272127	ENSMUSG00000017697	11486
Serinc3	-0.286107	-0.191773	-0.182283	0.0305107	0.127487	0.117909	0.104185	0.287033	0.234711	ENSMUSG00000017707	26943
Tha1	0.262014	0.156211	0.15221	0.113039	0.350194	0.339142	0.251057	0.532568	0.503186	ENSMUSG00000017713	71776
Pgs1	-0.212782	-0.0624038	-0.140737	0.0911525	0.601798	0.215999	0.216893	0.742289	0.363987	ENSMUSG00000017715	74451
Birc5	0.15728	1.09858	-0.0529387	0.775406	0.0454959	0.923809	0.866389	0.152734	0.954823	ENSMUSG00000017716	11799
Afmid	0.782303	1.79714	0.79214	0.147129	0.0019948	0.133456	0.29851	0.0255164	0.256519	ENSMUSG00000017718	71562
Pigt	0.26374	0.31452	0.284381	0.0665851	0.0327503	0.0361311	0.175726	0.12525	0.0995178	ENSMUSG00000017721	78928
Wfdc2	1.71825	0.177836	0.0872033	0.224433	0.915155	0.955308	0.396125	0.952591	0.972822	ENSMUSG00000017723	67701
Etv4	-0.0804238	-0.0433635	0.13141	0.675016	0.823891	0.473271	0.798869	0.895573	0.630838	ENSMUSG00000017724	18612
Dbndd2	0.442136	0.420558	0.754452	0.126461	0.143641	0.00997373	0.270523	0.307734	0.0387168	ENSMUSG00000017734	52840
Mmp9	0.788085	2.24879	0.905115	0.385618	0.0131997	0.304716	0.562905	0.0736555	0.467346	ENSMUSG00000017737	17395
Slc12a5	-0.288679	-0.22617	-0.24529	0.00789712	0.0286497	0.012674	0.0417806	0.11527	0.0458678	ENSMUSG00000017740	57138
Ghdc	0.341963	0.55661	0.0798426	0.043727	0.00285043	0.613628	0.131964	0.0299852	0.745585	ENSMUSG00000017747	80860
Pltp	0.36545	0.149421	0.308115	0.0622505	0.418584	0.0853646	0.167409	0.59448	0.185662	ENSMUSG00000017754	18830
Slc12a7	0.151454	0.782784	-0.0324833	0.633385	0.0198186	0.918556	0.768091	0.0924849	0.951738	ENSMUSG00000017756	20499
Ctsa	0.149994	0.182048	0.076524	0.292678	0.205766	0.555184	0.473647	0.382624	0.701532	ENSMUSG00000017760	19025
Zswim1	-0.17411	-0.206441	-0.189219	0.219159	0.157087	0.165805	0.38958	0.325269	0.299697	ENSMUSG00000017764	71971
Slc12a4	0.301994	0.282226	0.374764	0.169749	0.201753	0.0771943	0.328448	0.378242	0.172751	ENSMUSG00000017765	20498
Myo1c	0.14302	0.112016	0.184614	0.218686	0.336385	0.1008	0.389084	0.520206	0.209436	ENSMUSG00000017774	17913
Crk	-0.217052	-0.183537	-0.154756	0.0265076	0.0540565	0.0756411	0.0948788	0.169667	0.170197	ENSMUSG00000017776	12928
Cox7c	0.127846	0.205897	0.14192	0.244484	0.0714141	0.167474	0.419749	0.201358	0.301989	ENSMUSG00000017778	12867
Pitpna	-0.0948245	-0.039197	-0.0785279	0.357362	0.699195	0.406822	0.535702	0.812507	0.569281	ENSMUSG00000017781	18738
Mlx	-0.220455	-0.173311	-0.17321	0.0767591	0.159451	0.138966	0.192951	0.327973	0.264026	ENSMUSG00000017801	21428
Retreg3	0.0744802	-0.0883642	0.286962	0.555802	0.487844	0.025777	0.708667	0.652956	0.0773912	ENSMUSG00000017802	67998
Jph2	0.295051	0.478592	-1.27153	0.530231	0.316956	0.0414841	0.687601	0.502169	0.110158	ENSMUSG00000017817	59091
Dhx58	0.091857	0.0172493	0.245058	0.803376	0.964292	0.493049	0.885017	0.980385	0.647953	ENSMUSG00000017830	80861
Rab5a	0.128163	0.0716201	0.0426223	0.208287	0.471858	0.641276	0.37642	0.63929	0.766989	ENSMUSG00000017831	271457
Nkiras2	0.317343	0.219621	0.287419	0.0500764	0.174224	0.0683439	0.144506	0.346051	0.158177	ENSMUSG00000017837	71966
Ppp2r5c	-0.439484	-0.282604	-0.47462	0.00211168	0.0287329	0.000629241	0.0180127	0.11545	0.00547883	ENSMUSG00000017843	26931
Ift52	0.00229153	0.103075	-0.142236	0.981518	0.309201	0.147762	0.990057	0.494049	0.275818	ENSMUSG00000017858	245866
Mybl2	-0.391357	-0.346071	-0.367342	0.233039	0.295741	0.246656	0.406058	0.480602	0.401364	ENSMUSG00000017861	17865
Sgk2	0.733678	0.677529	0.484653	0.0293075	0.0470086	0.131507	0.101514	0.155888	0.253718	ENSMUSG00000017868	27219
Eya2	2.0431	1.74366	1.66662	0.0043726	0.0141471	0.01609	0.0284685	0.0767138	0.0545434	ENSMUSG00000017897	14049
B4galt5	-0.0661377	0.000575307	0.199794	0.470831	0.994954	0.0306318	0.639579	0.997552	0.0881492	ENSMUSG00000017929	56336
Gdap1l1	0.0283454	0.041549	0.133732	0.799623	0.711343	0.211405	0.883228	0.821438	0.358512	ENSMUSG00000017943	228858
Ptgis	0.283479	0.372168	-0.283479	0.45025	0.331854	0.470431	0.622493	0.515736	0.628344	ENSMUSG00000017969	19223
Cadps2	0.382011	-0.4326	0.645905	0.361947	0.303066	0.107701	0.540338	0.488037	0.219676	ENSMUSG00000017978	320405
Ddx27	-0.0452682	-0.108491	-0.0553608	0.679244	0.336601	0.594212	0.801979	0.520326	0.732244	ENSMUSG00000017999	228889
Cyth3	0.164509	-0.17001	0.43513	0.235219	0.231918	0.00358255	0.408666	0.412545	0.018562	ENSMUSG00000018001	19159
Cyth4	-0.245077	-0.035437	-0.613322	0.293777	0.87685	0.0194785	0.474828	0.929545	0.0629116	ENSMUSG00000018008	72318
Rac3	0.0185648	0.451913	-0.327116	0.948097	0.118449	0.274286	0.972166	0.274529	0.433441	ENSMUSG00000018012	170758
Rrp7a	-0.434149	-0.0365003	-0.452337	0.00164244	0.744535	0.00066681	0.0152274	0.842669	0.0057095	ENSMUSG00000018040	74778
Cyb5r3	0.21425	0.408185	0.303982	0.0714664	0.00248088	0.0101419	0.183927	0.0280241	0.0391469	ENSMUSG00000018042	109754
Ints2	0.0692912	-0.231262	0.0433867	0.61902	0.126775	0.743509	0.757032	0.285893	0.839974	ENSMUSG00000018068	70422
Med13l	-0.690638	-0.988884	-0.495673	0.00485314	0.000320266	0.0208776	0.0305071	0.0110502	0.0661839	ENSMUSG00000018076	76199
H2bc4	0.0527477	0.196969	-0.141063	0.756791	0.260208	0.401369	0.854642	0.442934	0.564392	ENSMUSG00000018102	68024
Baiap2l2	-1.50646	-1.15344	-2.75053	0.00224663	0.00978783	5.36E-05	0.0187386	0.0616343	0.00115744	ENSMUSG00000018126	207495
Mafk	0.0311695	0.661048	0.297894	0.872088	0.00277783	0.118856	0.927564	0.029532	0.236129	ENSMUSG00000018143	17135
Med1	-0.150193	-0.318971	0.000275851	0.256111	0.0259288	0.998155	0.432915	0.108472	0.999041	ENSMUSG00000018160	19014
Erbb3	0.152655	0.400919	0.217727	0.544981	0.12452	0.369693	0.700235	0.282539	0.533784	ENSMUSG00000018166	13867
Stard3	-0.500455	-0.358269	-0.295375	0.00216457	0.0176234	0.0315482	0.0183491	0.0867905	0.0900857	ENSMUSG00000018167	59045
Mfng	-0.270728	0.546217	-0.0752972	0.426495	0.0966279	0.814481	0.600514	0.24258	0.888238	ENSMUSG00000018169	17305
Vmp1	-0.26443	-0.0933368	-0.13799	0.0244108	0.385435	0.174956	0.0897391	0.564327	0.311403	ENSMUSG00000018171	75909
Uchl5	0.240213	0.373083	0.233682	0.157302	0.0368582	0.146859	0.312232	0.134227	0.274643	ENSMUSG00000018189	56207
Glrx2	-0.33585	-0.209351	-0.362708	0.0102118	0.0842512	0.00407133	0.0499207	0.222809	0.0203127	ENSMUSG00000018196	69367
Ro60	0.309118	-0.302897	0.446376	0.102876	0.110649	0.0168762	0.235323	0.262886	0.0566023	ENSMUSG00000018199	20822
Stk4	-0.417706	-0.333964	-0.329762	0.00594199	0.0214512	0.0158515	0.0347599	0.0967746	0.0539264	ENSMUSG00000018209	58231
Pmp22	0.736401	0.596442	0.766546	0.0310236	0.0742038	0.0186615	0.105285	0.206305	0.0609607	ENSMUSG00000018217	18858
Gdf9	0.312891	0.234887	0.825778	0.468373	0.598847	0.0536124	0.637729	0.740088	0.133281	ENSMUSG00000018238	14566
Zcchc10	-0.102269	-0.108955	-0.203392	0.433204	0.418065	0.128707	0.6066	0.594039	0.249838	ENSMUSG00000018239	67966
Psmb6	0.131355	0.228092	0.194834	0.0850314	0.00652657	0.0106349	0.207192	0.0487633	0.0404778	ENSMUSG00000018286	19175
Spag7	0.00606393	0.123769	-0.00481294	0.954638	0.259114	0.961994	0.975882	0.441804	0.976651	ENSMUSG00000018287	216873
Pfn1	-0.126487	0.109991	-0.114413	0.158927	0.216455	0.167644	0.314249	0.39453	0.302107	ENSMUSG00000018293	18643
Tomm34	-0.305819	-0.219268	-0.45631	0.0188013	0.0769974	0.000894437	0.0752759	0.210897	0.00694045	ENSMUSG00000018322	67145
Ywhab	-0.488913	-0.230114	-0.586603	0.000874183	0.064747	8.73E-05	0.0102803	0.189197	0.00151613	ENSMUSG00000018326	54401
Ksr1	-0.820867	-0.591689	-0.938214	0.000220604	0.00291454	3.66E-05	0.00476636	0.030429	0.000941719	ENSMUSG00000018334	16706
Gpx3	2.13884	3.10579	1.74669	0.0394329	0.00462219	0.0841097	0.12289	0.0397658	0.183796	ENSMUSG00000018339	14778
Anxa6	0.00173449	0.185206	0.233469	0.991915	0.290085	0.156646	0.995505	0.475118	0.287464	ENSMUSG00000018340	11749
Il12rb2	-0.393019	-0.0944062	-0.507078	0.524069	0.87773	0.407048	0.683181	0.930055	0.569388	ENSMUSG00000018341	16162
Zkscan6	-0.301594	-0.67134	-0.386463	0.0785629	0.00178674	0.0274134	0.196228	0.024182	0.081023	ENSMUSG00000018347	52712
Kpna2	-0.305533	0.0265163	-0.31278	0.0247742	0.826035	0.0183207	0.0906593	0.897255	0.0601481	ENSMUSG00000018362	16647
Smurf2	0.19443	0.096871	0.287755	0.133212	0.444366	0.0249333	0.279288	0.61625	0.0755875	ENSMUSG00000018363	66313
Cep95	0.763712	0.0805002	0.878436	0.00725263	0.76523	0.00216724	0.0396732	0.85765	0.0129382	ENSMUSG00000018372	320162
Vezf1	0.509335	0.373615	0.62094	7.06E-05	0.00108285	4.42E-06	0.0026867	0.0186886	0.000358002	ENSMUSG00000018377	22344
Cuedc1	0.630562	0.639486	0.705736	0.000100129	9.08E-05	1.69E-05	0.00320288	0.00649027	0.000622121	ENSMUSG00000018378	103841
Srsf1	0.278946	0.0552243	0.42265	0.0491083	0.6733	0.00347948	0.142782	0.794967	0.0181951	ENSMUSG00000018379	110809
Abi3	-0.218094	0.300217	-0.302948	0.641872	0.508055	0.516285	0.774738	0.668014	0.667978	ENSMUSG00000018381	66610
Shroom1	0.0216021	0.247294	0.0522518	0.929834	0.322642	0.827694	0.962374	0.507479	0.896788	ENSMUSG00000018387	71774
Kif3a	-0.0968167	-0.0265875	-0.160029	0.280313	0.761802	0.064906	0.459656	0.855132	0.152808	ENSMUSG00000018395	16568
Septin8	-0.23384	-0.4249	-0.0982874	0.149651	0.0151352	0.49802	0.301987	0.0798169	0.652584	ENSMUSG00000018398	20362
Mtmr4	-0.0858822	-0.0117168	0.0594654	0.302863	0.885831	0.436172	0.483186	0.93507	0.597448	ENSMUSG00000018401	170749
Mrm1	-0.198947	-0.148084	-0.251788	0.204927	0.348141	0.10935	0.372264	0.531173	0.222186	ENSMUSG00000018405	217038
Mapt	-0.207635	-0.116476	-0.16224	0.0577572	0.263445	0.101243	0.159327	0.446649	0.21014	ENSMUSG00000018411	17762
Kansl1	-0.103801	-0.24512	0.031408	0.264414	0.0162953	0.708835	0.442472	0.0833137	0.815984	ENSMUSG00000018412	76719
Gid4	-0.131023	-0.33804	-0.0343805	0.375638	0.034783	0.798985	0.553803	0.129759	0.877808	ENSMUSG00000018415	66771
Myo1b	-1.21179	-1.11698	-1.19429	0.000106648	0.000239896	7.74E-05	0.00329433	0.00959636	0.00140816	ENSMUSG00000018417	17912
Dhx40	0.195539	0.431793	0.14514	0.0934471	0.00147363	0.182722	0.220723	0.0220446	0.321608	ENSMUSG00000018425	67487
Ypel2	-0.296019	-0.231	-0.355253	0.135399	0.237623	0.0626959	0.282104	0.418252	0.149142	ENSMUSG00000018427	77864
Akap1	0.0444367	-0.181707	0.255316	0.801371	0.319749	0.136046	0.884251	0.504474	0.260386	ENSMUSG00000018428	11640
Nol11	-0.0339407	-0.225383	0.0275122	0.759841	0.0653334	0.792962	0.856193	0.190294	0.874332	ENSMUSG00000018433	68979
Derl2	-0.0423099	-0.00169221	0.00309252	0.597481	0.983205	0.96723	0.740191	0.990894	0.979996	ENSMUSG00000018442	116891
C1qbp	0.115849	0.17099	0.117735	0.312886	0.14653	0.274862	0.493331	0.311261	0.434181	ENSMUSG00000018446	12261
Rpain	-0.00965277	0.0907721	0.188009	0.958768	0.630722	0.300663	0.977847	0.762965	0.463181	ENSMUSG00000018449	69723
6330403K07Rik	-0.319568	0.468555	-0.742615	0.426648	0.25344	0.0589388	0.600683	0.436456	0.142669	ENSMUSG00000018451	103712
Slc13a3	0.504338	0.613921	0.294169	0.0871282	0.0428108	0.285798	0.210397	0.147058	0.446679	ENSMUSG00000018459	114644
Kcnab3	-0.416796	-0.90148	-0.46375	0.340647	0.0546641	0.257083	0.520198	0.170507	0.413814	ENSMUSG00000018470	16499
Chd3	-0.907118	-0.346889	-1.07353	0.000691698	0.116827	7.55E-05	0.00885658	0.272101	0.00139348	ENSMUSG00000018474	216848
Kdm6b	0.32298	0.33737	0.468882	0.0373346	0.0311811	0.00308146	0.118292	0.121604	0.016765	ENSMUSG00000018476	216850
Appbp2	0.00368147	-0.00542447	0.101667	0.956541	0.93594	0.120804	0.976813	0.964641	0.238834	ENSMUSG00000018481	66884
Wnt9b	0.654348	0.312857	0.921047	0.108774	0.454954	0.0248777	0.244605	0.625644	0.0754746	ENSMUSG00000018486	22412
Adora2b	0.0479228	0.0647052	-0.00107503	0.889311	0.855449	0.997455	0.937645	0.916621	0.998729	ENSMUSG00000018500	11541
Ncor1	-0.261163	-0.778559	-0.177831	0.18222	0.000980818	0.31755	0.344378	0.0177977	0.48064	ENSMUSG00000018501	20185
Trpv2	-0.197035	0.13228	-0.269996	0.263066	0.438163	0.123448	0.440871	0.610801	0.242711	ENSMUSG00000018507	22368
Cenpv	-0.269116	-0.31721	-0.305519	0.212021	0.157634	0.153252	0.380793	0.325684	0.283048	ENSMUSG00000018509	73139
Pcgf2	-0.221815	-0.372266	-0.0544355	0.283012	0.0906698	0.773717	0.462903	0.232805	0.8613	ENSMUSG00000018537	22658
Cwc25	-0.0981488	-0.153623	-0.0903405	0.436341	0.241595	0.456493	0.609431	0.42292	0.615608	ENSMUSG00000018541	67480
Pip4k2b	-0.546173	-0.412002	-0.59525	0.00012373	0.00133846	2.52E-05	0.00356044	0.0209066	0.000768486	ENSMUSG00000018547	108083
Trim37	-0.301208	-0.350368	-0.262402	0.0315955	0.0147413	0.0405109	0.106462	0.0786364	0.108356	ENSMUSG00000018548	68729
Ybx2	-0.333209	-0.242043	-0.329069	0.20558	0.352302	0.198612	0.373164	0.534282	0.34269	ENSMUSG00000018554	53422
Ctdnep1	-0.383469	-0.423498	-0.387639	0.00140802	0.00069784	0.000785869	0.0139649	0.0152234	0.00634925	ENSMUSG00000018559	67181
Elp5	-0.229484	-0.163879	-0.281168	0.0251952	0.0960335	0.0060513	0.0915871	0.241604	0.0269293	ENSMUSG00000018565	54351
Slc2a4	1.7462	1.14109	1.73659	3.13E-05	0.00238695	2.99E-05	0.00196225	0.0274566	0.000838059	ENSMUSG00000018566	20528
Gabarap	0.0175326	0.224428	0.00976633	0.860089	0.0385911	0.915385	0.920234	0.138022	0.949544	ENSMUSG00000018567	56486
2810408A11Rik	-0.238103	0.86044	0.80766	0.726304	0.172242	0.186357	0.834708	0.343628	0.326572	ENSMUSG00000018570	70419
Phf23	-0.0750314	0.056449	-0.0312676	0.412678	0.536135	0.713872	0.588222	0.690344	0.819155	ENSMUSG00000018572	78246
Acadvl	0.356741	0.437712	0.433856	0.0011981	0.000222407	0.000125152	0.0125271	0.00924528	0.00190699	ENSMUSG00000018574	11370
Dnah11	2.71349	1.8228	2.75071	0.00250694	0.0364472	0.00207072	0.0198978	0.133457	0.0125278	ENSMUSG00000018581	13411
G3bp1	-0.0814776	0.0566474	-0.164288	0.376681	0.535725	0.0681381	0.554932	0.690181	0.157891	ENSMUSG00000018583	27041
Atox1	0.105007	0.286319	0.136366	0.573509	0.1386	0.450291	0.721289	0.301844	0.609796	ENSMUSG00000018585	11927
Glra2	0.759325	1.13788	-0.169167	0.195624	0.0576712	0.783661	0.361382	0.175751	0.867508	ENSMUSG00000018589	237213
Sparc	2.09797	2.25942	2.22008	0.00131462	0.000733187	0.000421302	0.0133617	0.0157282	0.00419506	ENSMUSG00000018593	20692
Glra4	3.32139	2.02668	2.60733	0.00360682	0.070635	0.0185865	0.0250657	0.199799	0.0607792	ENSMUSG00000018595	14657
Mief2	0.0291803	0.118942	-0.0176387	0.804935	0.326791	0.878263	0.886234	0.511552	0.926702	ENSMUSG00000018599	237781
Tbx3	-0.0928427	0.682511	-0.238683	0.779484	0.0413291	0.475089	0.869027	0.143914	0.632319	ENSMUSG00000018604	21386
Crhr1	1.00064	-0.252726	1.16363	0.0127919	0.526308	0.00351639	0.0584611	0.683005	0.0183297	ENSMUSG00000018634	12921
Dusp14	-2.44248	-2.32366	-2.44908	0.000100802	0.000163698	7.46E-05	0.00320864	0.00816898	0.00138659	ENSMUSG00000018648	56405
Tada2a	-0.381849	-0.259134	-0.28836	0.00144602	0.0175888	0.00690647	0.0141935	0.0866992	0.0296948	ENSMUSG00000018651	217031
Ikzf1	-0.222504	-0.0170554	-0.520747	0.470522	0.955814	0.11108	0.639353	0.975256	0.22482	ENSMUSG00000018654	22778
Pnpo	0.214962	0.359041	0.145589	0.123685	0.0166868	0.259539	0.266659	0.0844688	0.416356	ENSMUSG00000018659	103711
Cog1	-0.0277939	-0.0103256	0.0369112	0.774585	0.915403	0.682872	0.865763	0.952685	0.798477	ENSMUSG00000018661	16834
Cbx1	0.0320809	-0.124311	0.108841	0.812732	0.373674	0.397064	0.891109	0.553925	0.560081	ENSMUSG00000018666	12412
Cdk5rap3	0.352952	0.348963	0.234853	0.0121839	0.0138312	0.0646558	0.0564284	0.0756928	0.152438	ENSMUSG00000018669	80280
Copz2	0.121477	0.53531	0.137073	0.619393	0.0382613	0.566853	0.757354	0.137226	0.710772	ENSMUSG00000018672	56358
Slc25a39	0.364986	0.684932	0.334733	0.0436956	0.0010473	0.046397	0.131957	0.0182956	0.119539	ENSMUSG00000018677	68066
Sp2	0.301361	-0.0169683	0.437387	0.0145111	0.882998	0.000852987	0.0633732	0.933454	0.00672524	ENSMUSG00000018678	78912
Aatf	0.485742	0.208706	0.573853	0.0133758	0.264582	0.00394592	0.0604374	0.447537	0.0199184	ENSMUSG00000018697	56321
Lhx1	6.49115	5.34631	6.98419	0.000301565	0.00161278	0.000147802	0.00557431	0.0230739	0.00209246	ENSMUSG00000018698	16869
Dync1h1	-0.00123812	-0.262613	-0.000190659	0.99351	0.0999982	0.998915	0.996493	0.247607	0.999358	ENSMUSG00000018707	13424
Cpsf4l	1.56899	1.00391	1.7115	0.112695	0.32564	0.0796647	0.250573	0.510604	0.176607	ENSMUSG00000018727	52670
Pex12	0.136239	0.111427	-0.0468227	0.305182	0.411524	0.720351	0.485604	0.588758	0.823898	ENSMUSG00000018733	103737
Ndel1	-0.195301	-0.19907	-0.161637	0.0822455	0.0774979	0.116352	0.202476	0.211616	0.232485	ENSMUSG00000018736	83431
Slc25a35	0.129069	0.0202104	0.231788	0.604292	0.937833	0.343029	0.745285	0.965057	0.507552	ENSMUSG00000018740	71998
Zbtb4	0.0715744	-0.0400862	0.037164	0.372517	0.612617	0.611752	0.550677	0.750127	0.744195	ENSMUSG00000018750	75580
Tnfsfm13	0.451779	0.148081	0.143211	0.121949	0.619144	0.616025	0.264335	0.754881	0.747693	ENSMUSG00000018752	619441
Mpdu1	0.16111	0.15397	0.220667	0.126972	0.146946	0.0337222	0.27125	0.311737	0.0946272	ENSMUSG00000018761	24070
Fxr2	0.0291807	0.211285	0.155452	0.677091	0.00870921	0.0289101	0.800485	0.0574356	0.0844234	ENSMUSG00000018765	23879
Atp5mc3	0.106968	0.255216	0.208787	0.248116	0.0127497	0.0238988	0.42389	0.0721286	0.0732391	ENSMUSG00000018770	228033
Cd68	0.844509	0.48567	0.356046	0.0467309	0.254734	0.381196	0.138018	0.437732	0.544984	ENSMUSG00000018774	12514
Acsl1	-0.0969542	0.0203638	-0.129659	0.29666	0.823127	0.143394	0.477861	0.895118	0.270023	ENSMUSG00000018796	14081
Abca5	0.348035	0.019203	0.378945	0.00947054	0.869836	0.0033903	0.0474738	0.924896	0.0178754	ENSMUSG00000018800	217265
Smyd4	0.118087	0.0339501	-0.0479001	0.331448	0.782802	0.687561	0.511388	0.869614	0.801663	ENSMUSG00000018809	319822
Lsp1	0.1544	0.718271	-0.132271	0.7653	0.164376	0.80053	0.860235	0.333352	0.878838	ENSMUSG00000018819	16985
Zfyve27	-0.0718077	-0.0284361	-0.00154317	0.416012	0.744707	0.984727	0.591368	0.842811	0.991155	ENSMUSG00000018820	319740
Avpi1	-0.371196	-0.294015	-0.464196	0.0429183	0.102814	0.0138561	0.130266	0.251737	0.0488618	ENSMUSG00000018821	69534
Sfrp5	1.66091	1.9541	0.716659	0.0354541	0.0154775	0.361785	0.114394	0.080889	0.526114	ENSMUSG00000018822	54612
Myh11	-0.0152838	0.416686	-0.457641	0.959571	0.172839	0.159643	0.978334	0.344056	0.29154	ENSMUSG00000018830	17880
Rad51d	0.169509	0.191569	0.221002	0.0455578	0.0285477	0.00993801	0.135718	0.115065	0.0386655	ENSMUSG00000018841	19364
Unc45b	-0.285567	0.0187422	-0.550613	0.358846	0.950815	0.0931597	0.537034	0.972137	0.197729	ENSMUSG00000018845	217012
Pank3	0.0805191	-0.123171	0.0803217	0.511534	0.321572	0.479934	0.672991	0.506591	0.636232	ENSMUSG00000018846	211347
Rars1	0.0347709	0.0703588	-0.0137787	0.712954	0.463176	0.877015	0.825413	0.631941	0.925893	ENSMUSG00000018848	104458
Wwc1	-0.980099	-0.768694	-1.24067	9.98E-05	0.000821188	5.05E-06	0.00319921	0.016431	0.000375573	ENSMUSG00000018849	211652
Mrpl58	-0.0169027	-0.0602952	0.0507057	0.851114	0.511973	0.551412	0.915129	0.671164	0.698585	ENSMUSG00000018858	68572
Fdxr	0.695815	0.486884	0.858913	0.00145891	0.0180413	0.000176948	0.0142759	0.0880399	0.00236482	ENSMUSG00000018861	14149
Sult4a1	-0.479805	-0.149784	-0.463896	0.00196949	0.250731	0.00138855	0.0172316	0.433611	0.00947113	ENSMUSG00000018865	29859
Mrpl45	0.180067	0.111673	0.135835	0.05152	0.213634	0.112965	0.147465	0.391168	0.227354	ENSMUSG00000018882	67036
Irf1	-0.264023	0.226685	-0.401597	0.223785	0.274771	0.0728368	0.3954	0.45879	0.165497	ENSMUSG00000018899	16362
Slc22a5	0.266122	0.233735	0.282788	0.0435897	0.0770304	0.0285726	0.13177	0.210897	0.0836543	ENSMUSG00000018900	20520
P4ha2	-0.568837	0.093153	-0.671141	0.00810803	0.594526	0.00253653	0.0425967	0.736665	0.0144953	ENSMUSG00000018906	18452
Arrb1	-0.253702	-0.366114	-0.21402	0.0121615	0.00100677	0.0195453	0.056388	0.0179833	0.0630234	ENSMUSG00000018909	109689
Cxcl16	0.947822	0.74008	0.401316	0.0203662	0.0716814	0.302848	0.0792037	0.201716	0.465415	ENSMUSG00000018920	66102
Pelp1	-0.264337	-0.151171	-0.188854	0.0178464	0.146521	0.0598674	0.0728268	0.311261	0.144152	ENSMUSG00000018921	75273
Med11	-0.0731201	0.170042	-0.0245799	0.643016	0.282239	0.871832	0.7756	0.46646	0.922939	ENSMUSG00000018923	66172
Ccl6	-0.284476	0.320341	-0.206248	0.61199	0.552644	0.703313	0.752106	0.703964	0.812218	ENSMUSG00000018927	20305
Ccl4	0.607604	0.238235	-0.276296	0.215344	0.64118	0.593988	0.384923	0.770757	0.732227	ENSMUSG00000018930	20303
Natd1	0.289238	0.0185588	0.466744	0.0593738	0.902252	0.00387092	0.162371	0.945049	0.0196553	ENSMUSG00000018931	24083
Map2k3	-0.127315	-0.104181	-0.0312033	0.365381	0.466732	0.815089	0.543837	0.634873	0.888682	ENSMUSG00000018932	26397
Ywhah	-0.187847	-0.218305	-0.0367219	0.231106	0.166749	0.79441	0.403992	0.33637	0.875073	ENSMUSG00000018965	22629
Sart3	-0.0604172	-0.162395	0.0642305	0.617158	0.194859	0.567764	0.755729	0.369389	0.711568	ENSMUSG00000018974	53890
E2f2	-0.51857	1.60678	0.0302478	0.495134	0.0166143	0.964152	0.660508	0.0842435	0.97792	ENSMUSG00000018983	242705
Slfn3	-0.023674	-0.134251	0.100743	0.963877	0.806026	0.841521	0.980231	0.883607	0.905457	ENSMUSG00000018986	20557
Nars2	-0.0910262	0.078614	-0.0434377	0.435282	0.500336	0.69909	0.608491	0.662306	0.80905	ENSMUSG00000018995	244141
Slc35b4	-0.0672925	-0.0379217	-0.0913592	0.505379	0.706169	0.334676	0.668246	0.817297	0.49871	ENSMUSG00000018999	58246
Dnah1	-0.253875	0.728975	-1.35864	0.691158	0.213982	0.0810314	0.811532	0.391606	0.17889	ENSMUSG00000019027	110084
Dalrd3	-0.247219	-0.0955479	-0.216215	0.0740144	0.466273	0.0904593	0.188468	0.634488	0.193385	ENSMUSG00000019039	67789
Fis1	0.0978441	0.139068	0.142465	0.356895	0.19803	0.15715	0.535323	0.373398	0.288096	ENSMUSG00000019054	66437
Plod1	0.518995	0.61459	0.417877	0.0216921	0.00879872	0.0453195	0.082895	0.05774	0.117473	ENSMUSG00000019055	18822
Rab3d	-0.218903	-0.639042	-0.0839918	0.328064	0.0185093	0.692363	0.508078	0.0894046	0.804197	ENSMUSG00000019066	19340
Mfsd3	0.267456	0.356452	0.18383	0.204057	0.101134	0.367507	0.370995	0.249123	0.531606	ENSMUSG00000019080	69572
Slc25a22	-0.15058	-0.340191	0.0276241	0.411012	0.0764118	0.868715	0.586913	0.210016	0.921044	ENSMUSG00000019082	68267
Atp6ap1	-0.147555	-0.029318	-0.123387	0.0541994	0.68083	0.0772405	0.152664	0.800291	0.172805	ENSMUSG00000019087	54411
Dnase1l1	0.586256	0.491196	0.698531	0.13151	0.214944	0.067553	0.277231	0.392531	0.157012	ENSMUSG00000019088	69537
Aldh3a1	-0.748228	-1.3071	-0.120154	0.273731	0.0987122	0.840449	0.452527	0.245468	0.904794	ENSMUSG00000019102	11670
Ccl9	1.07055	1.51992	0.267382	0.30472	0.152332	0.806317	0.485212	0.318978	0.882853	ENSMUSG00000019122	20308
Scrn1	-0.121625	0.0216308	-0.00370107	0.398281	0.878905	0.97747	0.575089	0.930965	0.987021	ENSMUSG00000019124	69938
BC005537	-0.0901253	-0.24019	-0.0918721	0.352304	0.0228839	0.305883	0.530677	0.100947	0.468537	ENSMUSG00000019132	79555
Isyna1	-0.172614	0.394202	-0.67588	0.410597	0.0692514	0.00514123	0.586506	0.197073	0.023961	ENSMUSG00000019139	71780
Hars2	0.0807529	-0.0796784	0.254251	0.458691	0.475873	0.0235308	0.629344	0.642606	0.0723735	ENSMUSG00000019143	70791
Cacng2	0.196649	-0.00164829	0.417176	0.128244	0.98932	0.00253314	0.272933	0.994301	0.0144805	ENSMUSG00000019146	12300
Tmem160	-0.0491707	-0.0611307	-0.0520306	0.672305	0.606712	0.640708	0.797207	0.74567	0.766538	ENSMUSG00000019158	69094
Rab5c	-0.0274805	-0.0322518	-0.0472346	0.717376	0.670962	0.503302	0.828458	0.793187	0.656669	ENSMUSG00000019173	19345
Mdh2	-0.0813182	0.13905	0.0871305	0.368689	0.135521	0.299689	0.546674	0.298127	0.462149	ENSMUSG00000019179	17448
H13	0.238675	0.385216	0.22802	0.0187956	0.000819183	0.0162532	0.0752759	0.016431	0.0549728	ENSMUSG00000019188	14950
Rnf145	-0.124071	0.0303306	0.0899465	0.152936	0.716561	0.255458	0.306458	0.824825	0.41173	ENSMUSG00000019189	74315
Scn1b	-0.273117	-0.757652	0.0356231	0.371528	0.0224079	0.898201	0.549494	0.099498	0.939155	ENSMUSG00000019194	20266
Atp6v1e1	-0.392461	-0.297456	-0.264304	0.00422107	0.0209879	0.0254991	0.0278111	0.0957859	0.0768123	ENSMUSG00000019210	11973
Chtf18	0.834432	0.00473424	0.96379	0.00130654	0.984133	0.000305007	0.0133021	0.991442	0.00337511	ENSMUSG00000019214	214901
Lhx9	2.71313	0.639613	0.626028	0.0177343	0.602246	0.602759	0.0725168	0.742566	0.738346	ENSMUSG00000019230	16876
Etnppl	1.99575	1.38309	2.24921	0.00221317	0.0214947	0.000530867	0.0185797	0.096874	0.00492664	ENSMUSG00000019232	71760
Rps6kl1	-0.395946	-0.175126	-0.32952	0.0120019	0.21718	0.0232022	0.05595	0.395245	0.0715662	ENSMUSG00000019235	238323
Ppp1r12c	-0.106259	-0.204323	-0.132895	0.247439	0.0366902	0.125572	0.423161	0.133993	0.245544	ENSMUSG00000019254	232807
Ahr	-0.840275	-0.613079	-0.678666	0.000185746	0.00220578	0.00072239	0.00442156	0.0265496	0.00601414	ENSMUSG00000019256	11622
Map1s	-0.387753	-0.233616	-0.309447	0.00958801	0.0906822	0.0217006	0.0478102	0.232805	0.0679216	ENSMUSG00000019261	270058
Dpep1	2.84529	1.57863	0.94685	0.0767129	0.3623	0.577151	0.192881	0.544075	0.718542	ENSMUSG00000019278	13479
Tmem129	0.0635025	0.136476	0.160164	0.524852	0.187015	0.105288	0.683771	0.360545	0.216222	ENSMUSG00000019295	68366
Nop9	-0.169948	-0.10292	0.0434049	0.243224	0.480061	0.747307	0.418224	0.64625	0.842808	ENSMUSG00000019297	67842
Hsd17b1	1.2718	0.556751	1.10934	0.0335672	0.360337	0.0561584	0.110367	0.542143	0.137807	ENSMUSG00000019301	15485
Atp6v0a1	-0.439584	-0.214595	-0.366858	7.87E-05	0.0162993	0.000198992	0.00281301	0.0833137	0.00254827	ENSMUSG00000019302	11975
Psmc3ip	0.0188259	-0.157977	0.019829	0.952435	0.636858	0.94911	0.974804	0.767278	0.968873	ENSMUSG00000019303	19183
Grb7	0.587737	-0.515642	1.06941	0.143711	0.27236	0.0095562	0.294255	0.456135	0.0375985	ENSMUSG00000019312	14786
Noxo1	0.38394	0.344975	-0.0498982	0.197934	0.252492	0.866315	0.363972	0.435613	0.919634	ENSMUSG00000019320	71893
Aoc3	-0.0570704	0.262595	-0.262227	0.860753	0.41981	0.427614	0.920558	0.595619	0.589259	ENSMUSG00000019326	11754
Zfp687	0.801821	0.555579	1.01459	1.53E-05	0.00050441	5.39E-07	0.00151359	0.0129079	0.00018425	ENSMUSG00000019338	78266
Gdpd2	0.887457	1.48396	0.215107	0.0395947	0.001593	0.608519	0.123297	0.0229731	0.742051	ENSMUSG00000019359	71584
D8Ertd738e	0.137392	0.192017	0.0558839	0.14819	0.0533131	0.529231	0.300089	0.168132	0.679514	ENSMUSG00000019362	101966
Sec14l4	0.560508	0.682353	-0.97504	0.546127	0.466012	0.361326	0.701132	0.634179	0.525658	ENSMUSG00000019368	103655
Calm3	-0.514974	-0.389859	-0.426797	0.000207023	0.00198225	0.000524981	0.00465698	0.0254486	0.00489214	ENSMUSG00000019370	12315
Cops3	0.0604468	0.183209	0.0912305	0.467779	0.041322	0.248439	0.637402	0.143914	0.403428	ENSMUSG00000019373	26572
Fkbp8	-0.240675	-0.18583	-0.260645	0.0189746	0.0589018	0.0077699	0.0756948	0.177879	0.0323137	ENSMUSG00000019428	14232
Ddx39b	-0.021023	-0.0402545	0.0439455	0.859062	0.733783	0.688369	0.919782	0.83606	0.802148	ENSMUSG00000019432	53817
Gipc1	-0.788955	-0.588336	-0.841742	7.25E-06	0.000128887	2.17E-06	0.0011675	0.00759345	0.000285745	ENSMUSG00000019433	67903
Tlcd1	0.456352	0.632034	0.556461	0.00403913	0.000329432	0.000613136	0.026929	0.0111312	0.0054013	ENSMUSG00000019437	68385
Plscr3	0.055795	-0.041387	0.0919605	0.65114	0.745254	0.44314	0.781801	0.843219	0.603354	ENSMUSG00000019461	70310
Ptger1	-0.780732	0.0848061	-0.953943	0.027647	0.76945	0.00956655	0.0975894	0.860664	0.0376095	ENSMUSG00000019464	19216
Arhgef25	-1.09228	-1.04271	-1.03246	5.44E-05	8.54E-05	4.48E-05	0.00245792	0.00640043	0.00105324	ENSMUSG00000019467	52666
Xab2	0.115028	0.00518837	0.301337	0.378863	0.968129	0.023309	0.556804	0.982632	0.0717851	ENSMUSG00000019470	67439
Cdc37	0.0541631	0.105195	0.0655346	0.419486	0.12913	0.294654	0.594455	0.289288	0.456728	ENSMUSG00000019471	12539
Rab4a	0.241349	0.21304	0.395607	0.0325894	0.0567005	0.00105151	0.108417	0.174146	0.00777672	ENSMUSG00000019478	19341
Trip10	0.34022	0.295593	0.125314	0.186725	0.263059	0.618818	0.349849	0.446207	0.750024	ENSMUSG00000019487	106628
Cd70	2.29143	0.505042	2.75813	0.0407085	0.678401	0.0137817	0.125498	0.798111	0.0486853	ENSMUSG00000019489	21948
Cops6	0.0623627	0.25678	0.0381875	0.528442	0.0193891	0.6755	0.686465	0.0914162	0.792828	ENSMUSG00000019494	26893
Ubb	-0.0544838	0.0855228	-0.038783	0.547458	0.349729	0.641098	0.701918	0.53247	0.766844	ENSMUSG00000019505	22187
Ap4m1	-0.199748	-0.363023	-0.0569169	0.244905	0.0511274	0.717763	0.420273	0.163922	0.822482	ENSMUSG00000019518	11781
Gyg1	0.21189	0.643006	0.138743	0.216189	0.00146399	0.393197	0.385822	0.0220219	0.556148	ENSMUSG00000019528	27357
Rcn3	0.202634	0.306239	-0.255457	0.546871	0.374534	0.470739	0.701564	0.554623	0.628651	ENSMUSG00000019539	52377
Slc6a8	0.240381	-0.0171761	0.41626	0.261976	0.934317	0.0467307	0.43982	0.963444	0.119993	ENSMUSG00000019558	102857
Arid3a	0.228114	0.107829	0.444496	0.178924	0.529724	0.01221	0.340144	0.685612	0.0446634	ENSMUSG00000019564	13496
Pdk4	-0.323435	-0.106642	0.110605	0.486436	0.817114	0.7933	0.652936	0.891536	0.874599	ENSMUSG00000019577	27273
Ubxn6	-0.188749	-0.188602	-0.2393	0.0168723	0.0171603	0.00249721	0.0699455	0.0856198	0.0143296	ENSMUSG00000019578	66530
Mydgf	-0.0847203	0.0241166	-0.117067	0.407524	0.812511	0.239597	0.583689	0.887776	0.393032	ENSMUSG00000019579	28106
Cyb561	-0.630348	0.00933198	-1.06044	0.0104012	0.964966	0.000157632	0.0505305	0.980731	0.00218086	ENSMUSG00000019590	13056
Sema6a	0.38161	0.394031	-0.0269679	0.0486009	0.0433287	0.873999	0.141878	0.148174	0.92404	ENSMUSG00000019647	20358
Ccdc12	0.0310261	-0.0920432	0.0798847	0.821698	0.521072	0.548541	0.896321	0.678748	0.696566	ENSMUSG00000019659	72654
Fmc1	0.444227	0.333314	0.290031	0.00800809	0.0412372	0.0612143	0.0421513	0.143733	0.146526	ENSMUSG00000019689	66117
Akt3	-0.417567	-0.476531	-0.358849	0.00342809	0.00130536	0.00554993	0.024282	0.0205497	0.0253222	ENSMUSG00000019699	23797
Mrpl24	0.121344	0.0970908	0.113809	0.214139	0.320681	0.218017	0.383376	0.505629	0.366346	ENSMUSG00000019710	67707
Gle1	0.0993003	-0.127858	0.300271	0.325716	0.215309	0.00540121	0.506032	0.393037	0.0248263	ENSMUSG00000019715	74412
L3hypdh	0.648314	0.466632	0.414201	0.0661646	0.191899	0.223352	0.175077	0.365967	0.373204	ENSMUSG00000019718	67217
Lyst	-0.290487	-0.548701	-0.109592	0.106075	0.00626207	0.491588	0.240384	0.0476282	0.647095	ENSMUSG00000019726	17101
Slc35e1	-0.169617	-0.156285	-0.184377	0.0544703	0.074614	0.0287474	0.153188	0.20703	0.0840162	ENSMUSG00000019731	270066
Calr3	1.59422	2.00948	1.76074	0.011829	0.00238648	0.00543477	0.0554015	0.0274566	0.0249361	ENSMUSG00000019732	73316
Tmc4	0.197381	0.554542	0.0819071	0.613645	0.15996	0.831255	0.753216	0.328646	0.898613	ENSMUSG00000019734	353499
Syne4	0.483328	-0.0210585	0.706506	0.0655261	0.93713	0.00866749	0.173847	0.964837	0.0351186	ENSMUSG00000019737	233066
Polr2i	-0.0214786	-0.0336594	0.0339509	0.846807	0.767973	0.752952	0.912639	0.859598	0.846811	ENSMUSG00000019738	69920
Krt10	-0.708801	-0.591298	-0.264598	0.0120525	0.0303537	0.252787	0.0561277	0.119644	0.408907	ENSMUSG00000019761	16661
Rmnd1	0.0172677	0.0267849	0.0280817	0.905171	0.855387	0.839105	0.947612	0.916609	0.903946	ENSMUSG00000019763	66084
Ccdc170	0.752894	1.01614	-0.160295	0.347748	0.208642	0.850289	0.526716	0.38591	0.909957	ENSMUSG00000019767	100504234
Esr1	0.383034	1.70307	0.0783193	0.573113	0.0122553	0.908888	0.720977	0.0704585	0.945468	ENSMUSG00000019768	13982
Vip	-3.62617	-2.83892	-3.97663	3.09E-05	6.10E-05	1.23E-05	0.00195473	0.00590896	0.000543055	ENSMUSG00000019772	22353
Fbxo5	0.913548	0.545112	0.808453	0.00727051	0.0999528	0.014333	0.0397356	0.247529	0.0500837	ENSMUSG00000019773	67141
Mtrf1l	0.131784	0.125641	0.0598918	0.457202	0.490436	0.730878	0.628208	0.654636	0.830756	ENSMUSG00000019774	108853
Rgs17	-0.104913	0.0605431	-0.324007	0.667926	0.804011	0.166389	0.7941	0.882202	0.300483	ENSMUSG00000019775	56533
Hdac2	-0.313424	-0.218161	-0.231009	0.00961589	0.0549718	0.0314924	0.0478963	0.171044	0.0899834	ENSMUSG00000019777	15182
Frk	-0.080309	0.373332	-0.0446723	0.866788	0.426137	0.923903	0.924515	0.600394	0.954866	ENSMUSG00000019779	14302
Rwdd1	0.0108689	-0.165565	0.0402583	0.910059	0.111929	0.659907	0.950798	0.264585	0.781398	ENSMUSG00000019782	66521
Clvs2	-0.722495	-0.249556	-1.02695	0.00231029	0.199696	0.000136464	0.0190618	0.375518	0.00198864	ENSMUSG00000019785	215890
Hey2	-0.127185	0.315004	-0.124015	0.550513	0.13983	0.551219	0.704483	0.303534	0.6985	ENSMUSG00000019789	15214
Stxbp5	-0.409099	-0.519592	-0.367662	0.000704502	8.55E-05	0.000885605	0.00895065	0.00640043	0.00688969	ENSMUSG00000019790	78808
Hint3	0.0323494	0.0903896	-0.0125411	0.830262	0.558439	0.932514	0.902226	0.708694	0.959533	ENSMUSG00000019791	66847
Trmt11	-0.0267111	-0.168668	0.177234	0.844198	0.246795	0.183476	0.911201	0.428943	0.322559	ENSMUSG00000019792	73681
Katna1	-0.151095	0.0922162	0.129304	0.300784	0.518485	0.345268	0.481581	0.676838	0.509996	ENSMUSG00000019794	23924
Pcmt1	-0.242936	0.0380885	-0.110998	0.00548113	0.611299	0.124256	0.0330498	0.749266	0.243954	ENSMUSG00000019795	18537
Lrp11	-0.436879	-0.309072	-0.316772	0.000485084	0.00614532	0.00311751	0.00733562	0.0471176	0.0168737	ENSMUSG00000019796	237253
Mtres1	0.115424	0.224945	-0.0620429	0.458833	0.163018	0.686919	0.629444	0.331718	0.801348	ENSMUSG00000019797	67851
Sec63	-0.0647391	-0.152203	-0.109118	0.478164	0.109692	0.206164	0.645945	0.261438	0.352651	ENSMUSG00000019802	140740
Nr2e1	-3.15604	-4.45001	-6.96952	0.00826053	0.00440248	0.00726873	0.0431396	0.0385934	0.0307833	ENSMUSG00000019803	21907
Snx3	-0.225007	-0.102138	-0.228016	0.00934355	0.189782	0.00531205	0.047125	0.363543	0.0244976	ENSMUSG00000019804	54198
Aig1	0.264447	0.289946	0.293642	0.0237509	0.0152172	0.00957535	0.088234	0.0800623	0.0376277	ENSMUSG00000019806	66253
Adat2	-0.401173	-0.558352	-0.518361	0.125742	0.0487424	0.0521996	0.269664	0.159334	0.130669	ENSMUSG00000019808	66757
Pex3	-0.0829116	-0.143385	-0.0498345	0.457143	0.217794	0.637325	0.628176	0.395961	0.764239	ENSMUSG00000019809	56535
Fuca2	0.372842	0.586575	0.226104	0.034035	0.00252296	0.150631	0.111257	0.0282012	0.279957	ENSMUSG00000019810	66848
Cep57l1	-0.403143	-0.252971	-0.372517	0.054844	0.208193	0.0649489	0.153831	0.38553	0.152874	ENSMUSG00000019813	103268
Ltv1	0.167531	0.0751244	0.172723	0.185184	0.555511	0.162491	0.347902	0.70627	0.295425	ENSMUSG00000019814	353258
Plagl1	0.465856	0.595155	0.294015	0.0349635	0.0102427	0.143964	0.113319	0.0633954	0.27083	ENSMUSG00000019817	22634
Cd164	0.306453	0.428801	0.3259	0.0337604	0.00552293	0.0171805	0.11072	0.044259	0.0573138	ENSMUSG00000019818	53599
Utrn	0.37552	0.0811231	0.484474	0.0330449	0.614651	0.00544526	0.109256	0.751725	0.0249715	ENSMUSG00000019820	22288
Smpd2	0.406493	0.435714	0.364293	0.0102982	0.00753442	0.0165987	0.0501743	0.0526772	0.0558897	ENSMUSG00000019822	20598
Mical1	-0.0628241	0.138037	-0.224417	0.72883	0.448391	0.225027	0.83646	0.619723	0.375496	ENSMUSG00000019823	171580
Zbtb24	0.150213	-0.119678	0.0951541	0.252374	0.38111	0.449591	0.42858	0.560838	0.609352	ENSMUSG00000019826	268294
Grm1	1.18361	0.435163	1.42901	0.000246145	0.0872911	1.92E-05	0.00508672	0.227608	0.000660233	ENSMUSG00000019828	14816
Wasf1	-1.48538	-1.43603	-1.41777	3.55E-05	4.98E-05	2.65E-05	0.00198995	0.00585866	0.000785843	ENSMUSG00000019831	83767
Rab32	0.233085	0.139275	-0.0581637	0.434084	0.652246	0.845176	0.607353	0.778707	0.90696	ENSMUSG00000019832	67844
Gtf3c6	0.00304531	0.111366	0.141024	0.977687	0.318311	0.187096	0.987651	0.503388	0.327581	ENSMUSG00000019837	67371
Slc16a10	-0.0269157	-0.235471	0.304785	0.892155	0.276272	0.119241	0.939601	0.460053	0.236737	ENSMUSG00000019838	72472
Rev3l	0.674824	0.191797	0.867334	0.00250422	0.316828	0.000183566	0.0198849	0.502013	0.00242084	ENSMUSG00000019841	19714
Traf3ip2	1.54729	1.43949	1.74719	0.00181546	0.00381649	0.000551075	0.0162384	0.0354292	0.00504156	ENSMUSG00000019842	103213
Fyn	-0.010504	-0.0566524	0.00418383	0.922538	0.601515	0.966563	0.957458	0.742077	0.979503	ENSMUSG00000019843	14360
Tube1	1.04614	0.378895	1.20172	0.000318959	0.136858	6.91E-05	0.00574837	0.29986	0.00132394	ENSMUSG00000019845	71924
Lama4	-0.785272	-0.388814	-0.711026	0.00671416	0.124374	0.00995765	0.0376414	0.282385	0.0387042	ENSMUSG00000019846	16775
Popdc3	1.17445	1.71174	1.1426	0.142174	0.0351581	0.149269	0.292137	0.130518	0.277796	ENSMUSG00000019848	78977
Prep	0.0203292	-0.101607	0.0579462	0.857502	0.384301	0.588335	0.918712	0.563397	0.727916	ENSMUSG00000019849	19072
Tnfaip3	-0.375273	-0.569033	-0.259316	0.0616692	0.0120658	0.165656	0.166342	0.069926	0.299518	ENSMUSG00000019850	21929
Perp	0.410389	0.593533	0.0678733	0.243501	0.102923	0.846562	0.418421	0.251875	0.90801	ENSMUSG00000019851	64058
Arfgef3	-0.058972	-0.435608	-0.0413781	0.656148	0.00494379	0.734698	0.785458	0.0413986	0.833811	ENSMUSG00000019852	215821
Hebp2	1.14574	1.63229	1.27954	0.0216052	0.00206563	0.0100426	0.0826853	0.0259694	0.0389046	ENSMUSG00000019853	56016
Reps1	0.362927	0.0531127	0.486256	0.00102563	0.554589	4.05E-05	0.0114527	0.70568	0.000995825	ENSMUSG00000019854	19707
Fam184a	0.464116	0.2044	0.555847	0.000269451	0.0533387	2.75E-05	0.00528387	0.168167	0.000798227	ENSMUSG00000019856	75906
Asf1a	0.51487	-0.231535	0.45766	0.0314311	0.352815	0.0475309	0.10609	0.534617	0.121528	ENSMUSG00000019857	66403
Gopc	-0.228272	-0.303637	-0.120859	0.022734	0.00461119	0.164595	0.0853934	0.0397218	0.29796	ENSMUSG00000019861	94221
Qrsl1	0.354324	0.143245	0.407497	0.00225473	0.169211	0.000596889	0.0187974	0.339607	0.00531252	ENSMUSG00000019863	76563
Rtn4ip1	0.299578	0.274437	0.169707	0.0136143	0.0239629	0.124324	0.0609466	0.103587	0.244062	ENSMUSG00000019864	170728
Nmbr	-0.362808	0.276602	-0.821958	0.571526	0.638637	0.230242	0.720287	0.768571	0.381538	ENSMUSG00000019865	18101
Crybg1	-0.587116	-0.377695	-0.776078	0.135793	0.32424	0.0555201	0.282605	0.509116	0.136724	ENSMUSG00000019866	11630
Vta1	0.157552	0.21868	0.167273	0.078201	0.0204514	0.0507433	0.195785	0.0942325	0.127858	ENSMUSG00000019868	66201
Smpdl3a	-0.138708	0.0190004	-0.172788	0.522092	0.929949	0.409779	0.681375	0.9615	0.572462	ENSMUSG00000019872	57319
Reep3	0.665974	0.317688	0.756324	0.00140517	0.0776894	0.00026815	0.0139642	0.211945	0.00311106	ENSMUSG00000019873	28193
Fabp7	0.554858	0.987053	0.27234	0.177529	0.0226771	0.492494	0.338343	0.100323	0.647648	ENSMUSG00000019874	12140
Pkib	1.77935	0.916106	2.22826	0.000202353	0.031437	1.46E-05	0.00462107	0.122205	0.000585515	ENSMUSG00000019876	18768
Serinc1	-0.300925	-0.229423	-0.236279	0.00227036	0.0126412	0.00667661	0.0188928	0.071762	0.0290056	ENSMUSG00000019877	56442
Hsf2	-0.0369999	-0.186626	-0.00032948	0.712878	0.0875088	0.997234	0.825377	0.227781	0.998673	ENSMUSG00000019878	15500
Rspo3	-0.824737	-0.978245	-1.01074	0.00795186	0.00355238	0.0021865	0.0419692	0.0339632	0.013023	ENSMUSG00000019880	72780
Echdc1	0.345894	0.598325	0.33851	0.0147913	0.000303488	0.0121213	0.0641312	0.0108206	0.044438	ENSMUSG00000019883	52665
Mgat4c	0.35759	0.821731	0.121493	0.272925	0.0175093	0.705497	0.451591	0.0864979	0.813698	ENSMUSG00000019888	67569
Ptprk	-0.667414	-0.622842	-0.94336	3.78E-06	8.23E-06	3.95E-08	0.00114153	0.00395011	0.000143833	ENSMUSG00000019889	19272
Nts	0.810982	1.75836	0.479813	0.391832	0.0576231	0.614027	0.568571	0.175693	0.74582	ENSMUSG00000019890	67405
Dcbld1	0.0957244	-0.0117161	0.175579	0.542452	0.942483	0.255491	0.698179	0.967913	0.41173	ENSMUSG00000019891	66686
Lrriq1	-0.0507817	-0.219543	-1.33831	0.911697	0.649983	0.0245976	0.951576	0.777094	0.0748591	ENSMUSG00000019892	74978
Slc6a15	0.144372	0.254638	0.147902	0.111744	0.0101076	0.0826224	0.249042	0.0628578	0.181536	ENSMUSG00000019894	103098
Ccdc59	0.214465	-0.00712022	0.12487	0.0851748	0.952956	0.276547	0.207486	0.973547	0.436118	ENSMUSG00000019897	52713
Lama2	0.563979	0.0496503	0.635945	0.00484133	0.782632	0.00145271	0.0304923	0.869519	0.00974653	ENSMUSG00000019899	16773
Lin7a	0.91369	-0.244986	1.22798	0.0129421	0.487004	0.001143	0.0589317	0.652413	0.00828318	ENSMUSG00000019906	108030
Ppp1r12a	-0.662802	-0.642991	-0.645245	0.000447162	0.00057796	0.000290454	0.00699068	0.0138472	0.0032771	ENSMUSG00000019907	17931
P4ha1	-0.699347	-0.410354	-0.805334	0.000502575	0.0179003	8.48E-05	0.00741103	0.08766	0.00149001	ENSMUSG00000019916	18451
Septin10	0.525498	0.491243	0.33194	0.065507	0.0912165	0.227061	0.173847	0.233551	0.378072	ENSMUSG00000019917	103080
Lims1	0.0381371	0.0709488	-0.0231243	0.699366	0.478978	0.804476	0.816857	0.645302	0.881479	ENSMUSG00000019920	110829
Zwint	-0.0480957	0.346586	-0.245567	0.837565	0.157057	0.265823	0.906558	0.325269	0.423911	ENSMUSG00000019923	52696
Ube2d1	0.172764	0.0546772	0.151963	0.084034	0.567548	0.10226	0.205456	0.715584	0.211716	ENSMUSG00000019927	216080
Dcn	0.717839	0.977904	0.42714	0.273836	0.140061	0.50596	0.452609	0.303816	0.659017	ENSMUSG00000019929	13179
Mrln	3.8936	2.40561	4.54308	0.000489712	0.0232497	9.13E-05	0.0073747	0.10165	0.00155705	ENSMUSG00000019933	69563
Slc17a8	-0.477305	0.0183918	-1.46546	0.600967	0.982846	0.15931	0.742911	0.990807	0.29102	ENSMUSG00000019935	216227
Cdk1	1.22033	0.778575	0.878651	0.108966	0.32007	0.239989	0.244905	0.504886	0.393532	ENSMUSG00000019942	12534
Atp2b1	-1.57373	-1.67303	-1.56745	6.27E-05	3.35E-05	3.04E-05	0.00257268	0.00516044	0.000846603	ENSMUSG00000019943	67972
Rhobtb1	-0.50788	-0.23782	-0.720266	0.02356	0.247027	0.00324016	0.0876024	0.429181	0.0173356	ENSMUSG00000019944	69288
Cabcoco1	0.24726	0.443588	-0.448198	0.61248	0.367448	0.393116	0.7524	0.548815	0.5561	ENSMUSG00000019945	73287
Arid5b	-0.717079	-0.485809	-0.574956	6.96E-05	0.00185934	0.000270834	0.00267763	0.0248004	0.00313012	ENSMUSG00000019947	71371
Actr6	-0.056114	0.0783694	-0.206976	0.686336	0.577204	0.150514	0.807657	0.723098	0.279767	ENSMUSG00000019948	67019
Bltp3b	-0.224757	-0.571439	-0.0380857	0.127022	0.00116345	0.769922	0.271288	0.0193756	0.858306	ENSMUSG00000019951	75089
Poc1b	0.193926	0.24194	0.423725	0.128029	0.0678164	0.00248756	0.272572	0.194756	0.0142924	ENSMUSG00000019952	382406
Dusp6	-1.67727	-1.28195	-1.37632	0.000112473	0.000883634	0.000315778	0.00338117	0.0169378	0.0034653	ENSMUSG00000019960	67603
Tmpo	0.557037	0.211273	0.582477	0.000603337	0.115064	0.000220607	0.00812905	0.269416	0.00271043	ENSMUSG00000019961	21917
Kitl	0.320559	-0.720662	0.552966	0.359183	0.0599204	0.100058	0.537449	0.179602	0.208278	ENSMUSG00000019966	17311
Psen1	-0.0622945	-0.016836	-0.157172	0.374417	0.807993	0.0272704	0.5525	0.884956	0.0807726	ENSMUSG00000019969	19164
Sgk1	-0.199672	-0.42574	0.636938	0.699451	0.418935	0.196009	0.816857	0.594718	0.339659	ENSMUSG00000019970	20393
Cep290	0.30415	0.0779057	0.303807	0.0130849	0.489852	0.0101071	0.0594172	0.654416	0.039062	ENSMUSG00000019971	216274
Ikbip	0.381188	0.409941	0.378234	0.00664767	0.00465748	0.00584006	0.0373616	0.0399172	0.0262417	ENSMUSG00000019975	67454
Hbs1l	0.0525584	-0.0153694	0.0183859	0.548153	0.860568	0.820986	0.70266	0.919649	0.892396	ENSMUSG00000019977	56422
Epb41l2	-0.437945	-0.319853	-0.656101	0.0161817	0.0649151	0.000645346	0.0681725	0.189442	0.00558753	ENSMUSG00000019978	13822
Apaf1	-0.457936	-0.137113	-0.488656	0.00957441	0.36828	0.00567492	0.047782	0.549647	0.0257111	ENSMUSG00000019979	11783
Myb	0.323189	0.90239	-0.524906	0.695472	0.259215	0.556504	0.814605	0.441887	0.702287	ENSMUSG00000019982	17863
Med23	-0.078561	-0.302106	0.0758071	0.491189	0.018811	0.475212	0.657091	0.0898752	0.632435	ENSMUSG00000019984	70208
Ahi1	0.331162	0.751254	-0.283041	0.457687	0.107287	0.487576	0.628635	0.258247	0.643338	ENSMUSG00000019986	52906
Arg1	2.29489	1.4948	2.40258	0.0175987	0.124446	0.0116714	0.0721239	0.282442	0.043317	ENSMUSG00000019987	11846
Nedd1	0.583798	0.398991	0.58995	0.0163943	0.0949101	0.0139732	0.068656	0.240031	0.0491461	ENSMUSG00000019988	17997
Enpp3	2.03028	1.79199	1.8155	0.00566076	0.0143589	0.011307	0.0337049	0.0773972	0.042304	ENSMUSG00000019989	209558
Pde7b	-1.30246	-1.23863	-1.63421	0.00660756	0.00970986	0.0013513	0.0371779	0.0613145	0.00927658	ENSMUSG00000019990	29863
Map7	-0.148948	-0.194714	-0.0214232	0.29682	0.17829	0.868289	0.478033	0.350463	0.920906	ENSMUSG00000019996	17761
Ccn2	-1.66011	-1.0975	-1.38308	0.000629662	0.00712675	0.00138766	0.00831606	0.0512255	0.00947113	ENSMUSG00000019997	14219
Stx7	-0.157347	0.00301605	-0.186425	0.105464	0.973901	0.0440208	0.239119	0.986034	0.114965	ENSMUSG00000019998	53331
Moxd1	-0.687204	0.167326	-2.09742	0.148644	0.687123	0.00228075	0.300773	0.804609	0.013416	ENSMUSG00000020000	59012
Pex7	0.106658	0.0831873	-0.0384899	0.329982	0.452107	0.712575	0.50978	0.622868	0.818669	ENSMUSG00000020003	18634
Il20ra	-0.262243	0.635531	1.30163	0.799669	0.505792	0.143253	0.883228	0.666739	0.269885	ENSMUSG00000020007	237313
Ifngr1	0.0302201	0.265625	-0.0113215	0.853356	0.120211	0.943143	0.916284	0.276407	0.96506	ENSMUSG00000020009	15979
Cfap54	-0.00709117	-0.0773753	-1.20274	0.989549	0.890623	0.0701934	0.994455	0.937754	0.161108	ENSMUSG00000020014	380654
Cdk17	-1.18199	-1.22713	-1.19995	0.000515941	0.000382642	0.00023821	0.00750692	0.0115891	0.0028574	ENSMUSG00000020015	237459
Snrpf	-0.00470658	-0.031259	0.0747316	0.973638	0.831357	0.589116	0.985357	0.900704	0.728461	ENSMUSG00000020018	69878
Ntn4	1.07744	0.300564	1.14508	0.00124214	0.310656	0.00054598	0.0128421	0.495627	0.00500764	ENSMUSG00000020019	57764
Fgd6	-0.233347	-0.369128	-0.112738	0.164655	0.0414027	0.463998	0.321975	0.144059	0.622564	ENSMUSG00000020021	13998
Ndufa12	0.213476	0.399514	0.153293	0.0174976	0.000207144	0.0555102	0.0718095	0.0089157	0.136718	ENSMUSG00000020022	66414
Tmcc3	0.502768	0.570205	0.392472	0.00133617	0.000486342	0.00445621	0.0134653	0.0127455	0.0217341	ENSMUSG00000020023	319880
Cep83	-0.349131	-0.346565	-0.465385	0.0691754	0.0742503	0.0162299	0.180086	0.206339	0.0549248	ENSMUSG00000020024	77048
Socs2	-0.856924	-1.14736	-0.757093	0.00246144	0.000459651	0.0044144	0.0196788	0.0125569	0.0215652	ENSMUSG00000020027	216233
Nudt4	-0.229454	-0.167818	-0.175463	0.177779	0.31592	0.259296	0.338682	0.501082	0.416077	ENSMUSG00000020029	71207
Nuak1	-0.773542	-0.993736	-0.539202	0.00543401	0.000928665	0.026209	0.0328866	0.0173079	0.0783103	ENSMUSG00000020032	77976
Tcp11l2	0.493652	0.165806	0.654164	0.00560333	0.301372	0.000436052	0.0334841	0.486493	0.00428964	ENSMUSG00000020034	216198
Rfx4	0.434459	0.277572	0.343935	0.00675057	0.0672879	0.0205065	0.03774	0.194075	0.0653634	ENSMUSG00000020037	71137
Cry1	0.311958	-0.343738	0.468861	0.131866	0.126818	0.0236397	0.277725	0.285954	0.0725807	ENSMUSG00000020038	12952
Abtb3	0.437185	0.540678	0.441776	0.0548648	0.0217557	0.0394412	0.153842	0.0976598	0.106298	ENSMUSG00000020042	74007
Timp3	0.210446	0.362847	0.205981	0.213087	0.0417922	0.188388	0.382213	0.144828	0.3293	ENSMUSG00000020044	21859
Hsp90b1	-0.104661	0.0255347	-0.231779	0.400769	0.835357	0.0567255	0.577636	0.902868	0.138877	ENSMUSG00000020048	22027
Ascl1	-0.371866	-0.354155	-0.732291	0.119636	0.143525	0.00712521	0.260703	0.307621	0.0303963	ENSMUSG00000020052	17172
Igf1	0.0662204	-0.107006	-0.0635279	0.770635	0.656769	0.778581	0.863365	0.781672	0.864553	ENSMUSG00000020053	16000
Washc3	0.104317	0.316363	0.149154	0.497374	0.0540571	0.323945	0.661881	0.169667	0.487797	ENSMUSG00000020056	67282
Dram1	-1.06561	-0.227388	-0.712681	0.0160453	0.527267	0.0631308	0.0677763	0.683757	0.14992	ENSMUSG00000020057	71712
Sycp3	0.981917	0.496713	0.56244	0.0957744	0.416201	0.331696	0.224924	0.592482	0.495253	ENSMUSG00000020059	20962
Mybpc1	2.86327	0.288648	3.54135	0.00373106	0.777107	0.00056908	0.0254931	0.866114	0.00514883	ENSMUSG00000020061	109272
Sirt1	0.291721	-0.125922	0.478928	0.15688	0.551143	0.0213785	0.311705	0.702549	0.0671986	ENSMUSG00000020063	93759
Herc4	-0.481451	-0.346608	-0.46974	0.000123959	0.0019546	9.63E-05	0.00356044	0.0252266	0.00161598	ENSMUSG00000020064	67345
Mypn	-1.40589	-0.992172	-1.55498	0.0065083	0.0309003	0.00283461	0.0368913	0.120992	0.0157358	ENSMUSG00000020067	68802
Hnrnph3	0.0863408	0.0743141	0.0530374	0.564803	0.62064	0.702871	0.715328	0.755888	0.812101	ENSMUSG00000020069	432467
Rufy2	0.0307592	-0.120504	0.216994	0.797044	0.322493	0.0665643	0.881665	0.507422	0.155354	ENSMUSG00000020070	70432
Pbld2	-0.388656	0.05275	0.246097	0.307561	0.88196	0.461575	0.488443	0.93273	0.620513	ENSMUSG00000020072	67307
Ccar1	0.0962083	-0.208379	0.232505	0.399109	0.0837085	0.0405641	0.575801	0.221962	0.108401	ENSMUSG00000020074	67500
Ddx21	0.0840203	-0.0795087	0.0319184	0.404824	0.439446	0.735629	0.581206	0.611684	0.834474	ENSMUSG00000020075	56200
Ddx50	-0.168427	-0.28989	-0.122504	0.117698	0.0133156	0.212698	0.258005	0.073971	0.36018	ENSMUSG00000020076	94213
Srgn	0.148869	0.694653	0.191368	0.748713	0.138891	0.673971	0.84889	0.302223	0.792157	ENSMUSG00000020077	19073
Vps26a	-0.0120161	-0.0581999	-0.0567678	0.903332	0.560907	0.541642	0.946686	0.710861	0.69034	ENSMUSG00000020078	30930
Supv3l1	0.0602815	0.063803	0.219059	0.609494	0.594368	0.0646106	0.749755	0.736578	0.152438	ENSMUSG00000020079	338359
Hkdc1	-2.15125	-2.36906	-2.02257	0.00250403	0.00218863	0.00248427	0.0198849	0.0265178	0.0142826	ENSMUSG00000020080	216019
Fam241b	0.0181134	-0.0528856	0.0387948	0.921948	0.779376	0.82558	0.957191	0.867839	0.895362	ENSMUSG00000020083	69894
Aifm2	0.38968	0.586566	0.369953	0.115462	0.0248085	0.125725	0.254351	0.105551	0.245743	ENSMUSG00000020085	71361
[truncated: 16,042 more rows]

## Sheet: S3
Gene Symbol	Log2 FC IleR	Log2 FC LeuR	Log2 FC ValR	P-Value IleR	P-Value LeuR	P-Value ValR	BH Adjusted P-Value IleR	BH Adjusted P-Value LeuR	BH Adjusted P-Value ValR	Ensembl ID	Entrez ID
Gnai3	0.00525669	-0.0210343	0.0774193	0.943657	0.771596	0.279548	0.999915	0.953642	0.999852	ENSMUSG00000000001	14679
Cdc45	0.197254	0.246789	-0.104817	0.495231	0.388196	0.712901	0.999915	0.909595	0.999852	ENSMUSG00000000028	12544
H19	0.850597	0.980731	0.722157	0.397069	0.32474	0.457719	0.999915	0.909595	0.999852	ENSMUSG00000000031	14955
Scml2	0.436352	0.0387309	0.240922	0.216813	0.914604	0.478623	0.999915	0.987753	0.999852	ENSMUSG00000000037	107815
Narf	-0.0152426	-0.130888	0.0264933	0.880282	0.190457	0.783294	0.999915	0.909595	0.999852	ENSMUSG00000000056	67608
Cav2	0.254686	-0.384951	0.161978	0.296456	0.138587	0.487115	0.999915	0.909595	0.999852	ENSMUSG00000000058	12390
Klf6	0.0552747	-0.182702	0.0933003	0.723539	0.238378	0.531655	0.999915	0.909595	0.999852	ENSMUSG00000000078	23849
Scmh1	-0.204235	-0.145192	-0.173854	0.0220679	0.0828251	0.0380177	0.999915	0.909595	0.999852	ENSMUSG00000000085	29871
Cox5a	0.0407732	0.0328317	-0.0864427	0.55312	0.615283	0.193445	0.999915	0.928132	0.999852	ENSMUSG00000000088	12858
Tbx2	0.303076	0.258445	0.238891	0.0748226	0.123748	0.139985	0.999915	0.909595	0.999852	ENSMUSG00000000093	21385
Ngfr	0.0217435	0.843827	0.617915	0.973806	0.162912	0.298789	0.999915	0.909595	0.999852	ENSMUSG00000000120	18053
Wnt3	0.799256	0.552515	0.566841	0.25451	0.434192	0.405	0.999915	0.909807	0.999852	ENSMUSG00000000125	22415
Wnt9a	0.343018	-1.16269	-0.017988	0.552802	0.117505	0.97542	0.999915	0.909595	0.999852	ENSMUSG00000000126	216795
Fer	0.0980255	-0.0153558	-0.0525897	0.3221	0.87631	0.58235	0.999915	0.979184	0.999852	ENSMUSG00000000127	14158
Xpo6	0.0161802	0.015881	0.0252433	0.703759	0.693793	0.534858	0.999915	0.942073	0.999852	ENSMUSG00000000131	74204
Tfe3	-0.00359136	-0.0962198	-0.0533232	0.954239	0.125375	0.376438	0.999915	0.909595	0.999852	ENSMUSG00000000134	209446
Axin2	0.0573359	-0.161495	0.0265669	0.711155	0.297975	0.857242	0.999915	0.909595	0.999852	ENSMUSG00000000142	12006
Brat1	0.0271476	-0.137662	0.00769535	0.71306	0.0730259	0.912996	0.999915	0.909595	0.999852	ENSMUSG00000000148	231841
Gna12	0.173465	0.117556	0.134649	0.218998	0.374579	0.31326	0.999915	0.909595	0.999852	ENSMUSG00000000149	14673
Slc22a18	-0.266029	0.401238	0.234247	0.367781	0.139886	0.373036	0.999915	0.909595	0.999852	ENSMUSG00000000154	18400
Pih1d2	-0.159168	0.0716855	0.309644	0.577287	0.795206	0.238994	0.999915	0.96139	0.999852	ENSMUSG00000000167	72614
Dlat	0.0123376	-0.132344	0.00389823	0.831385	0.0232696	0.943682	0.999915	0.909595	0.999852	ENSMUSG00000000168	235339
Sdhd	0.023844	-0.0507838	-0.0513714	0.700983	0.399076	0.388895	0.999915	0.909595	0.999852	ENSMUSG00000000171	66925
Fgf23	-0.809734	0.290291	-0.16249	0.0745406	0.444887	0.671954	0.999915	0.909807	0.999852	ENSMUSG00000000182	64654
Ccnd2	0.226053	-0.290832	0.159236	0.605967	0.507454	0.703397	0.999915	0.914205	0.999852	ENSMUSG00000000184	12444
Gpr107	-0.0443068	0.0164249	0.0199218	0.404669	0.745107	0.691976	0.999915	0.951207	0.999852	ENSMUSG00000000194	277463
Nalcn	0.0474332	-0.0184839	0.0804897	0.618458	0.83684	0.378671	0.999915	0.972956	0.999852	ENSMUSG00000000197	338370
Btbd17	-0.108605	-0.056115	-0.124425	0.429996	0.675508	0.344218	0.999915	0.938095	0.999852	ENSMUSG00000000202	72014
Th	-0.870318	0.144128	-0.024496	0.141032	0.770897	0.959916	0.999915	0.953497	0.999852	ENSMUSG00000000214	21823
Drp2	0.133721	-0.211971	0.0535019	0.615448	0.404631	0.832322	0.999915	0.909595	0.999852	ENSMUSG00000000223	13497
Lhx2	0.187609	-0.86383	0.101997	0.757258	0.182017	0.860275	0.999915	0.909595	0.999852	ENSMUSG00000000247	16870
Gmpr	0.0645199	-0.0953817	0.0487883	0.483973	0.299826	0.578359	0.999915	0.909595	0.999852	ENSMUSG00000000253	66355
Glra1	1.04762	2.44285	0.63195	0.45319	0.0566642	0.645748	0.999915	0.909595	0.999852	ENSMUSG00000000263	14654
Mid2	-0.0174005	0.0526922	0.0582809	0.858775	0.578246	0.531752	0.999915	0.924062	0.999852	ENSMUSG00000000266	23947
Trim25	0.0868816	0.0429849	0.250792	0.603596	0.796764	0.119566	0.999915	0.961612	0.999852	ENSMUSG00000000275	217069
Dgke	0.0628723	-0.0961921	-0.00931833	0.383505	0.168796	0.891147	0.999915	0.909595	0.999852	ENSMUSG00000000276	56077
Scpep1	0.0272049	0.0733666	0.129552	0.810551	0.514643	0.233709	0.999915	0.914522	0.999852	ENSMUSG00000000278	74617
Mnt	0.00252171	-0.100268	0.0845378	0.981977	0.357639	0.429145	0.999915	0.909595	0.999852	ENSMUSG00000000282	17428
Itgb2	0.148624	0.0524455	0.122386	0.440444	0.784703	0.505943	0.999915	0.95881	0.999852	ENSMUSG00000000290	16414
Hddc2	-0.0140847	-0.0442408	0.0432139	0.949234	0.840965	0.837402	0.999915	0.973672	0.999852	ENSMUSG00000000295	69692
Tpd52l1	-0.0312725	-0.353928	-0.0364398	0.916608	0.256621	0.898294	0.999915	0.909595	0.999852	ENSMUSG00000000296	21987
Pemt	0.217595	0.108105	0.01855	0.481351	0.728934	0.950901	0.999915	0.946704	0.999852	ENSMUSG00000000301	18618
Cdh1	0.220566	0.805103	0.752007	0.761773	0.244511	0.255438	0.999915	0.909595	0.999852	ENSMUSG00000000303	12550
Cdh4	-0.545607	-0.264208	-0.189546	0.0663542	0.336132	0.473151	0.999915	0.909595	0.999852	ENSMUSG00000000305	12561
Ckmt1	0.0900054	-0.0778575	0.00330462	0.384182	0.422496	0.972945	0.999915	0.909807	0.999852	ENSMUSG00000000308	12716
Bcl6b	0.300947	-0.0182024	0.353796	0.130103	0.927668	0.0651853	0.999915	0.990906	0.999852	ENSMUSG00000000317	12029
Clec10a	-0.0685336	0.15875	0.0846092	0.882782	0.724533	0.844926	0.999915	0.946657	0.999852	ENSMUSG00000000318	17312
Alox12	0.773874	0.0438298	0.521182	0.0322481	0.90605	0.13474	0.999915	0.986054	0.999852	ENSMUSG00000000320	11684
Comt	-0.0371885	-0.110121	-0.149199	0.703276	0.245687	0.118691	0.999915	0.909595	0.999852	ENSMUSG00000000326	12846
Rtca	0.0381185	-0.0447571	-0.0152944	0.674344	0.614939	0.859789	0.999915	0.928112	0.999852	ENSMUSG00000000339	66368
Dbt	0.0327027	0.081052	0.106877	0.717546	0.363886	0.21947	0.999915	0.909595	0.999852	ENSMUSG00000000340	13171
Dazap2	-0.0257838	-0.00332358	-0.0754407	0.68973	0.956598	0.227054	0.999915	0.994765	0.999852	ENSMUSG00000000346	23994
Mcts1	0.0419335	-0.0662481	-0.00492303	0.704214	0.549768	0.962869	0.999915	0.917957	0.999852	ENSMUSG00000000355	68995
Rem1	-0.0435048	-0.369326	0.135931	0.895462	0.284773	0.660679	0.999915	0.909595	0.999852	ENSMUSG00000000359	19700
Rnf17	-0.228057	0.124295	-0.417236	0.422999	0.640759	0.137263	0.999915	0.932829	0.999852	ENSMUSG00000000365	30054
Trappc10	0.00277879	-0.0262245	-0.0094998	0.945644	0.499103	0.806865	0.999915	0.91325	0.999852	ENSMUSG00000000374	216131
Ccm2	-0.0950652	-0.0507938	-0.247983	0.558089	0.745661	0.120815	0.999915	0.951207	0.999852	ENSMUSG00000000378	216527
Tbrg4	0.0370344	-0.0116802	-0.0239621	0.589193	0.861933	0.714561	0.999915	0.977691	0.999852	ENSMUSG00000000384	21379
Mx1	-0.460921	-0.563654	0.170325	0.288988	0.202937	0.65706	0.999915	0.909595	0.999852	ENSMUSG00000000386	17857
Fap	0.229533	-0.391468	-0.0816737	0.610716	0.426992	0.856434	0.999915	0.909807	0.999852	ENSMUSG00000000392	14089
Ndufa9	0.0226033	-0.024954	-0.0458777	0.64694	0.594595	0.332922	0.999915	0.926987	0.999852	ENSMUSG00000000399	66108
Egfl6	0.60281	-0.108715	0.0916416	0.167903	0.814062	0.833515	0.999915	0.966746	0.999852	ENSMUSG00000000402	54156
Lck	0.167737	-0.549888	0.444869	0.72765	0.297028	0.321124	0.999915	0.909595	0.999852	ENSMUSG00000000409	16818
Cttnbp2	0.158271	-0.192875	-0.0589361	0.456527	0.337888	0.768723	0.999915	0.909595	0.999852	ENSMUSG00000000416	30785
Galnt1	0.0200551	0.00210759	-0.0445764	0.821138	0.980235	0.598922	0.999915	0.997121	0.999852	ENSMUSG00000000420	14423
Mkrn2	-0.0319523	0.0565634	-0.102588	0.59904	0.339039	0.0872045	0.999915	0.909595	0.999852	ENSMUSG00000000439	67027
Pparg	-0.0563226	-0.415351	-0.2383	0.836141	0.157082	0.375004	0.999915	0.909595	0.999852	ENSMUSG00000000440	19016
Raf1	0.0121804	0.0824387	-0.0215945	0.920451	0.4805	0.852553	0.999915	0.91193	0.999852	ENSMUSG00000000441	110157
Septin1	-0.0345848	0.147091	-0.173511	0.875812	0.49713	0.422674	0.999915	0.912385	0.999852	ENSMUSG00000000486	54204
Pdgfb	0.0509573	-0.299195	0.0669205	0.83141	0.227776	0.769709	0.999915	0.909595	0.999852	ENSMUSG00000000489	18591
Acvrl1	-0.26949	-0.218351	-0.175994	0.131227	0.212215	0.290111	0.999915	0.909595	0.999852	ENSMUSG00000000530	11482
Tamalin	0.00475943	-0.491683	-0.07129	0.993304	0.399044	0.895827	0.999915	0.909595	0.999852	ENSMUSG00000000531	56149
Acvr1b	-0.0189793	-0.218209	-0.0846903	0.898598	0.130019	0.551765	0.999915	0.909595	0.999852	ENSMUSG00000000532	11479
Tom1l2	-0.0486889	-0.0956936	-0.0290473	0.529596	0.196826	0.693463	0.999915	0.909595	0.999852	ENSMUSG00000000538	216810
Zfp385a	0.0388549	0.0888658	-0.0315723	0.79288	0.529765	0.822626	0.999915	0.914869	0.999852	ENSMUSG00000000552	29813
Itga5	-0.42464	-0.380067	-0.185456	0.344971	0.387556	0.652896	0.999915	0.909595	0.999852	ENSMUSG00000000555	16402
Gabra2	0.0580706	-0.12563	0.181507	0.830498	0.624759	0.48637	0.999915	0.929439	0.999852	ENSMUSG00000000560	14395
Wdr77	-0.065958	-0.0529105	-0.0249196	0.364114	0.448053	0.716205	0.999915	0.910123	0.999852	ENSMUSG00000000561	70465
Adora3	0.108481	-0.600664	-0.0127847	0.679723	0.0455852	0.960053	0.999915	0.909595	0.999852	ENSMUSG00000000562	11542
Atp5pb	0.0469253	-0.0179633	-0.0294419	0.335878	0.693233	0.52292	0.999915	0.942073	0.999852	ENSMUSG00000000563	11950
Sox9	0.0785827	0.129253	0.275826	0.505303	0.26369	0.0195285	0.999915	0.909595	0.999852	ENSMUSG00000000567	20682
Hnrnpd	-0.0789633	-0.0356409	0.00211379	0.27004	0.594476	0.975001	0.999915	0.926987	0.999852	ENSMUSG00000000568	11991
Dynlt1c	0.00984614	0.551007	0.2944	0.984005	0.231081	0.512627	0.999915	0.909595	0.999852	ENSMUSG00000000579	100040563
C1d	-0.103318	-0.169761	-0.0346775	0.183261	0.0316657	0.631172	0.999915	0.909595	0.999852	ENSMUSG00000000581	57316
Gm2a	-0.0325325	0.0183798	0.0500889	0.764926	0.860333	0.628682	0.999915	0.977435	0.999852	ENSMUSG00000000594	14667
Krit1	-0.0804453	-0.0106143	-0.0711828	0.262613	0.87557	0.296782	0.999915	0.979184	0.999852	ENSMUSG00000000600	79264
Clcn4	0.0236032	-0.132729	-0.0171608	0.705146	0.0320485	0.772482	0.999915	0.909595	0.999852	ENSMUSG00000000605	12727
Sema4f	-0.106911	-0.14084	-0.131235	0.301041	0.160241	0.186088	0.999915	0.909595	0.999852	ENSMUSG00000000627	20355
Hk2	-0.16637	-0.0768902	-0.094376	0.524192	0.763474	0.700018	0.999915	0.952101	0.999852	ENSMUSG00000000628	15277
Myo18a	-0.0227316	-0.128293	-0.0742197	0.8597	0.295311	0.546025	0.999915	0.909595	0.999852	ENSMUSG00000000631	360013
Sez6	-0.338228	-0.179986	-0.0951657	0.300324	0.558264	0.759197	0.999915	0.919415	0.999852	ENSMUSG00000000632	20370
Cd52	-0.00589241	0.2895	-0.0795071	0.981244	0.236072	0.742727	0.999915	0.909595	0.999852	ENSMUSG00000000682	23833
Abhd15	-0.162584	0.384167	0.149919	0.697658	0.323113	0.692354	0.999915	0.909595	0.999852	ENSMUSG00000000686	67477
Loxl3	0.204216	0.240409	0.269114	0.164231	0.0996247	0.0584787	0.999915	0.909595	0.999852	ENSMUSG00000000693	16950
Kat2b	-0.0221396	0.219179	0.00326461	0.956125	0.570461	0.993185	0.999915	0.922726	0.999852	ENSMUSG00000000708	18519
Rab5b	-0.0393884	-0.0785304	0.00477248	0.394472	0.0804855	0.913204	0.999915	0.909595	0.999852	ENSMUSG00000000711	19344
Icosl	0.118419	0.286475	-0.0218398	0.750822	0.430554	0.951684	0.999915	0.909807	0.999852	ENSMUSG00000000732	50723
Spg7	-0.0244289	-0.0564574	-0.0140061	0.73025	0.410994	0.835323	0.999915	0.909807	0.999852	ENSMUSG00000000738	234847
Rpl13	-0.00609935	0.0314359	-0.113594	0.941523	0.68964	0.160285	0.999915	0.941349	0.999852	ENSMUSG00000000740	270106
Chmp1a	-0.0249807	-0.118378	-0.00657926	0.789413	0.192834	0.941109	0.999915	0.909595	0.999852	ENSMUSG00000000743	234852
Rpa1	0.01351	0.0792355	0.0964932	0.928405	0.583824	0.502169	0.999915	0.926637	0.999852	ENSMUSG00000000751	68275
Serpinf1	0.0124884	0.424434	0.256082	0.959515	0.0765096	0.264055	0.999915	0.909595	0.999852	ENSMUSG00000000753	20317
Tubgcp3	-0.0257622	0.0684451	0.0376356	0.768275	0.418937	0.650933	0.999915	0.909807	0.999852	ENSMUSG00000000759	259279
Polr3d	0.235402	0.137551	0.0900078	0.00455281	0.0782964	0.225593	0.999915	0.909595	0.999852	ENSMUSG00000000776	67065
Tcf7	-0.186391	-0.096946	-0.29431	0.654241	0.810923	0.468516	0.999915	0.965958	0.999852	ENSMUSG00000000782	21414
Ddx3x	0.0764232	-0.0128304	0.0562871	0.372886	0.872544	0.489233	0.999915	0.978898	0.999852	ENSMUSG00000000787	13205
Il12rb1	-0.425925	-0.460701	-0.0724343	0.163716	0.130084	0.787722	0.999915	0.909595	0.999852	ENSMUSG00000000791	16161
Slc5a5	0.389829	0.0618526	0.422797	0.120816	0.808563	0.0826003	0.999915	0.965113	0.999852	ENSMUSG00000000792	114479
Kcnn3	0.00766532	-0.0438223	0.208321	0.980293	0.885424	0.478267	0.999915	0.981381	0.999852	ENSMUSG00000000794	140493
Usp32	0.109108	-0.114275	0.0200792	0.41268	0.361999	0.873035	0.999915	0.909595	0.999852	ENSMUSG00000000804	237898
Car4	0.19083	0.133005	-0.0808592	0.694501	0.782678	0.864354	0.999915	0.957724	0.999852	ENSMUSG00000000805	12351
Txnrd3	0.12301	-8.33e-05	-0.0457232	0.42872	0.999574	0.761821	0.999915	0.999855	0.999852	ENSMUSG00000000811	232223
Zfp512b	-0.0672364	-0.127207	-0.0272481	0.505225	0.191256	0.776103	0.999915	0.909595	0.999852	ENSMUSG00000000823	269401
Dnajc5	0.0240199	-0.083651	-0.0381085	0.748289	0.242096	0.59346	0.999915	0.909595	0.999852	ENSMUSG00000000826	13002
Tpd52l2	-0.0178495	-0.000368454	-0.0221105	0.80841	0.995867	0.752512	0.999915	0.999373	0.999852	ENSMUSG00000000827	66314
Fmr1	0.0108824	-0.14006	-0.0230626	0.888441	0.0694527	0.755148	0.999915	0.909595	0.999852	ENSMUSG00000000838	14265
Bcl11a	0.247667	-0.228071	0.0904907	0.546864	0.560275	0.816211	0.999915	0.919415	0.999852	ENSMUSG00000000861	14025
Pxmp4	-0.0813158	-0.0708771	0.0183636	0.352129	0.412222	0.821763	0.999915	0.909807	0.999852	ENSMUSG00000000876	59038
Dlg3	0.0133089	-0.216811	-0.0195675	0.954504	0.32783	0.929842	0.999915	0.909595	0.999852	ENSMUSG00000000881	53310
Gnb1l	0.0516433	-0.162647	0.00579958	0.695932	0.234732	0.963429	0.999915	0.909595	0.999852	ENSMUSG00000000884	13972
Mmp11	0.249113	0.225647	0.298219	0.243015	0.287153	0.145132	0.999915	0.909595	0.999852	ENSMUSG00000000901	17385
Smarcb1	-0.0434188	-0.0292637	-0.0346845	0.480685	0.618766	0.553365	0.999915	0.928507	0.999852	ENSMUSG00000000902	20587
Hip1r	0.0285718	-0.0179732	-0.0114906	0.625885	0.745479	0.836468	0.999915	0.951207	0.999852	ENSMUSG00000000915	29816
Nsun5	-0.0572783	0.0419193	-0.073731	0.637056	0.724024	0.52547	0.999915	0.946564	0.999852	ENSMUSG00000000916	100609
Top1mt	0.156065	0.145136	0.208288	0.198619	0.228844	0.0765643	0.999915	0.909595	0.999852	ENSMUSG00000000934	72960
Gm38393	0.0998433	0.240948	-0.0138882	0.575955	0.17516	0.935623	0.999915	0.909595	0.999852	ENSMUSG00000000948	Gm38393
Mmp14	0.109109	0.433244	0.463216	0.6389	0.0592477	0.0376835	0.999915	0.909595	0.999852	ENSMUSG00000000957	17387
Slc7a7	-0.0325229	0.118434	0.15993	0.863269	0.520835	0.367488	0.999915	0.914772	0.999852	ENSMUSG00000000958	20540
Oxa1l	-0.0228662	0.00427882	-0.0594958	0.696637	0.939545	0.292609	0.999915	0.99237	0.999852	ENSMUSG00000000959	69089
Heatr6	-0.0298098	0.0578077	-0.0208063	0.760774	0.544293	0.823258	0.999915	0.917957	0.999852	ENSMUSG00000000976	217026
Ccl3	-0.304051	-0.118274	-0.265489	0.537815	0.800988	0.568366	0.999915	0.962851	0.999852	ENSMUSG00000000982	20302
Icam4	0.161888	-0.458249	0.0422976	0.753763	0.409535	0.932905	0.999915	0.909807	0.999852	ENSMUSG00000001014	78369
Ilf2	-0.0527473	-0.0935947	-0.0727056	0.316771	0.0701618	0.152543	0.999915	0.909595	0.999852	ENSMUSG00000001016	67781
Chtop	-0.0431414	-0.0366484	-0.0119908	0.389538	0.438544	0.800552	0.999915	0.909807	0.999852	ENSMUSG00000001017	66511
Snapin	-0.0116584	0.0210973	-0.00855454	0.885453	0.787451	0.911575	0.999915	0.959151	0.999852	ENSMUSG00000001018	20615
S100a4	-0.140576	-0.38181	0.0722385	0.793668	0.485183	0.885704	0.999915	0.91193	0.999852	ENSMUSG00000001020	20198
S100a6	-0.0161649	-0.0609594	-0.00718344	0.944504	0.79407	0.974349	0.999915	0.960714	0.999852	ENSMUSG00000001025	20200
Icam2	0.107848	-0.227282	0.354117	0.625902	0.329243	0.0945352	0.999915	0.909595	0.999852	ENSMUSG00000001029	15896
Mapk7	-0.0607671	0.0226121	0.0195655	0.801373	0.923196	0.931716	0.999915	0.989319	0.999852	ENSMUSG00000001034	23939
Epn2	-0.0420967	-0.0602464	-0.013272	0.606996	0.438145	0.864659	0.999915	0.909807	0.999852	ENSMUSG00000001036	13855
B9d1	0.0406319	-0.0401229	0.0337081	0.735879	0.740942	0.7704	0.999915	0.949997	0.999852	ENSMUSG00000001039	27078
Sec24b	-0.0793252	-0.00245924	-0.0178206	0.094155	0.95507	0.683805	0.999915	0.994738	0.999852	ENSMUSG00000001052	99683
N4bp3	-0.0689259	-0.169551	-0.0605303	0.603464	0.213317	0.63275	0.999915	0.909595	0.999852	ENSMUSG00000001053	212706
Rmnd5b	-0.0854616	-0.280884	-0.0806086	0.570896	0.0691117	0.574683	0.999915	0.909595	0.999852	ENSMUSG00000001054	66089
Nhp2	-0.025581	-0.14474	-0.170127	0.884395	0.414951	0.324234	0.999915	0.909807	0.999852	ENSMUSG00000001056	52530
Vps9d1	-0.0596551	-0.12652	-0.100826	0.538419	0.182845	0.279632	0.999915	0.909595	0.999852	ENSMUSG00000001062	72325
Zfp276	-0.0203318	0.0606599	-0.0427902	0.878726	0.639818	0.736643	0.999915	0.932619	0.999852	ENSMUSG00000001065	57247
C1ql4	2.12891	2.0333	0.449878	0.158333	0.172695	0.781115	0.999915	0.909595	0.999852	ENSMUSG00000001076	239659
Mfsd10	-0.117803	-0.0464372	-0.0465914	0.171759	0.575378	0.560112	0.999915	0.923831	0.999852	ENSMUSG00000001082	68294
Luzp1	0.136838	0.0690931	-0.0537608	0.433099	0.67374	0.743861	0.999915	0.937565	0.999852	ENSMUSG00000001089	269593
Kctd10	-0.0685675	-0.036296	0.0965142	0.464136	0.685071	0.281877	0.999915	0.939961	0.999852	ENSMUSG00000001098	330171
Poldip2	0.0521047	0.0625154	0.0341632	0.318478	0.212158	0.489538	0.999915	0.909595	0.999852	ENSMUSG00000001100	67811
Sebox	0.335325	-0.034145	-0.222722	0.461124	0.942303	0.631907	0.999915	0.99266	0.999852	ENSMUSG00000001103	18292
Ift20	-0.0525437	-0.117198	-0.146605	0.334307	0.0344682	0.0088686	0.999915	0.909595	0.999852	ENSMUSG00000001105	55978
Col6a1	-0.396436	-0.372577	-0.0689883	0.617805	0.623868	0.927266	0.999915	0.929388	0.999852	ENSMUSG00000001119	12833
Pcbp3	-0.0732776	0.0179829	-0.0340263	0.422075	0.836778	0.693119	0.999915	0.972956	0.999852	ENSMUSG00000001120	59093
Lgals9	-0.0928477	0.0266006	0.0667335	0.552774	0.861346	0.648345	0.999915	0.977691	0.999852	ENSMUSG00000001123	16859
Araf	-0.0113556	0.0538524	0.033615	0.882047	0.460066	0.646175	0.999915	0.911361	0.999852	ENSMUSG00000001127	11836
Cfp	-0.213319	0.218984	-0.103801	0.428086	0.383603	0.677891	0.999915	0.909595	0.999852	ENSMUSG00000001128	18636
Timp1	1.23422	1.87928	1.34548	0.0415016	0.00207493	0.0218372	0.999915	0.909595	0.999852	ENSMUSG00000001131	21857
Uxt	-0.0969823	0.198752	-0.339059	0.546405	0.20227	0.040631	0.999915	0.909595	0.999852	ENSMUSG00000001134	22294
Cnnm3	-0.0819584	0.0936401	-0.00685089	0.634659	0.572076	0.966486	0.999915	0.922726	0.999852	ENSMUSG00000001138	94218
Lman2l	-0.0647364	0.00840769	-0.0491526	0.415807	0.911717	0.514909	0.999915	0.986587	0.999852	ENSMUSG00000001143	214895
Mcm3ap	-0.0510097	-0.0551446	0.0162709	0.347995	0.289377	0.751145	0.999915	0.909595	0.999852	ENSMUSG00000001150	54387
Pcnt	0.0588415	0.143302	0.0497425	0.714389	0.356585	0.745198	0.999915	0.909595	0.999852	ENSMUSG00000001151	18541
Mxd1	-0.102872	-0.189601	-0.183953	0.193239	0.0201677	0.0203304	0.999915	0.909595	0.999852	ENSMUSG00000001156	17119
Gmcl1	-0.0874368	-0.13115	-0.0892161	0.203698	0.0572123	0.174496	0.999915	0.909595	0.999852	ENSMUSG00000001157	23885
Snrnp27	-0.020772	0.0784608	-0.130511	0.790011	0.307257	0.0926441	0.999915	0.909595	0.999852	ENSMUSG00000001158	66618
Oas1c	-0.292515	0.0266982	0.029964	0.517988	0.950505	0.942349	0.999915	0.993748	0.999852	ENSMUSG00000001166	114643
Ocrl	0.00766557	-0.0269352	0.0198726	0.917389	0.702509	0.777951	0.999915	0.942618	0.999852	ENSMUSG00000001173	320634
Calm1	0.0814855	-0.289086	-0.13327	0.665376	0.110517	0.457322	0.999915	0.909595	0.999852	ENSMUSG00000001175	12313
Agpat3	0.0418965	-0.0351431	-0.0514988	0.459285	0.509155	0.340693	0.999915	0.914522	0.999852	ENSMUSG00000001211	28169
Sema6b	0.045165	-0.220985	0.0333937	0.815626	0.233297	0.856387	0.999915	0.909595	0.999852	ENSMUSG00000001227	20359
Uhrf1	-0.536717	-0.566771	0.0800606	0.200894	0.176977	0.82704	0.999915	0.909595	0.999852	ENSMUSG00000001228	18140
Dpp9	-0.0241577	-0.12311	-0.0793973	0.769261	0.126347	0.316614	0.999915	0.909595	0.999852	ENSMUSG00000001229	224897
Ramp2	-0.10314	0.0965611	-0.00601174	0.566365	0.578362	0.97146	0.999915	0.924077	0.999852	ENSMUSG00000001240	54409
Lsr	-0.336686	0.0453763	0.062983	0.0317183	0.744185	0.637799	0.999915	0.950852	0.999852	ENSMUSG00000001247	54135
Gramd1a	-0.0280656	-0.0700985	-0.012137	0.688449	0.295028	0.855485	0.999915	0.909595	0.999852	ENSMUSG00000001248	52857
Hpn	-0.154548	0.159949	-0.0910634	0.790216	0.772061	0.866455	0.999915	0.953678	0.999852	ENSMUSG00000001249	15451
Gabrg1	-0.0158003	0.117435	0.247958	0.95234	0.646632	0.321197	0.999915	0.93372	0.999852	ENSMUSG00000001260	14405
Ckb	-0.0988252	-0.000847077	-0.16205	0.426132	0.994212	0.176606	0.999915	0.999306	0.999852	ENSMUSG00000001270	12709
Sp1	0.137351	0.187916	0.114951	0.393041	0.232499	0.452925	0.999915	0.909595	0.999852	ENSMUSG00000001280	20683
Itgb7	-0.28336	0.454739	0.050851	0.73609	0.548361	0.946233	0.999915	0.917957	0.999852	ENSMUSG00000001281	16421
Myg1	-0.0347453	-0.0403593	-0.101088	0.716231	0.667356	0.275561	0.999915	0.936548	0.999852	ENSMUSG00000001285	60315
Rarg	-0.0783484	0.0222091	-0.048147	0.567417	0.867896	0.709962	0.999915	0.978469	0.999852	ENSMUSG00000001288	19411
Pfdn5	-0.0388273	-0.00639954	-0.104028	0.658483	0.938963	0.220864	0.999915	0.99237	0.999852	ENSMUSG00000001289	56612
Efnb2	-0.384529	-0.262562	-0.0814091	0.226145	0.384619	0.782918	0.999915	0.909595	0.999852	ENSMUSG00000001300	13642
Rrp15	-0.014975	-0.130266	0.0104814	0.862437	0.145795	0.89867	0.999915	0.909595	0.999852	ENSMUSG00000001305	67223
Rnd2	-0.103078	0.0249094	-0.0775334	0.538955	0.875427	0.627272	0.999915	0.979184	0.999852	ENSMUSG00000001313	11858
Srr	-0.0137626	-0.285662	-0.0196138	0.951955	0.198579	0.928192	0.999915	0.909595	0.999852	ENSMUSG00000001323	27364
Sync	-0.359168	-0.506395	0.0144523	0.331741	0.184766	0.965484	0.999915	0.909595	0.999852	ENSMUSG00000001333	68828
Fndc5	0.0811454	0.134424	-0.13799	0.766694	0.607303	0.597291	0.999915	0.928046	0.999852	ENSMUSG00000001334	384061
Cnn1	-0.0219382	0.704206	0.529984	0.963686	0.119689	0.229877	0.999915	0.909595	0.999852	ENSMUSG00000001349	12797
Fbxo9	0.0670877	-0.146112	-0.0490855	0.484404	0.117461	0.589765	0.999915	0.909595	0.999852	ENSMUSG00000001366	71538
Vps50	-0.038087	-0.223661	-0.028711	0.756502	0.067715	0.806067	0.999915	0.909595	0.999852	ENSMUSG00000001376	73288
Hars1	-0.0148925	-0.0415999	0.0438947	0.834188	0.541261	0.519272	0.999915	0.917957	0.999852	ENSMUSG00000001380	15115
Zmat2	0.0127545	-0.0958946	-0.0442901	0.91333	0.390779	0.691817	0.999915	0.909595	0.999852	ENSMUSG00000001383	66492
Smg5	-0.0973581	-0.0801316	-0.144859	0.169771	0.23103	0.0373481	0.999915	0.909595	0.999852	ENSMUSG00000001415	229512
Cct3	-0.0213336	0.0727494	0.0714101	0.748387	0.256346	0.26723	0.999915	0.909595	0.999852	ENSMUSG00000001416	12462
Glmp	-0.0318075	0.0881585	0.0616158	0.708876	0.290077	0.447344	0.999915	0.909595	0.999852	ENSMUSG00000001418	56700
Mef2d	-0.0504023	-0.149461	-0.0558926	0.699558	0.231287	0.653812	0.999915	0.909595	0.999852	ENSMUSG00000001419	17261
Tmem79	0.0444419	-0.132196	0.214632	0.900228	0.711179	0.518924	0.999915	0.943108	0.999852	ENSMUSG00000001420	71913
Snd1	-0.0599044	-0.10576	-0.0132389	0.402061	0.1269	0.84481	0.999915	0.909595	0.999852	ENSMUSG00000001424	56463
Col18a1	0.264216	0.628631	0.523747	0.788912	0.501708	0.563607	0.999915	0.91355	0.999852	ENSMUSG00000001435	12822
Slc19a1	-0.0102869	0.0566639	-0.00392315	0.923904	0.593505	0.96943	0.999915	0.926987	0.999852	ENSMUSG00000001436	20509
Kpnb1	0.0404907	-0.075939	0.0562451	0.52505	0.211447	0.357244	0.999915	0.909595	0.999852	ENSMUSG00000001440	16211
Npepps	-0.0124628	-0.0241665	-0.00370987	0.776799	0.561567	0.929433	0.999915	0.919415	0.999852	ENSMUSG00000001441	19155
Mrpl10	-0.0312547	-0.0528064	-0.0456875	0.66252	0.449222	0.504333	0.999915	0.910123	0.999852	ENSMUSG00000001445	107732
Cyp51	0.054939	-0.116118	0.132366	0.599395	0.256182	0.191184	0.999915	0.909595	0.999852	ENSMUSG00000001467	13121
Tcf25	0.0709601	-0.0699547	-0.0199187	0.395562	0.373367	0.800391	0.999915	0.909595	0.999852	ENSMUSG00000001472	66855
Tubb6	-0.201131	0.00770492	-0.216443	0.335567	0.969105	0.278395	0.999915	0.99653	0.999852	ENSMUSG00000001473	67951
Def8	-0.0220241	0.0799535	-0.0426729	0.863858	0.51826	0.727502	0.999915	0.914522	0.999852	ENSMUSG00000001482	23854
Meox1	0.317578	0.0070202	0.163822	0.140585	0.974211	0.429974	0.999915	0.997026	0.999852	ENSMUSG00000001493	17285
Nkx2-1	-0.251323	-0.331505	0.784469	0.892943	0.856825	0.63386	0.999915	0.976919	0.999852	ENSMUSG00000001496	21869
Irx2	1.34841	2.31798	1.15906	0.473609	0.179758	0.518269	0.999915	0.909595	0.999852	ENSMUSG00000001504	16372
Col1a1	0.0679519	0.565431	0.570355	0.827504	0.0622644	0.0502161	0.999915	0.909595	0.999852	ENSMUSG00000001506	12842
Itga3	0.0672818	0.226614	0.207035	0.837913	0.476737	0.506961	0.999915	0.911832	0.999852	ENSMUSG00000001507	16400
Foxm1	0.0922297	0.198511	0.253644	0.783598	0.550918	0.427731	0.999915	0.917957	0.999852	ENSMUSG00000001517	14235
Itfg2	-0.0321718	0.178224	-0.053693	0.889506	0.426246	0.807826	0.999915	0.909807	0.999852	ENSMUSG00000001518	101142
Nrip2	0.207187	0.450821	0.240829	0.533974	0.166434	0.446097	0.999915	0.909595	0.999852	ENSMUSG00000001520	60345
Tulp3	-0.0605625	0.0134922	0.100734	0.696153	0.92864	0.490707	0.999915	0.990906	0.999852	ENSMUSG00000001521	22158
Gtf2h4	-0.177988	0.0365455	-0.175645	0.0262378	0.61605	0.0216477	0.999915	0.928506	0.999852	ENSMUSG00000001524	14885
Tubb5	0.0747241	-0.19602	0.0693997	0.711049	0.304509	0.718157	0.999915	0.909595	0.999852	ENSMUSG00000001525	22154
Ell2	0.202768	-0.164023	-0.0396842	0.233329	0.338139	0.807314	0.999915	0.909595	0.999852	ENSMUSG00000001542	192657
Jup	-0.209318	0.0151851	-0.0601704	0.475551	0.956448	0.828643	0.999915	0.994765	0.999852	ENSMUSG00000001552	16480
Fkbp10	0.262754	0.257298	0.431544	0.176836	0.183236	0.0229909	0.999915	0.909595	0.999852	ENSMUSG00000001555	14230
Nom1	0.0469783	0.00077861	-0.00296627	0.351137	0.987301	0.950405	0.999915	0.997779	0.999852	ENSMUSG00000001569	433864
Ergic1	0.0385927	-0.125074	-0.0372727	0.638648	0.117122	0.633579	0.999915	0.909595	0.999852	ENSMUSG00000001576	67458
Tcea3	0.615656	1.1116	1.36078	0.36079	0.0879253	0.0316768	0.999915	0.909595	0.999852	ENSMUSG00000001604	21401
Ifrd1	0.0345018	0.00285157	-0.00947115	0.75491	0.978983	0.928549	0.999915	0.997079	0.999852	ENSMUSG00000001627	15982
Stk38l	-0.0877052	-0.149482	-0.0643293	0.19387	0.0297061	0.312538	0.999915	0.909595	0.999852	ENSMUSG00000001630	232533
Brpf1	-0.0662537	-0.0408003	-0.0810845	0.75232	0.840072	0.685218	0.999915	0.973672	0.999852	ENSMUSG00000001632	78783
Akr1b1	-0.00516119	-0.0577304	0.020332	0.950635	0.482105	0.797844	0.999915	0.91193	0.999852	ENSMUSG00000001642	11677
Gstt1	0.0730284	0.245182	0.263647	0.681144	0.16345	0.120453	0.999915	0.909595	0.999852	ENSMUSG00000001663	14871
Gstt3	0.191752	0.305132	0.469934	0.444328	0.216924	0.0515403	0.999915	0.909595	0.999852	ENSMUSG00000001665	103140
Ddt	0.0208523	0.164735	0.115867	0.898358	0.304998	0.454005	0.999915	0.909595	0.999852	ENSMUSG00000001666	13202
Marveld3	-0.924778	0.368924	0.0754293	0.0577896	0.351763	0.848532	0.999915	0.909595	0.999852	ENSMUSG00000001672	73608
Ddx18	-0.165411	0.0348179	-0.058239	0.0487695	0.652777	0.442617	0.999915	0.934046	0.999852	ENSMUSG00000001674	66942
Ubl3	-0.00967717	-0.0601869	-0.159413	0.920956	0.515126	0.0957725	0.999915	0.914522	0.999852	ENSMUSG00000001687	24109
Gramd2b	0.0361526	0.0845414	0.00725937	0.758357	0.466008	0.948497	0.999915	0.911361	0.999852	ENSMUSG00000001700	107022
Eef1e1	0.0207593	0.0173438	0.0179786	0.83198	0.857357	0.847139	0.999915	0.977079	0.999852	ENSMUSG00000001707	66143
Akt1	0.0283207	-0.0253223	-0.0368754	0.704272	0.719168	0.60398	0.999915	0.945714	0.999852	ENSMUSG00000001729	11651
Il16	0.993334	0.585351	0.386226	0.5133	0.70886	0.800537	0.999915	0.942618	0.999852	ENSMUSG00000001741	16170
Tcirg1	0.111855	0.216515	0.236883	0.374089	0.0861719	0.0538363	0.999915	0.909595	0.999852	ENSMUSG00000001750	27060
Naglu	0.0557804	0.0278485	0.223594	0.658099	0.824505	0.0677914	0.999915	0.96917	0.999852	ENSMUSG00000001751	27419
Coasy	0.0446872	0.0572771	0.107329	0.555774	0.444232	0.144324	0.999915	0.909807	0.999852	ENSMUSG00000001755	71743
Smo	0.234099	0.395587	0.341747	0.36012	0.117543	0.161406	0.999915	0.909595	0.999852	ENSMUSG00000001761	319757
Tspan33	0.106491	0.0617874	0.243417	0.539767	0.717604	0.145383	0.999915	0.945243	0.999852	ENSMUSG00000001763	232670
Crnkl1	-0.058824	-0.0594415	0.019766	0.499908	0.490955	0.80976	0.999915	0.91193	0.999852	ENSMUSG00000001767	66877
Rin2	-0.00361866	0.0657783	0.0321988	0.972931	0.527026	0.751111	0.999915	0.914772	0.999852	ENSMUSG00000001768	74030
Folh1	0.779397	0.46383	0.0246225	0.00444077	0.0796049	0.924273	0.999915	0.909595	0.999852	ENSMUSG00000001773	53320
Chordc1	-0.0515979	0.0901276	-0.0507778	0.512812	0.235537	0.499152	0.999915	0.909595	0.999852	ENSMUSG00000001774	66917
Rtcb	-0.022493	-0.00400726	0.00638731	0.692354	0.940719	0.906032	0.999915	0.99237	0.999852	ENSMUSG00000001783	28088
Pwp1	-0.166896	-0.171795	-0.0398384	0.0114583	0.0090516	0.489442	0.999915	0.909595	0.999852	ENSMUSG00000001785	103136
Fbxo7	-0.0515808	0.0499828	-0.0529903	0.521871	0.521815	0.490098	0.999915	0.914772	0.999852	ENSMUSG00000001786	69754
Capns1	-0.0374879	0.0496185	0.0474057	0.630352	0.503079	0.524903	0.999915	0.91355	0.999852	ENSMUSG00000001794	12336
Lrp3	-0.00135773	-0.0637851	-0.0234122	0.982773	0.290859	0.696408	0.999915	0.909595	0.999852	ENSMUSG00000001802	435965
Evx2	-0.262241	1.49283	0.046804	0.876251	0.293754	0.975346	0.999915	0.909595	0.999852	ENSMUSG00000001815	14029
Folr1	2.55784	2.20867	2.61391	0.22692	0.296161	0.206262	0.999915	0.909595	0.999852	ENSMUSG00000001827	14275
Clpb	0.0235418	0.0402794	-0.0162436	0.783506	0.624336	0.842176	0.999915	0.929388	0.999852	ENSMUSG00000001829	20480
Septin7	0.0449174	-0.179031	-0.0405104	0.698461	0.10963	0.713278	0.999915	0.909595	0.999852	ENSMUSG00000001833	235072
Zdhhc4	-0.0330358	-0.043732	0.0832696	0.67554	0.575565	0.268567	0.999915	0.923831	0.999852	ENSMUSG00000001844	72881
Rac1	-0.0629241	-0.0843272	-0.0121562	0.278168	0.128681	0.82408	0.999915	0.909595	0.999852	ENSMUSG00000001847	19353
Nup214	0.0231945	-0.0384837	0.0192763	0.627516	0.405167	0.671746	0.999915	0.909595	0.999852	ENSMUSG00000001855	227720
Aif1l	0.267811	0.252003	0.150076	0.178429	0.200981	0.431582	0.999915	0.909595	0.999852	ENSMUSG00000001864	108897
Ltbp1	0.00339739	-0.228329	-0.00896576	0.989635	0.399732	0.971605	0.999915	0.909595	0.999852	ENSMUSG00000001870	268977
Ugp2	0.0904799	0.0472956	0.0594549	0.248503	0.523897	0.422131	0.999915	0.914772	0.999852	ENSMUSG00000001891	216558
Kcnh6	0.1832	-0.00562378	0.24994	0.568019	0.98621	0.417058	0.999915	0.997535	0.999852	ENSMUSG00000001901	192775
Trmt1	0.0263133	-0.0956771	-0.0826441	0.767885	0.270928	0.335696	0.999915	0.909595	0.999852	ENSMUSG00000001909	212528
Nacc1	0.0375845	-0.0581466	-0.0260043	0.535891	0.314134	0.651909	0.999915	0.909595	0.999852	ENSMUSG00000001910	66830
Nfix	0.223086	-0.10663	0.0699597	0.480681	0.716982	0.814606	0.999915	0.945231	0.999852	ENSMUSG00000001911	18032
Slc1a5	0.0769523	0.123202	0.282326	0.74441	0.596063	0.208905	0.999915	0.927069	0.999852	ENSMUSG00000001918	20514
Uba1	0.048578	-0.0297571	0.0402517	0.372819	0.559941	0.43744	0.999915	0.919415	0.999852	ENSMUSG00000001924	22201
Vwf	-0.194669	0.121871	0.407554	0.338361	0.526348	0.0366543	0.999915	0.914772	0.999852	ENSMUSG00000001930	22371
Siae	-0.0190287	-0.11197	-0.0533957	0.869828	0.339157	0.631904	0.999915	0.909595	0.999852	ENSMUSG00000001942	22619
Vsig2	0.109546	0.0767446	0.0640645	0.703693	0.789254	0.816646	0.999915	0.959344	0.999852	ENSMUSG00000001943	57276
Esam	-0.137224	-0.0311185	0.0217965	0.175336	0.748386	0.813731	0.999915	0.951725	0.999852	ENSMUSG00000001946	69524
Spa17	-0.0132881	0.534233	0.449148	0.966518	0.0802225	0.129678	0.999915	0.909595	0.999852	ENSMUSG00000001948	20686
Fam50a	-0.112859	-0.00350896	0.00875021	0.168741	0.964122	0.907526	0.999915	0.996177	0.999852	ENSMUSG00000001962	108160
Emd	-0.0445943	0.0451309	-0.0118834	0.539153	0.522365	0.862811	0.999915	0.914772	0.999852	ENSMUSG00000001964	13726
Taco1	-0.0504872	-0.0636274	-0.00615793	0.571612	0.475628	0.941792	0.999915	0.911748	0.999852	ENSMUSG00000001983	70207
Grik3	0.0135541	-0.16789	0.103573	0.950121	0.414799	0.618045	0.999915	0.909807	0.999852	ENSMUSG00000001985	14807
Gria3	0.0291756	-0.337641	-0.105127	0.915556	0.197675	0.688004	0.999915	0.909595	0.999852	ENSMUSG00000001986	53623
Npas1	0.161064	-0.64047	-0.130361	0.734136	0.232959	0.783051	0.999915	0.909595	0.999852	ENSMUSG00000001988	18142
Sipa1l2	0.0579818	0.157147	0.0794789	0.654501	0.21055	0.520718	0.999915	0.909595	0.999852	ENSMUSG00000001995	244668
Ap4e1	0.00731723	0.0124681	-0.144524	0.96335	0.936908	0.35354	0.999915	0.99237	0.999852	ENSMUSG00000001998	108011
Blvra	0.0314208	0.0772661	0.00333335	0.774601	0.479072	0.974664	0.999915	0.91193	0.999852	ENSMUSG00000001999	109778
Pdzd4	-0.166036	-0.149795	-0.0542929	0.300419	0.323425	0.720271	0.999915	0.909595	0.999852	ENSMUSG00000002006	245469
Srpk3	0.0826383	0.110677	0.197456	0.71061	0.614557	0.352703	0.999915	0.928112	0.999852	ENSMUSG00000002007	56504
Idh3g	-0.0521016	0.0252607	-0.0323478	0.481573	0.717836	0.645691	0.999915	0.945243	0.999852	ENSMUSG00000002010	15929
Pnck	-0.0551927	0.0131151	0.20986	0.82159	0.955393	0.371141	0.999915	0.994765	0.999852	ENSMUSG00000002012	93843
Ssr4	-0.0349289	0.00828911	-0.0576437	0.662432	0.914922	0.452166	0.999915	0.987753	0.999852	ENSMUSG00000002014	20832
Bcap31	0.0397996	0.0265587	0.0297981	0.687151	0.779712	0.751346	0.999915	0.9569	0.999852	ENSMUSG00000002015	27061
Fam98a	0.115535	0.0410917	0.0522328	0.235126	0.659638	0.569106	0.999915	0.934809	0.999852	ENSMUSG00000002017	72722
Ltbp2	0.263329	0.507895	-0.244828	0.87748	0.758562	0.886128	0.999915	0.951725	0.999852	ENSMUSG00000002020	16997
Kmt2a	0.0169047	0.278743	-0.0906772	0.906096	0.0509406	0.507546	0.999915	0.909595	0.999852	ENSMUSG00000002028	214162
Ift46	-0.0473497	-0.0144251	-0.0671023	0.569005	0.857944	0.39941	0.999915	0.977435	0.999852	ENSMUSG00000002031	76568
Tmem25	0.182476	0.00389503	0.00363567	0.361583	0.983641	0.984628	0.999915	0.997243	0.999852	ENSMUSG00000002032	71687
Trappc6a	-0.239296	0.166235	0.00856244	0.173937	0.30632	0.956705	0.999915	0.909595	0.999852	ENSMUSG00000002043	67091
Supt6	-0.0414326	-0.0352994	-0.010419	0.429186	0.475073	0.833883	0.999915	0.911748	0.999852	ENSMUSG00000002052	20926
Spag5	-0.151241	-0.123898	-0.363147	0.614553	0.67735	0.221452	0.999915	0.938658	0.999852	ENSMUSG00000002055	54141
Unc119	0.133436	0.0437519	0.125258	0.342979	0.752691	0.350474	0.999915	0.951725	0.999852	ENSMUSG00000002058	22248
Rab34	-0.142809	0.000549616	0.07966	0.396792	0.997293	0.607469	0.999915	0.999583	0.999852	ENSMUSG00000002059	19376
Sdf2	-0.0251372	0.0407274	0.0198793	0.60931	0.396028	0.670241	0.999915	0.909595	0.999852	ENSMUSG00000002064	20316
Ccne1	0.147398	-0.262713	0.010179	0.474023	0.234716	0.959476	0.999915	0.909595	0.999852	ENSMUSG00000002068	12447
Bbc3	0.145642	0.0914339	0.00129931	0.487246	0.661907	0.994875	0.999915	0.935855	0.999852	ENSMUSG00000002083	170770
Mybpc3	0.755715	0.253655	0.640426	0.648571	0.884977	0.685586	0.999915	0.981266	0.999852	ENSMUSG00000002100	17868
Psmc3	0.000168258	-0.108566	-0.0437514	0.998012	0.0999567	0.498596	0.999915	0.909595	0.999852	ENSMUSG00000002102	19182
Acp2	0.0712692	-0.0543566	0.0565544	0.281195	0.385563	0.367324	0.999915	0.909595	0.999852	ENSMUSG00000002103	11432
Rapsn	-0.681579	-0.199977	0.342917	0.121364	0.615719	0.349035	0.999915	0.92839	0.999852	ENSMUSG00000002104	19400
Slc39a13	0.019093	0.0684246	-0.00562302	0.915651	0.698127	0.973898	0.999915	0.942483	0.999852	ENSMUSG00000002105	68427
Celf2	0.0108021	-0.154968	-0.0415205	0.967999	0.541793	0.871393	0.999915	0.917957	0.999852	ENSMUSG00000002107	14007
Nr1h3	-0.00421824	0.134626	0.0348466	0.992702	0.764757	0.936453	0.999915	0.952101	0.999852	ENSMUSG00000002108	22259
Ddb2	0.00553755	-0.0902199	-0.118303	0.967095	0.507395	0.367003	0.999915	0.914205	0.999852	ENSMUSG00000002109	107986
Spi1	-0.20863	-0.0441959	-0.00845436	0.263825	0.803875	0.960651	0.999915	0.963996	0.999852	ENSMUSG00000002111	20375
Sf3a1	-0.0715945	0.0106496	-0.0336002	0.219085	0.845041	0.539609	0.999915	0.974554	0.999852	ENSMUSG00000002129	67465
Stat6	0.275222	0.248442	0.155166	0.0909788	0.124764	0.316971	0.999915	0.909595	0.999852	ENSMUSG00000002147	20852
Clgn	0.227597	0.115355	-0.00579745	0.22913	0.539789	0.974611	0.999915	0.917954	0.999852	ENSMUSG00000002190	12745
Vrk3	-0.0194597	-0.0367384	-0.0922896	0.814628	0.654859	0.253769	0.999915	0.934809	0.999852	ENSMUSG00000002205	101568
Smg9	0.027423	-0.0555327	-0.146651	0.823856	0.650431	0.227192	0.999915	0.93372	0.999852	ENSMUSG00000002210	71997
Paxip1	-0.0187969	0.0223648	-0.000643455	0.728523	0.66885	0.990022	0.999915	0.936548	0.999852	ENSMUSG00000002221	55982
Rmnd5a	0.0051282	-0.0659278	-0.0897177	0.973026	0.645541	0.535573	0.999915	0.93372	0.999852	ENSMUSG00000002222	68477
Mov10	-0.320939	-0.340254	0.110031	0.32335	0.292621	0.704749	0.999915	0.909595	0.999852	ENSMUSG00000002227	17454
Ppm1j	0.370884	0.262772	0.157189	0.527226	0.656392	0.781792	0.999915	0.934809	0.999852	ENSMUSG00000002228	71887
Rhoc	-0.0311313	0.146644	0.134465	0.821191	0.277771	0.30117	0.999915	0.909595	0.999852	ENSMUSG00000002233	11853
Tead3	-0.288246	0.051182	0.00276227	0.0980368	0.748789	0.985741	0.999915	0.951725	0.999852	ENSMUSG00000002249	21678
Ppard	0.13721	0.0397482	-0.00492193	0.179685	0.687112	0.959255	0.999915	0.940384	0.999852	ENSMUSG00000002250	19015
Def6	-0.204339	0.167174	0.341916	0.343257	0.407251	0.08142	0.999915	0.909703	0.999852	ENSMUSG00000002257	23853
Peg3	0.188845	0.332855	0.132712	0.380953	0.11072	0.51566	0.999915	0.909595	0.999852	ENSMUSG00000002265	18616
Zim1	0.349406	0.915485	0.766616	0.558966	0.104258	0.165178	0.999915	0.909595	0.999852	ENSMUSG00000002266	22776
Metrn	-0.0970981	0.166364	0.11446	0.83637	0.711059	0.797211	0.999915	0.94309	0.999852	ENSMUSG00000002274	70083
Lmf1	0.0286933	-0.0223007	0.0501768	0.71877	0.778876	0.509741	0.999915	0.956866	0.999852	ENSMUSG00000002279	76483
Ciao3	-0.101062	-0.07122	-0.0786765	0.083577	0.204016	0.151797	0.999915	0.909595	0.999852	ENSMUSG00000002280	67563
Angptl4	-0.450096	0.571821	0.27891	0.0860352	0.0151019	0.209869	0.999915	0.909595	0.999852	ENSMUSG00000002289	57875
Dbf4	0.101155	-0.0748166	0.196438	0.640199	0.73277	0.339833	0.999915	0.947707	0.999852	ENSMUSG00000002297	27214
Daxx	-0.00554264	0.0401475	-0.0304295	0.928913	0.51137	0.609149	0.999915	0.914522	0.999852	ENSMUSG00000002307	13163
Cd320	-0.0760681	0.0344478	0.012879	0.517871	0.763686	0.90719	0.999915	0.952101	0.999852	ENSMUSG00000002308	54219
Ipo4	-0.0284126	-0.109311	0.024447	0.717276	0.15229	0.7438	0.999915	0.909595	0.999852	ENSMUSG00000002319	75751
Tm9sf1	0.06693	0.0717093	0.122876	0.270465	0.225579	0.0401037	0.999915	0.909595	0.999852	ENSMUSG00000002320	74140
Rec8	1.22179	0.6297	-0.025074	0.395245	0.672466	0.986909	0.999915	0.93732	0.999852	ENSMUSG00000002324	56739
Irf9	-0.160712	-0.138075	-0.00942107	0.241694	0.308488	0.940451	0.999915	0.909595	0.999852	ENSMUSG00000002325	16391
Gmpr2	0.0579779	-0.0756819	0.0394811	0.511097	0.397266	0.639088	0.999915	0.909595	0.999852	ENSMUSG00000002326	105446
Mdp1	-0.0304998	-0.067913	-0.0494396	0.707739	0.397662	0.525716	0.999915	0.909595	0.999852	ENSMUSG00000002329	67881
Dhrs1	0.0932899	-0.031501	0.0943466	0.142714	0.600507	0.120711	0.999915	0.928046	0.999852	ENSMUSG00000002332	52585
Ncan	0.206033	-0.434995	0.061229	0.686476	0.365495	0.89926	0.999915	0.909595	0.999852	ENSMUSG00000002341	13004
Tmem161a	-0.0221617	0.0889732	0.087498	0.720178	0.147379	0.144227	0.999915	0.909595	0.999852	ENSMUSG00000002342	234371
Armc6	0.0436634	-0.132272	0.0516146	0.644932	0.172868	0.568104	0.999915	0.909595	0.999852	ENSMUSG00000002343	76813
Borcs8	0.0617177	0.0400854	-0.0193466	0.491005	0.65368	0.822608	0.999915	0.934478	0.999852	ENSMUSG00000002345	72368
Slc25a42	-0.0191642	0.011094	-0.0628622	0.770954	0.861887	0.322341	0.999915	0.977691	0.999852	ENSMUSG00000002346	73095
Snx9	0.0899154	0.159872	0.103742	0.471299	0.196514	0.383602	0.999915	0.909595	0.999852	ENSMUSG00000002365	66616
Ranbp3	-0.0709735	-0.0657888	-0.0289479	0.207539	0.219064	0.583944	0.999915	0.909595	0.999852	ENSMUSG00000002372	71810
Ndufa11	0.0248947	-0.0392001	-0.0467167	0.712685	0.550881	0.471169	0.999915	0.917957	0.999852	ENSMUSG00000002379	69875
Nr2f6	-0.00737957	0.0358797	-0.0791588	0.928763	0.65587	0.322224	0.999915	0.934809	0.999852	ENSMUSG00000002393	13864
Use1	-0.0181773	0.130582	-0.0472833	0.787555	0.054316	0.464895	0.999915	0.909595	0.999852	ENSMUSG00000002395	67023
Ocel1	-0.117908	-0.118789	-0.115996	0.429808	0.425201	0.418014	0.999915	0.909807	0.999852	ENSMUSG00000002396	77090
Dyrk1b	-0.13101	0.00344642	-0.112573	0.168346	0.969487	0.211325	0.999915	0.99653	0.999852	ENSMUSG00000002409	13549
Braf	0.0797695	0.0256843	-0.0207236	0.221218	0.671694	0.733853	0.999915	0.936883	0.999852	ENSMUSG00000002413	109880
Ndufb2	0.0339697	0.190665	0.00248266	0.748016	0.0703251	0.98032	0.999915	0.909595	0.999852	ENSMUSG00000002416	68198
Hltf	-0.0205936	0.0224932	0.0631232	0.753133	0.724437	0.314261	0.999915	0.946648	0.999852	ENSMUSG00000002428	20585
Prpf6	0.0357734	0.0322001	0.0105516	0.532606	0.556401	0.846117	0.999915	0.919415	0.999852	ENSMUSG00000002455	68879
Rgs19	-0.169477	-0.306759	0.0268653	0.496335	0.229823	0.907508	0.999915	0.909595	0.999852	ENSMUSG00000002458	56470
Rgs20	-0.229079	-0.242752	-0.106775	0.479312	0.447755	0.725676	0.999915	0.910123	0.999852	ENSMUSG00000002459	58175
Abhd3	0.126106	0.128956	0.0976931	0.510527	0.484035	0.591998	0.999915	0.91193	0.999852	ENSMUSG00000002475	106861
Snrpd1	-0.107282	-0.0624951	-0.0958038	0.113757	0.335688	0.13634	0.999915	0.909595	0.999852	ENSMUSG00000002477	20641
Tchp	0.0044156	0.144559	0.0742629	0.981452	0.43657	0.679363	0.999915	0.909807	0.999852	ENSMUSG00000002486	77832
Tiam1	-0.040578	0.173689	0.0788783	0.898531	0.567247	0.795663	0.999915	0.922523	0.999852	ENSMUSG00000002489	21844
Tsc2	-0.0978242	-0.0782808	0.00319212	0.12178	0.187033	0.956668	0.999915	0.909595	0.999852	ENSMUSG00000002496	22084
Nherf2	-0.147017	0.122972	-0.0246119	0.476744	0.532426	0.899213	0.999915	0.915666	0.999852	ENSMUSG00000002504	65962
Puf60	-0.00668193	0.000767338	-0.0150468	0.89512	0.987231	0.755639	0.999915	0.997779	0.999852	ENSMUSG00000002524	67959
Golga2	-0.00800152	-0.0493787	-0.0323368	0.884781	0.349828	0.54037	0.999915	0.909595	0.999852	ENSMUSG00000002546	99412
Uck1	-0.164106	-0.0489192	-0.0486042	0.0311964	0.483975	0.477607	0.999915	0.91193	0.999852	ENSMUSG00000002550	22245
Ikzf4	-0.0119931	-0.0500996	0.0346075	0.8855	0.546529	0.661933	0.999915	0.917957	0.999852	ENSMUSG00000002578	22781
Mien1	-0.058691	-0.0789978	-0.139917	0.424584	0.273241	0.0553207	0.999915	0.909595	0.999852	ENSMUSG00000002580	103742
Axl	0.0798669	-0.000367973	0.0485562	0.262382	0.995673	0.470663	0.999915	0.999373	0.999852	ENSMUSG00000002602	26362
Tgfb1	-0.137138	-0.0529654	0.104244	0.261351	0.655081	0.353513	0.999915	0.934809	0.999852	ENSMUSG00000002603	21803
Ccdc97	-0.0362583	-0.00731274	-0.111575	0.599909	0.912022	0.10017	0.999915	0.986833	0.999852	ENSMUSG00000002608	52132
Zfp40	-0.223515	-0.240246	-0.137826	0.134654	0.105115	0.319877	0.999915	0.909595	0.999852	ENSMUSG00000002617	22700
Akap8l	-0.0971808	-0.0680092	-0.119695	0.281413	0.422417	0.167697	0.999915	0.909807	0.999852	ENSMUSG00000002625	54194
Shh	0.22425	0.204425	0.176773	0.506384	0.543363	0.584943	0.999915	0.917957	0.999852	ENSMUSG00000002633	20423
Pdcd2l	-0.0127822	0.0906908	0.00189896	0.89134	0.328311	0.98298	0.999915	0.909595	0.999852	ENSMUSG00000002635	68079
Gtf2f1	-0.0189677	-0.0125473	-0.0770571	0.795659	0.858415	0.276062	0.999915	0.977435	0.999852	ENSMUSG00000002658	98053
Clpp	0.0378035	0.0732382	-0.0160136	0.613411	0.317531	0.822395	0.999915	0.909595	0.999852	ENSMUSG00000002660	53895
Alkbh7	-0.00416371	0.090138	-0.0970265	0.983112	0.641055	0.609498	0.999915	0.932829	0.999852	ENSMUSG00000002661	66400
Dennd1c	-0.651838	-0.120209	0.128881	0.0197567	0.614262	0.562722	0.999915	0.928112	0.999852	ENSMUSG00000002668	70785
Med6	-0.0972176	0.0116546	0.00772371	0.220418	0.87861	0.916097	0.999915	0.97963	0.999852	ENSMUSG00000002679	69792
Prkd1	-0.128097	-0.0851563	0.0427944	0.311062	0.492383	0.713594	0.999915	0.91193	0.999852	ENSMUSG00000002688	18760
Lcp2	-0.286173	-0.24486	0.270043	0.233845	0.299449	0.20935	0.999915	0.909595	0.999852	ENSMUSG00000002699	16822
Cse1l	0.073442	-0.0783352	0.00929022	0.340164	0.289623	0.898108	0.999915	0.909595	0.999852	ENSMUSG00000002718	110750
Naa20	-0.0568578	-0.0557381	-0.031807	0.472196	0.467737	0.67111	0.999915	0.911361	0.999852	ENSMUSG00000002728	67877
Prkra	-0.0240395	0.109681	0.0448044	0.88154	0.487652	0.768424	0.999915	0.91193	0.999852	ENSMUSG00000002731	23992
Fkbp7	0.281448	0.299637	0.0765295	0.230776	0.198023	0.734926	0.999915	0.909595	0.999852	ENSMUSG00000002732	14231
Plekha3	-0.00782909	-0.00577935	-0.00545557	0.915483	0.935867	0.938126	0.999915	0.992191	0.999852	ENSMUSG00000002733	83435
Ykt6	0.00238316	-0.12767	-0.0187776	0.980962	0.188521	0.843595	0.999915	0.909595	0.999852	ENSMUSG00000002741	56418
Baz1b	-0.0281457	0.0378604	-0.0374069	0.811791	0.735163	0.740042	0.999915	0.949069	0.999852	ENSMUSG00000002748	22385
Pex6	-0.0516514	-0.0599719	-0.154428	0.360185	0.26801	0.00781146	0.999915	0.909595	0.999852	ENSMUSG00000002763	224824
Mrpl2	0.00673284	-0.0384275	-0.0918876	0.928514	0.60369	0.210919	0.999915	0.928046	0.999852	ENSMUSG00000002767	27398
Mea1	-0.0381495	0.0435705	-0.0505063	0.655778	0.598673	0.536658	0.999915	0.928046	0.999852	ENSMUSG00000002768	17256
Gnmt	0.650983	1.65452	0.903804	0.526739	0.0840123	0.347992	0.999915	0.909595	0.999852	ENSMUSG00000002769	14711
Grin2d	0.278741	0.178438	0.254445	0.313774	0.510475	0.335267	0.999915	0.914522	0.999852	ENSMUSG00000002771	14814
Kdelr1	0.106237	0.0669493	0.00732142	0.166532	0.365615	0.918998	0.999915	0.909595	0.999852	ENSMUSG00000002778	68137
Tmem143	-0.00938464	-0.0176417	-0.0685666	0.901543	0.814081	0.35042	0.999915	0.966746	0.999852	ENSMUSG00000002781	70209
Ggct	0.134208	0.0829459	0.0161567	0.0437073	0.198388	0.792393	0.999915	0.909595	0.999852	ENSMUSG00000002797	110175
Jag2	0.0622199	-0.172143	0.0663424	0.766666	0.399429	0.73975	0.999915	0.909595	0.999852	ENSMUSG00000002799	16450
Btbd6	0.0528765	-0.0992085	-0.0357305	0.634766	0.364296	0.736586	0.999915	0.909595	0.999852	ENSMUSG00000002803	399566
Nudt14	0.0957453	0.17338	0.275038	0.486115	0.204951	0.0409639	0.999915	0.909595	0.999852	ENSMUSG00000002804	66174
Epdr1	0.165998	-0.0995287	-0.0839853	0.0389636	0.175274	0.252653	0.999915	0.909595	0.999852	ENSMUSG00000002808	105298
Flii	0.0861571	0.144876	0.107272	0.479668	0.217198	0.357742	0.999915	0.909595	0.999852	ENSMUSG00000002812	14248
Top3a	-0.161649	0.127795	0.0933796	0.328566	0.415136	0.535657	0.999915	0.909807	0.999852	ENSMUSG00000002814	21975
Atg4d	0.0810452	0.143986	-0.067353	0.708627	0.495957	0.746775	0.999915	0.912385	0.999852	ENSMUSG00000002820	235040
Qtrt1	-0.103442	-0.162443	-0.0437299	0.378063	0.172482	0.691456	0.999915	0.909595	0.999852	ENSMUSG00000002825	60507
Plin4	-0.906548	0.479155	-0.609507	0.0511602	0.194099	0.139422	0.999915	0.909595	0.999852	ENSMUSG00000002831	57435
Hdgfl2	-0.027758	-0.046813	-0.0602785	0.708274	0.509007	0.396857	0.999915	0.914522	0.999852	ENSMUSG00000002833	15193
Chaf1a	-0.128367	0.0410324	-0.00936173	0.281666	0.720262	0.932474	0.999915	0.946121	0.999852	ENSMUSG00000002835	27221
Adprh	-0.00646887	-0.10022	0.0196807	0.92914	0.15843	0.776645	0.999915	0.909595	0.999852	ENSMUSG00000002844	11544
Tmem39a	0.100611	0.271248	0.181993	0.599889	0.151907	0.318376	0.999915	0.909595	0.999852	ENSMUSG00000002845	67846
Timmdc1	-0.0976441	0.0490373	-0.093741	0.294126	0.58436	0.290298	0.999915	0.926637	0.999852	ENSMUSG00000002846	76916
Pla1a	0.0573578	0.511735	0.519924	0.833731	0.0558566	0.0451791	0.999915	0.909595	0.999852	ENSMUSG00000002847	85031
Mcm2	-0.0197407	0.282433	0.213843	0.941875	0.280801	0.395941	0.999915	0.909595	0.999852	ENSMUSG00000002870	17216
Tpra1	-0.106275	0.172902	-0.0113962	0.57279	0.339909	0.948783	0.999915	0.909595	0.999852	ENSMUSG00000002871	24100
Nab1	0.0874335	0.207004	0.0773291	0.446929	0.071332	0.480159	0.999915	0.909595	0.999852	ENSMUSG00000002881	17936
Adgre5	-0.230955	0.0540901	-0.119071	0.0470034	0.610831	0.260088	0.999915	0.928055	0.999852	ENSMUSG00000002885	26364
Il17ra	0.153784	-0.192641	-0.0074421	0.478242	0.389085	0.971622	0.999915	0.909595	0.999852	ENSMUSG00000002897	16172
Lamb1	-0.00291876	0.243676	0.294465	0.991184	0.340893	0.237272	0.999915	0.909595	0.999852	ENSMUSG00000002900	16777
Kcnn1	0.191357	-0.14446	-0.0340245	0.369795	0.514912	0.870546	0.999915	0.914522	0.999852	ENSMUSG00000002908	84036
Arrdc2	0.044467	-0.0774964	-0.184292	0.755034	0.592087	0.197945	0.999915	0.926987	0.999852	ENSMUSG00000002910	70807
Ppp1r17	0.368215	0.693812	0.853644	0.877285	0.756668	0.683701	0.999915	0.951725	0.999852	ENSMUSG00000002930	19051
Cd36	0.577421	0.390274	2.01608	0.500677	0.649522	0.0101957	0.999915	0.93372	0.999852	ENSMUSG00000002944	12491
Map2k7	-0.197829	0.0721821	-0.127692	0.153009	0.57639	0.327274	0.999915	0.923831	0.999852	ENSMUSG00000002948	26400
Timm44	-0.0928316	0.0201256	-0.0956988	0.244364	0.789366	0.208535	0.999915	0.959344	0.999852	ENSMUSG00000002949	21856
Ap2a2	-0.0278259	-0.137163	0.0375543	0.749108	0.104208	0.6519	0.999915	0.909595	0.999852	ENSMUSG00000002957	11772
Pnkp	-0.155479	-0.106675	-0.0362527	0.0795698	0.210732	0.652642	0.999915	0.909595	0.999852	ENSMUSG00000002963	59047
Med25	-0.0880609	-0.0530083	-0.100988	0.2375	0.451767	0.157944	0.999915	0.910151	0.999852	ENSMUSG00000002968	75613
Bcam	0.0010386	0.233022	0.246471	0.994666	0.128194	0.0988288	0.999915	0.909595	0.999852	ENSMUSG00000002980	57278
Clptm1	-0.027238	-0.0819912	-0.0220527	0.740208	0.295724	0.778263	0.999915	0.909595	0.999852	ENSMUSG00000002981	56457
Relb	0.311224	0.202121	0.291987	0.0548334	0.20399	0.0609074	0.999915	0.909595	0.999852	ENSMUSG00000002983	19698
Tomm40	-0.00993911	-0.0179962	0.00498625	0.872373	0.760921	0.932556	0.999915	0.951969	0.999852	ENSMUSG00000002984	53333
Apoe	-0.067707	0.151417	0.0588252	0.560019	0.177952	0.596508	0.999915	0.909595	0.999852	ENSMUSG00000002985	11816
Hbp1	0.0364098	0.165951	0.0295491	0.846839	0.366912	0.869289	0.999915	0.909595	0.999852	ENSMUSG00000002996	73389
Prkar2b	-0.0956635	-0.326278	-0.0613825	0.822202	0.428441	0.879624	0.999915	0.909807	0.999852	ENSMUSG00000002997	19088
Cdkn1b	-0.00744156	0.0734636	-0.0945647	0.981781	0.813532	0.760914	0.999915	0.966679	0.999852	ENSMUSG00000003031	12576
Klf4	-0.131772	0.0541942	0.10747	0.416658	0.728834	0.472288	0.999915	0.946704	0.999852	ENSMUSG00000003032	16600
Ap1m1	-0.0454288	-0.00259749	0.0102548	0.442198	0.963267	0.854287	0.999915	0.996177	0.999852	ENSMUSG00000003033	11767
Rab8a	-0.0906189	0.0809105	-0.0741815	0.140919	0.170474	0.202185	0.999915	0.909595	0.999852	ENSMUSG00000003037	17274
Hmgn2	-0.409592	-0.0210512	-0.233564	0.0187898	0.891892	0.140515	0.999915	0.983189	0.999852	ENSMUSG00000003038	15331
Fam32a	-0.0155802	0.0105673	-0.071829	0.73854	0.812389	0.116292	0.999915	0.966339	0.999852	ENSMUSG00000003039	67922
Stard3nl	0.0211237	-0.0441512	-0.00994009	0.789203	0.570171	0.895157	0.999915	0.922726	0.999852	ENSMUSG00000003062	76205
Stk11	-0.0760154	0.0314565	-0.113306	0.44374	0.737818	0.235264	0.999915	0.949664	0.999852	ENSMUSG00000003068	20869
Efna2	-0.0274983	0.0780409	0.0698615	0.853065	0.59235	0.617634	0.999915	0.926987	0.999852	ENSMUSG00000003070	13637
Atp5f1d	0.0667899	0.0250561	-0.0212969	0.212336	0.615057	0.670655	0.999915	0.928112	0.999852	ENSMUSG00000003072	66043
Ppp5c	0.047017	-0.0653499	-0.0206066	0.563679	0.397277	0.789596	0.999915	0.909595	0.999852	ENSMUSG00000003099	19060
Cdk12	-0.0709355	-0.0301448	0.00271089	0.429726	0.728453	0.974409	0.999915	0.946704	0.999852	ENSMUSG00000003119	69131
Lipe	0.0263489	0.124287	-0.00197685	0.865197	0.417962	0.989384	0.999915	0.909807	0.999852	ENSMUSG00000003123	16890
Pafah1b2	0.0392525	-0.101126	0.0131901	0.446456	0.0454047	0.786997	0.999915	0.909595	0.999852	ENSMUSG00000003131	18475
Tbc1d8	-0.473943	-0.15345	-0.349982	0.0839366	0.543103	0.170142	0.999915	0.917957	0.999852	ENSMUSG00000003134	54610
Cnot11	-0.0983297	-0.113929	-0.0589579	0.166166	0.104407	0.375624	0.999915	0.909595	0.999852	ENSMUSG00000003135	52846
Slc2a3	-0.156095	-0.170758	-0.0603933	0.155279	0.10283	0.557449	0.999915	0.909595	0.999852	ENSMUSG00000003153	20527
Foxj2	-0.136058	-0.00390209	-0.0755905	0.234267	0.971139	0.481786	0.999915	0.99653	0.999852	ENSMUSG00000003154	60611
Sri	-0.105183	0.000836323	-0.0309767	0.410269	0.994496	0.797365	0.999915	0.999306	0.999852	ENSMUSG00000003161	109552
Dgcr2	-0.0928318	-0.0448764	-0.0437865	0.526179	0.74536	0.753277	0.999915	0.951207	0.999852	ENSMUSG00000003166	13356
Irf3	-0.0945342	0.201779	-0.0924465	0.61299	0.263652	0.603265	0.999915	0.909595	0.999852	ENSMUSG00000003184	54131
Bcl2l12	0.0399995	0.119059	-0.184194	0.852099	0.572876	0.384073	0.999915	0.922726	0.999852	ENSMUSG00000003190	75736
Zfp959	-0.038737	0.246104	-0.253969	0.849037	0.214838	0.211775	0.999915	0.909595	0.999852	ENSMUSG00000003198	224893
Mpnd	0.0664442	0.0538975	-0.0243403	0.310758	0.390883	0.694019	0.999915	0.909595	0.999852	ENSMUSG00000003199	68047
Sh3gl1	-0.0328711	0.0686907	-0.0835531	0.803445	0.591544	0.509622	0.999915	0.926987	0.999852	ENSMUSG00000003200	20405
Ebi3	0.145342	-0.108196	-0.125238	0.685823	0.768317	0.723995	0.999915	0.952434	0.999852	ENSMUSG00000003206	50498
Yju2	-0.0272984	0.148079	-0.0370569	0.802486	0.171388	0.722682	0.999915	0.909595	0.999852	ENSMUSG00000003208	72886
Ranbp2	0.00465162	0.0780232	-0.0886944	0.969037	0.494612	0.439626	0.999915	0.912164	0.999852	ENSMUSG00000003226	19386
Grk5	-0.0813822	0.0371085	-0.0562607	0.613165	0.811883	0.712689	0.999915	0.966237	0.999852	ENSMUSG00000003228	14773
Dvl3	0.0302869	-0.005836	0.00278826	0.795579	0.958228	0.980004	0.999915	0.994815	0.999852	ENSMUSG00000003233	13544
Abcf3	0.0240833	-0.0112114	0.013693	0.750531	0.876731	0.84936	0.999915	0.979184	0.999852	ENSMUSG00000003234	27406
Eif2b5	-0.0453357	-0.0453658	-0.0272778	0.332995	0.317076	0.537617	0.999915	0.909595	0.999852	ENSMUSG00000003235	224045
Cyth2	0.0560309	-0.133498	-0.0498293	0.704232	0.350858	0.723034	0.999915	0.909595	0.999852	ENSMUSG00000003269	19158
Sult2b1	0.328498	-0.491522	-0.0489582	0.4443	0.306849	0.909631	0.999915	0.909595	0.999852	ENSMUSG00000003271	54200
Car11	-0.104787	-0.12628	-0.258947	0.665849	0.582728	0.267149	0.999915	0.926282	0.999852	ENSMUSG00000003273	12348
Dlgap1	0.132824	-0.235079	-0.00121293	0.534293	0.244185	0.995209	0.999915	0.909595	0.999852	ENSMUSG00000003279	224997
Plag1	-0.194332	-0.0703074	-0.20218	0.163751	0.599446	0.130014	0.999915	0.928046	0.999852	ENSMUSG00000003282	56711
Hck	-0.0694021	0.174203	0.371072	0.698961	0.317089	0.0309048	0.999915	0.909595	0.999852	ENSMUSG00000003283	15162
Mrpl4	-0.0375376	0.0022329	-0.091367	0.506276	0.967254	0.0992211	0.999915	0.99653	0.999852	ENSMUSG00000003299	66163
Keap1	0.0229936	-0.0349067	0.0282155	0.765054	0.634506	0.700497	0.999915	0.931367	0.999852	ENSMUSG00000003308	50868
Ap1m2	0.0978896	-0.148499	0.0825132	0.809879	0.722335	0.831382	0.999915	0.946379	0.999852	ENSMUSG00000003309	11768
Glg1	0.0354154	0.0222354	0.0512877	0.554846	0.693674	0.372572	0.999915	0.942073	0.999852	ENSMUSG00000003316	20340
Btbd2	-0.0430076	-0.0453891	-0.0451929	0.545561	0.504197	0.505329	0.999915	0.91355	0.999852	ENSMUSG00000003344	208198
Csnk1g2	0.015419	-0.0779122	-0.0947167	0.906426	0.530853	0.450389	0.999915	0.915363	0.999852	ENSMUSG00000003345	103236
Abhd17a	0.0306912	-0.140275	-0.129197	0.801634	0.23287	0.27219	0.999915	0.909595	0.999852	ENSMUSG00000003346	216169
Mob3a	0.099488	0.119678	0.134839	0.447194	0.357158	0.28179	0.999915	0.909595	0.999852	ENSMUSG00000003348	208228
Cacnb3	0.0180633	-0.536261	-0.140938	0.970421	0.245122	0.760773	0.999915	0.909595	0.999852	ENSMUSG00000003352	12297
Ccdc65	0.0102925	-0.0832995	0.178339	0.966782	0.739537	0.446708	0.999915	0.949885	0.999852	ENSMUSG00000003354	105833
Fkbp11	0.113951	0.324511	-0.2381	0.788018	0.433221	0.573659	0.999915	0.909807	0.999852	ENSMUSG00000003355	66120
Ddx23	-0.0708022	0.0292791	-0.0478834	0.293156	0.643703	0.452953	0.999915	0.932934	0.999852	ENSMUSG00000003360	74351
Pld3	0.17774	-0.343544	0.0333523	0.680045	0.393821	0.934893	0.999915	0.909595	0.999852	ENSMUSG00000003363	18807
Grik5	-0.0264503	-0.270057	-0.0243479	0.926844	0.323302	0.929396	0.999915	0.909595	0.999852	ENSMUSG00000003378	14809
Rabac1	0.0300575	0.065362	0.00139344	0.716405	0.406894	0.985869	0.999915	0.909595	0.999852	ENSMUSG00000003380	14470
Etv3	0.0167258	-0.0721017	-0.0334176	0.788473	0.242292	0.57532	0.999915	0.909595	0.999852	ENSMUSG00000003382	27049
Prkcsh	-0.0372482	0.0269575	-0.02116	0.612331	0.700812	0.761991	0.999915	0.942618	0.999852	ENSMUSG00000003402	19089
Elavl3	-0.019574	0.0173911	-0.0443837	0.748461	0.763014	0.447927	0.999915	0.952005	0.999852	ENSMUSG00000003410	15571
Rab3b	-0.0962509	-0.36423	0.182104	0.805575	0.355667	0.620267	0.999915	0.909595	0.999852	ENSMUSG00000003411	69908
St8sia6	0.362559	0.507857	0.336947	0.28609	0.12758	0.300364	0.999915	0.909595	0.999852	ENSMUSG00000003418	241230
Fcgrt	-0.0672228	0.255667	0.0998023	0.705446	0.140089	0.547758	0.999915	0.909595	0.999852	ENSMUSG00000003420	14132
Nosip	0.0226947	-0.0399831	-0.0967871	0.710978	0.503252	0.108868	0.999915	0.91355	0.999852	ENSMUSG00000003421	66394
Pih1d1	0.0473885	-0.00648248	-0.0650269	0.590692	0.94101	0.446844	0.999915	0.99237	0.999852	ENSMUSG00000003423	68845
Rps11	0.0161297	0.0998871	-0.0170235	0.843077	0.20444	0.826346	0.999915	0.909595	0.999852	ENSMUSG00000003429	27207
Supt5	-0.00812499	-0.0369546	-0.0235626	0.878019	0.462291	0.64125	0.999915	0.911361	0.999852	ENSMUSG00000003435	20924
Dll3	0.0949863	-0.213312	0.00144773	0.759809	0.506716	0.996138	0.999915	0.914205	0.999852	ENSMUSG00000003436	13389
Paf1	-0.0771217	-0.0121828	-0.0321654	0.128405	0.796687	0.495637	0.999915	0.961593	0.999852	ENSMUSG00000003437	54624
Timm50	-0.0357168	0.0564476	-0.0294852	0.744231	0.596777	0.777265	0.999915	0.927087	0.999852	ENSMUSG00000003438	66525
Med29	-0.036092	-0.025446	-0.0482533	0.586176	0.698305	0.44743	0.999915	0.942568	0.999852	ENSMUSG00000003444	67224
Bicd1	-0.0115499	0.0516558	-0.0450564	0.928035	0.675878	0.712083	0.999915	0.938151	0.999852	ENSMUSG00000003452	12121
Ncstn	-0.00956215	-0.0931686	0.00579845	0.883157	0.144921	0.925435	0.999915	0.909595	0.999852	ENSMUSG00000003458	59287
Pex19	-0.0346672	-0.0661103	-0.0505234	0.534079	0.220821	0.344313	0.999915	0.909595	0.999852	ENSMUSG00000003464	19298
Phyhip	-0.188021	-0.250868	-0.180551	0.242766	0.103701	0.239881	0.999915	0.909595	0.999852	ENSMUSG00000003469	105653
Crhr2	-0.164004	0.463706	0.894396	0.692029	0.224042	0.016692	0.999915	0.909595	0.999852	ENSMUSG00000003476	12922
Inmt	0.328292	-0.00715909	0.599512	0.709442	0.993692	0.469598	0.999915	0.999069	0.999852	ENSMUSG00000003477	21743
Impdh1	0.0510465	-0.123939	-0.0532208	0.717877	0.371394	0.693446	0.999915	0.909595	0.999852	ENSMUSG00000003500	23917
Dusp3	0.169054	-0.184934	0.0214568	0.445054	0.373121	0.918079	0.999915	0.909595	0.999852	ENSMUSG00000003518	72349
Prodh	-0.089093	-0.0157406	-0.16886	0.394204	0.87593	0.0998555	0.999915	0.979184	0.999852	ENSMUSG00000003526	19125
Ess2	0.0417158	-0.0253617	-0.0329463	0.620325	0.759351	0.682869	0.999915	0.951725	0.999852	ENSMUSG00000003527	27886
Slc25a1	-0.0794965	-0.013748	0.081389	0.531964	0.910911	0.4975	0.999915	0.986355	0.999852	ENSMUSG00000003528	13358
Dgcr6	-0.011929	-0.0246947	-0.0169081	0.884695	0.758972	0.829256	0.999915	0.951725	0.999852	ENSMUSG00000003531	13353
Ddr1	0.0967105	0.15305	0.179988	0.530885	0.301253	0.227364	0.999915	0.909595	0.999852	ENSMUSG00000003534	12305
Ier3	0.081689	0.0375888	0.0229636	0.512875	0.76301	0.84753	0.999915	0.952005	0.999852	ENSMUSG00000003541	15937
Fosb	0.0273267	-0.56035	-0.0769392	0.965031	0.402149	0.898647	0.999915	0.909595	0.999852	ENSMUSG00000003545	14282
Klc4	-0.0185418	0.151705	0.0364628	0.877221	0.199474	0.748798	0.999915	0.909595	0.999852	ENSMUSG00000003546	74764
Ercc1	-0.0938558	-0.103676	-0.179063	0.250057	0.204063	0.0294423	0.999915	0.909595	0.999852	ENSMUSG00000003549	13870
As3mt	0.03194	0.153591	0.079266	0.847678	0.348336	0.616324	0.999915	0.909595	0.999852	ENSMUSG00000003559	57344
Homer3	0.564037	0.377616	-0.00805904	0.633304	0.745661	0.994478	0.999915	0.951207	0.999852	ENSMUSG00000003573	26558
Crtc1	-0.0546378	-0.151038	-0.144496	0.658239	0.201722	0.225729	0.999915	0.909595	0.999852	ENSMUSG00000003575	382056
Rnf215	-0.137862	-0.0107121	0.0139871	0.0980676	0.891147	0.853075	0.999915	0.983065	0.999852	ENSMUSG00000003581	71673
Sec14l2	0.0841806	-0.145501	-0.03636	0.605114	0.368146	0.815372	0.999915	0.909595	0.999852	ENSMUSG00000003585	67815
Aven	-0.134805	0.108286	-0.150261	0.36178	0.444376	0.289409	0.999915	0.909807	0.999852	ENSMUSG00000003604	74268
Cp	0.042811	0.408177	0.514821	0.853013	0.0733268	0.0213901	0.999915	0.909595	0.999852	ENSMUSG00000003617	12870
Crot	-0.0969095	-0.0250278	-0.067274	0.284342	0.773102	0.431351	0.999915	0.954256	0.999852	ENSMUSG00000003623	74114
Rps6ka1	-0.13344	0.018253	-0.0619634	0.835821	0.976549	0.918705	0.999915	0.997079	0.999852	ENSMUSG00000003644	20111
Calb2	0.640447	1.07048	1.0921	0.538646	0.28552	0.274894	0.999915	0.909595	0.999852	ENSMUSG00000003657	12308
Snrnp200	-0.0125833	0.0100783	-0.0441495	0.859963	0.881136	0.517713	0.999915	0.98055	0.999852	ENSMUSG00000003660	320632
Ciao1	-0.0268572	0.0208565	-0.0147495	0.691623	0.750982	0.818737	0.999915	0.951725	0.999852	ENSMUSG00000003662	26371
Has1	-0.121394	0.0918106	-0.516504	0.695023	0.757997	0.106247	0.999915	0.951725	0.999852	ENSMUSG00000003665	15116
Taf6l	-0.0241221	-0.215059	-0.0413894	0.846904	0.103657	0.730085	0.999915	0.909595	0.999852	ENSMUSG00000003680	225895
Insig2	0.014256	0.0240414	0.0287766	0.815772	0.684981	0.621978	0.999915	0.939949	0.999852	ENSMUSG00000003721	72999
Kpna6	-0.00373228	-0.0562861	0.0343025	0.947622	0.302235	0.528632	0.999915	0.909595	0.999852	ENSMUSG00000003731	16650
Man1a	-0.139732	-0.109358	0.12672	0.58899	0.661422	0.602851	0.999915	0.935855	0.999852	ENSMUSG00000003746	17155
Itpkc	-0.0907851	-0.00999039	-0.0013432	0.609358	0.954198	0.993558	0.999915	0.994738	0.999852	ENSMUSG00000003752	233011
Coq8b	-0.190827	-0.0191589	0.11817	0.147217	0.877014	0.324704	0.999915	0.979184	0.999852	ENSMUSG00000003762	76889
Brd8	-0.0574653	0.0547049	-0.0404268	0.530673	0.531062	0.642675	0.999915	0.915383	0.999852	ENSMUSG00000003778	78656
Kif20a	-0.503843	-0.316117	-0.195852	0.0368265	0.164468	0.356179	0.999915	0.909595	0.999852	ENSMUSG00000003779	19348
Farsa	-0.0299131	0.00376951	-0.0637012	0.670836	0.955886	0.346926	0.999915	0.994765	0.999852	ENSMUSG00000003808	66590
Gcdh	-0.0278405	0.0761128	0.00812966	0.705479	0.292867	0.90729	0.999915	0.909595	0.999852	ENSMUSG00000003809	270076
Mast2	0.0266584	-0.0432519	-0.0108877	0.812504	0.683901	0.918923	0.999915	0.939452	0.999852	ENSMUSG00000003810	17776
Dnase2a	0.0471963	0.293282	0.177494	0.85544	0.24723	0.467638	0.999915	0.909595	0.999852	ENSMUSG00000003812	13423
Rad23a	0.038582	0.0460122	-0.0586722	0.584256	0.498457	0.385784	0.999915	0.912707	0.999852	ENSMUSG00000003813	19358
Calr	-0.0473268	0.153667	-0.0494162	0.584879	0.0716177	0.550057	0.999915	0.909595	0.999852	ENSMUSG00000003814	12317
Syce2	0.237759	0.372205	0.260018	0.586646	0.381629	0.531424	0.999915	0.909595	0.999852	ENSMUSG00000003824	71846
Nfat5	-0.00363729	0.086231	0.0151307	0.972766	0.39757	0.881627	0.999915	0.909595	0.999852	ENSMUSG00000003847	54446
Nob1	-0.0476534	-0.177598	-0.0956006	0.448768	0.00822457	0.119971	0.999915	0.909595	0.999852	ENSMUSG00000003848	67619
Nqo1	-0.114488	0.365793	0.0766396	0.66986	0.15252	0.758385	0.999915	0.909595	0.999852	ENSMUSG00000003849	18104
Ppfia3	0.0849049	-0.296473	-0.048515	0.681113	0.133959	0.804404	0.999915	0.909595	0.999852	ENSMUSG00000003863	76787
Gys1	0.189164	0.120437	0.108999	0.0734519	0.240938	0.271982	0.999915	0.909595	0.999852	ENSMUSG00000003865	14936
Ruvbl2	-0.0417742	0.0408096	-0.0360569	0.666019	0.66468	0.695489	0.999915	0.936548	0.999852	ENSMUSG00000003868	20174
Lin7b	0.089008	-0.426466	-0.00303642	0.812878	0.279904	0.993304	0.999915	0.909595	0.999852	ENSMUSG00000003872	22342
Bax	-0.118849	-0.0287774	-0.0714512	0.172657	0.728056	0.381249	0.999915	0.946704	0.999852	ENSMUSG00000003873	12028
Tfam	0.00913872	0.0380346	-0.016346	0.890366	0.556678	0.79617	0.999915	0.919415	0.999852	ENSMUSG00000003923	21780
Zfp81	-0.00654044	-0.057379	-0.0718382	0.92837	0.425801	0.308423	0.999915	0.909807	0.999852	ENSMUSG00000003929	224694
Efnb3	0.0245756	0.148813	0.208079	0.915385	0.500179	0.352416	0.999915	0.91355	0.999852	ENSMUSG00000003934	13643
Mmd	0.149934	-0.535785	-0.0254905	0.766958	0.261202	0.957585	0.999915	0.909595	0.999852	ENSMUSG00000003948	67468
Hlf	0.134664	-0.312489	-0.128152	0.546818	0.142048	0.544187	0.999915	0.909595	0.999852	ENSMUSG00000003949	217082
Fam162a	-0.0762719	0.058059	-0.0753347	0.447082	0.551356	0.430629	0.999915	0.917957	0.999852	ENSMUSG00000003955	70186
Rpl8	0.0103084	0.0633073	-0.0220264	0.875942	0.316327	0.726454	0.999915	0.909595	0.999852	ENSMUSG00000003970	26961
Grm3	-0.0217862	-0.291261	-0.148646	0.942045	0.326219	0.605068	0.999915	0.909595	0.999852	ENSMUSG00000003974	108069
Ssbp2	-0.0148234	0.0132782	0.00449591	0.905585	0.911367	0.96987	0.999915	0.98649	0.999852	ENSMUSG00000003992	66970
Fancl	-0.209304	-0.185054	-0.144528	0.263293	0.315001	0.411128	0.999915	0.909595	0.999852	ENSMUSG00000004018	67030
Brinp2	-4.28e-05	-0.352829	-0.0301808	0.999893	0.253882	0.92116	0.999951	0.909595	0.999852	ENSMUSG00000004031	240843
Gstm5	-0.0341089	-0.087948	-0.0748823	0.840043	0.585989	0.642412	0.999915	0.926637	0.999852	ENSMUSG00000004032	14866
Gstm7	0.17376	0.272237	0.108075	0.387779	0.171826	0.575148	0.999915	0.909595	0.999852	ENSMUSG00000004035	68312
Stat3	-0.0179307	0.0159631	0.106241	0.786046	0.800857	0.101428	0.999915	0.962851	0.999852	ENSMUSG00000004040	20848
Stat5a	-0.0546119	0.284711	0.135693	0.863086	0.348626	0.64476	0.999915	0.909595	0.999852	ENSMUSG00000004043	20850
Cavin1	-0.14165	0.17071	0.202987	0.0947987	0.0379053	0.0131891	0.999915	0.909595	0.999852	ENSMUSG00000004044	19285
Map3k11	0.0389712	0.055014	0.0445615	0.692799	0.568596	0.635786	0.999915	0.922726	0.999852	ENSMUSG00000004054	26403
Akt2	-0.176393	-0.101273	-0.188342	0.20255	0.435205	0.155403	0.999915	0.909807	0.999852	ENSMUSG00000004056	11652
Dnaja3	-0.0280996	-0.0341796	-0.0124092	0.584534	0.489545	0.79922	0.999915	0.91193	0.999852	ENSMUSG00000004069	83945
Hmox2	-0.0580871	-0.035165	-0.00125829	0.372296	0.572031	0.983629	0.999915	0.922726	0.999852	ENSMUSG00000004070	15369
Cdip1	-0.0407055	-0.0399652	-0.019677	0.43958	0.421872	0.693852	0.999915	0.909807	0.999852	ENSMUSG00000004071	66626
Map3k20	0.220142	0.207942	0.333774	0.138957	0.159632	0.0221114	0.999915	0.909595	0.999852	ENSMUSG00000004085	65964
Cwc15	-0.0660641	0.114528	-0.040283	0.335202	0.0885633	0.533966	0.999915	0.909595	0.999852	ENSMUSG00000004096	66070
Col5a3	-0.140445	0.214863	-0.0322176	0.676325	0.500377	0.918183	0.999915	0.91355	0.999852	ENSMUSG00000004098	53867
Dnmt1	-0.046637	-0.0298175	0.00190761	0.535901	0.676748	0.978716	0.999915	0.938567	0.999852	ENSMUSG00000004099	13433
Ppan	-0.0204371	0.0390124	-0.043013	0.840796	0.696321	0.658236	0.999915	0.942073	0.999852	ENSMUSG00000004100	235036
Angptl2	0.163834	0.561477	0.804881	0.633842	0.0922948	0.0142003	0.999915	0.909595	0.999852	ENSMUSG00000004105	26360
Cacna1e	-0.0452627	-0.0248981	0.00651534	0.783365	0.872741	0.966927	0.999915	0.978898	0.999852	ENSMUSG00000004110	12290
Cacna1b	0.0802113	-0.148678	0.0369178	0.676024	0.412655	0.839645	0.999915	0.909807	0.999852	ENSMUSG00000004113	12287
Trmt10a	0.197009	-0.0621983	0.0588452	0.0457018	0.523136	0.522933	0.999915	0.914772	0.999852	ENSMUSG00000004127	108943
Etv1	0.141962	0.049128	0.146917	0.795837	0.924306	0.77867	0.999915	0.989963	0.999852	ENSMUSG00000004151	14009
Kifc2	0.0734053	-0.240869	-0.0533778	0.783574	0.339863	0.833388	0.999915	0.909595	0.999852	ENSMUSG00000004187	16581
Psap	0.0325162	-0.0313196	0.0138384	0.58771	0.579649	0.808146	0.999915	0.924878	0.999852	ENSMUSG00000004207	19156
Ikbkg	-0.0321353	0.0261321	0.0539912	0.56586	0.628637	0.313122	0.999915	0.93111	0.999852	ENSMUSG00000004221	16151
Pax2	-0.130657	-0.0390753	-0.364619	0.927494	0.978121	0.792711	0.999915	0.997079	0.999852	ENSMUSG00000004231	18504
Wars2	0.290587	0.262111	0.171336	0.0558181	0.0834213	0.235764	0.999915	0.909595	0.999852	ENSMUSG00000004233	70560
Atn1	0.0139997	-0.0210849	0.0464053	0.824056	0.722761	0.442955	0.999915	0.946379	0.999852	ENSMUSG00000004263	13498
Phb2	-0.0357587	-0.0313596	-0.0090578	0.587238	0.6192	0.884778	0.999915	0.928507	0.999852	ENSMUSG00000004264	12034
Ptpn6	0.112333	0.00975828	0.151152	0.64447	0.967944	0.514774	0.999915	0.99653	0.999852	ENSMUSG00000004266	15170
Eno2	-0.0124476	-0.133598	-0.0647849	0.913606	0.224084	0.554748	0.999915	0.909595	0.999852	ENSMUSG00000004267	13807
Emg1	-0.132211	0.0887836	-0.177419	0.322096	0.485832	0.168724	0.999915	0.91193	0.999852	ENSMUSG00000004268	14791
Lpcat3	-0.0831668	0.0109551	-0.0452656	0.490576	0.925619	0.69092	0.999915	0.990681	0.999852	ENSMUSG00000004270	14792
Atp6v1f	-0.0129084	-0.0675942	-0.0664127	0.848487	0.300723	0.30785	0.999915	0.909595	0.999852	ENSMUSG00000004285	66144
Clcn5	0.268644	0.412387	0.236825	0.385413	0.175496	0.422633	0.999915	0.909595	0.999852	ENSMUSG00000004317	12728
Clcn3	0.0256501	-0.0830248	-0.00725103	0.596236	0.0782676	0.874661	0.999915	0.909595	0.999852	ENSMUSG00000004319	12725
Hif3a	-0.68029	-0.18247	-0.51039	0.00738139	0.402137	0.0257618	0.999915	0.909595	0.999852	ENSMUSG00000004328	53417
Gpx6	-0.935133	-0.647624	-0.389702	0.491758	0.611182	0.748622	0.999915	0.928055	0.999852	ENSMUSG00000004341	75512
Pde1c	-0.393683	0.301609	-0.155494	0.479987	0.549592	0.760014	0.999915	0.917957	0.999852	ENSMUSG00000004347	18575
Utp20	0.0530117	0.189151	0.0126878	0.515654	0.0236084	0.870156	0.999915	0.909595	0.999852	ENSMUSG00000004356	70683
9330159F19Rik	-0.0604905	-0.0941723	-0.114648	0.527106	0.303836	0.214348	0.999915	0.909595	0.999852	ENSMUSG00000004360	212448
Cul3	0.00652289	-0.0803351	-0.00885	0.901292	0.115977	0.859854	0.999915	0.909595	0.999852	ENSMUSG00000004364	26554
Sst	-0.0141855	-0.422127	0.0164552	0.978356	0.396647	0.973681	0.999915	0.909595	0.999852	ENSMUSG00000004366	20604
Il11	0.695988	0.694869	0.0349358	0.242199	0.235971	0.953318	0.999915	0.909595	0.999852	ENSMUSG00000004371	16156
Large1	0.114194	-0.160074	0.0127282	0.510901	0.329667	0.938227	0.999915	0.909595	0.999852	ENSMUSG00000004383	16795
Ddx56	0.0236958	-0.0454461	0.0466194	0.722571	0.490657	0.465245	0.999915	0.91193	0.999852	ENSMUSG00000004393	52513
Tmed4	-0.1002	0.0576819	0.0298387	0.331767	0.555258	0.759256	0.999915	0.91894	0.999852	ENSMUSG00000004394	103694
Col26a1	0.510286	-0.172771	0.308302	0.166937	0.659373	0.389244	0.999915	0.934809	0.999852	ENSMUSG00000004415	140709
Bid	0.25296	-0.212575	0.10791	0.426665	0.525517	0.727348	0.999915	0.914772	0.999852	ENSMUSG00000004446	12122
Ralb	0.18412	0.130876	0.0920014	0.156336	0.306745	0.454402	0.999915	0.909595	0.999852	ENSMUSG00000004451	64143
Ppp1cc	-0.136854	0.00109167	-0.119836	0.227091	0.991751	0.266391	0.999915	0.99844	0.999852	ENSMUSG00000004455	19047
Dnajb11	-0.0911957	0.147715	-0.0770312	0.181067	0.0288266	0.232977	0.999915	0.909595	0.999852	ENSMUSG00000004460	67838
Tbccd1	-0.00118249	0.055945	-0.0111284	0.987255	0.446393	0.875035	0.999915	0.909807	0.999852	ENSMUSG00000004462	70573
Clec11a	0.136752	-0.112747	-0.114018	0.449415	0.543427	0.522671	0.999915	0.917957	0.999852	ENSMUSG00000004473	20256
Zfp324	-0.0886094	-0.124275	-0.0867633	0.299166	0.150274	0.287152	0.999915	0.909595	0.999852	ENSMUSG00000004500	243834
Gab2	0.00260007	0.0223839	0.177944	0.976071	0.791305	0.0385885	0.999915	0.959925	0.999852	ENSMUSG00000004508	14389
Coro1c	-0.0718206	0.0547389	0.017323	0.410884	0.50959	0.833944	0.999915	0.914522	0.999852	ENSMUSG00000004530	23790
Tax1bp1	0.00230014	-0.0275676	0.00625977	0.96253	0.552671	0.89335	0.999915	0.918227	0.999852	ENSMUSG00000004535	52440
Ctse	-0.0427117	0.286817	0.658386	0.942001	0.6051	0.206284	0.999915	0.928046	0.999852	ENSMUSG00000004552	13034
Ndrg2	0.0155951	0.124488	0.0332735	0.911469	0.353654	0.803693	0.999915	0.909595	0.999852	ENSMUSG00000004558	29811
Mettl17	-0.0563725	0.0841651	0.00119524	0.499243	0.300269	0.987881	0.999915	0.909595	0.999852	ENSMUSG00000004561	52535
Arhgef40	0.148148	0.235709	0.224733	0.435137	0.204764	0.216914	0.999915	0.909595	0.999852	ENSMUSG00000004562	268739
Pnpla6	0.0736462	0.0245464	0.105383	0.472557	0.800394	0.284465	0.999915	0.962851	0.999852	ENSMUSG00000004565	50767
Mcoln1	-0.169437	-0.0323869	-0.114979	0.161595	0.774058	0.313397	0.999915	0.954726	0.999852	ENSMUSG00000004567	94178
Arhgef18	-0.0706941	0.0245069	0.029347	0.304729	0.706355	0.651367	0.999915	0.942618	0.999852	ENSMUSG00000004568	102098
Pkn2	-0.0923132	0.0501848	0.0507258	0.486358	0.693336	0.684182	0.999915	0.942073	0.999852	ENSMUSG00000004591	109333
Cd33	0.182546	-0.00673188	0.236438	0.442993	0.977715	0.300078	0.999915	0.997079	0.999852	ENSMUSG00000004609	12489
Etfb	0.0179627	0.0957249	0.0174504	0.87383	0.38825	0.871421	0.999915	0.909595	0.999852	ENSMUSG00000004610	110826
Stxbp2	-0.543508	0.00177089	-0.28159	0.0847108	0.995009	0.324248	0.999915	0.999373	0.999852	ENSMUSG00000004626	20911
Pcp2	-0.170638	0.0565786	-0.176155	0.943778	0.98071	0.93715	0.999915	0.997121	0.999852	ENSMUSG00000004630	18545
Sgce	0.0522888	0.12124	0.0828148	0.589877	0.206671	0.372674	0.999915	0.909595	0.999852	ENSMUSG00000004631	20392
Chn2	-0.0930113	0.246746	0.02836	0.920461	0.781371	0.974565	0.999915	0.957195	0.999852	ENSMUSG00000004633	69993
Wwox	0.483828	0.122443	-0.0195702	0.0273101	0.563184	0.9245	0.999915	0.919708	0.999852	ENSMUSG00000004637	80707
Slbp	0.0220105	-0.114639	-0.00704676	0.855686	0.3492	0.951355	0.999915	0.909595	0.999852	ENSMUSG00000004642	20492
Aqp1	1.40334	1.91073	1.49302	0.280845	0.125164	0.236138	0.999915	0.909595	0.999852	ENSMUSG00000004655	11826
Arid3b	0.00208087	-0.169781	-0.0817353	0.987713	0.225429	0.533917	0.999915	0.909595	0.999852	ENSMUSG00000004661	56380
Cnn2	-0.178433	0.257307	0.245623	0.356916	0.163011	0.165354	0.999915	0.909595	0.999852	ENSMUSG00000004665	12798
Polr2e	-0.041254	-0.0774903	-0.109811	0.492253	0.189609	0.0646003	0.999915	0.909595	0.999852	ENSMUSG00000004667	66420
Myo9b	0.0191359	0.104012	-0.0763176	0.782597	0.125568	0.254631	0.999915	0.909595	0.999852	ENSMUSG00000004677	17925
Hdac9	0.207285	-0.133343	0.168803	0.363745	0.551437	0.437028	0.999915	0.917957	0.999852	ENSMUSG00000004698	79221
Ly9	0.425349	0.541137	0.410886	0.312673	0.192374	0.308038	0.999915	0.909595	0.999852	ENSMUSG00000004707	17085
Adgre1	0.212356	0.141914	0.426973	0.31943	0.504525	0.0400443	0.999915	0.91355	0.999852	ENSMUSG00000004730	13733
Mtfp1	-0.082456	-0.166822	0.0399026	0.648559	0.347237	0.815661	0.999915	0.909595	0.999852	ENSMUSG00000004748	67900
Rab23	-0.00747697	-0.0766091	0.0263212	0.928104	0.350306	0.738591	0.999915	0.909595	0.999852	ENSMUSG00000004768	19335
Rab11a	0.00903616	-0.0577093	0.0101396	0.87584	0.299315	0.854041	0.999915	0.909595	0.999852	ENSMUSG00000004771	53869
Eif2b2	-0.092498	-0.0225768	-0.00602894	0.277941	0.783252	0.939579	0.999915	0.958033	0.999852	ENSMUSG00000004788	217715
Dlst	0.0900936	0.0321598	-0.00396282	0.0785011	0.49222	0.932638	0.999915	0.91193	0.999852	ENSMUSG00000004789	78920
Pgf	-0.140038	-0.0217262	0.036711	0.61798	0.936605	0.887721	0.999915	0.99237	0.999852	ENSMUSG00000004791	18654
Ulk2	0.0488231	-0.155874	0.00944154	0.665655	0.153537	0.929914	0.999915	0.909595	0.999852	ENSMUSG00000004798	29869
Dgkq	-0.0406271	-0.0210697	0.0274332	0.743817	0.859754	0.816427	0.999915	0.977435	0.999852	ENSMUSG00000004815	110524
Grap	-0.0727106	-0.276417	-0.109249	0.663878	0.11479	0.498315	0.999915	0.909595	0.999852	ENSMUSG00000004837	71520
Chmp2b	-0.0329071	-0.120926	0.0342063	0.705814	0.164245	0.679522	0.999915	0.909595	0.999852	ENSMUSG00000004843	68942
Plod3	-0.0865241	0.0932449	0.0234159	0.214659	0.165332	0.718303	0.999915	0.909595	0.999852	ENSMUSG00000004846	26433
Ap1s1	-0.0126688	-0.278459	-0.126993	0.967123	0.340637	0.664498	0.999915	0.909595	0.999852	ENSMUSG00000004849	11769
Mapk13	-0.245225	0.397599	0.534399	0.753235	0.578025	0.427371	0.999915	0.923962	0.999852	ENSMUSG00000004864	26415
Srpk1	-0.0591545	-0.11229	-0.106836	0.571139	0.264209	0.287453	0.999915	0.909595	0.999852	ENSMUSG00000004865	20815
Pax3	0.545983	0.52486	0.745105	0.756545	0.764491	0.64335	0.999915	0.952101	0.999852	ENSMUSG00000004872	18505
Lbr	0.111234	0.0768496	0.064414	0.491752	0.631531	0.67639	0.999915	0.931367	0.999852	ENSMUSG00000004880	98386
Crabp2	-0.0829976	0.64878	0.417847	0.855214	0.127208	0.308606	0.999915	0.909595	0.999852	ENSMUSG00000004885	12904
Nes	-0.0657537	0.0846626	0.266464	0.643427	0.539785	0.0501346	0.999915	0.917954	0.999852	ENSMUSG00000004891	18008
Bcan	-0.0272227	0.00586856	-0.0202154	0.780023	0.949148	0.827778	0.999915	0.993266	0.999852	ENSMUSG00000004892	12032
Hapln2	0.176338	0.32398	0.0150065	0.569647	0.281899	0.959675	0.999915	0.909595	0.999852	ENSMUSG00000004894	73940
Prcc	-0.0351606	0.0172155	-0.0412365	0.528828	0.747597	0.438997	0.999915	0.951725	0.999852	ENSMUSG00000004895	94315
Mettl25b	-0.157539	-0.0385529	-0.0885359	0.102263	0.669078	0.32271	0.999915	0.936548	0.999852	ENSMUSG00000004896	229503
Hdgf	-0.0817685	0.00852415	-0.0371256	0.130617	0.86443	0.462639	0.999915	0.977879	0.999852	ENSMUSG00000004897	15191
Slc25a18	0.118302	0.128167	0.171642	0.565674	0.520461	0.383026	0.999915	0.914772	0.999852	ENSMUSG00000004902	71803
Thop1	-0.0282222	-0.224694	-0.0618229	0.830182	0.0930917	0.62321	0.999915	0.909595	0.999852	ENSMUSG00000004929	50492
Apba3	-0.139743	0.0480048	-0.102795	0.125263	0.576636	0.229257	0.999915	0.923831	0.999852	ENSMUSG00000004931	57267
Matk	0.0235684	-0.412135	-0.0899969	0.955696	0.307949	0.823491	0.999915	0.909595	0.999852	ENSMUSG00000004933	17179
Pias4	0.0490193	-2.37e-05	-0.0587283	0.651572	0.999823	0.574147	0.999915	0.999888	0.999852	ENSMUSG00000004934	59004
Map2k1	-0.105149	-0.178377	-0.10688	0.657706	0.427436	0.63695	0.999915	0.909807	0.999852	ENSMUSG00000004936	26395
Sgta	-0.0183792	-0.0739794	-0.074856	0.709341	0.123031	0.120701	0.999915	0.909595	0.999852	ENSMUSG00000004937	52551
Tmem242	-0.0408881	0.0184078	-0.120181	0.585356	0.800658	0.104296	0.999915	0.962851	0.999852	ENSMUSG00000004945	70544
Dtx2	-0.110231	-0.046722	-0.0276742	0.304537	0.655335	0.782482	0.999915	0.934809	0.999852	ENSMUSG00000004947	74198
Hspb1	-0.317191	0.492403	0.0480154	0.146548	0.0155309	0.803962	0.999915	0.909595	0.999852	ENSMUSG00000004951	15507
Rasa4	0.0602237	0.275287	-0.0813181	0.910383	0.595048	0.874556	0.999915	0.926987	0.999852	ENSMUSG00000004952	54153
Syt5	0.0753241	-0.518576	0.106215	0.905173	0.390738	0.860229	0.999915	0.909595	0.999852	ENSMUSG00000004961	53420
Hnrnpa2b1	-0.0598078	0.057435	-0.00113462	0.408219	0.402061	0.986788	0.999915	0.909595	0.999852	ENSMUSG00000004980	53379
Yju2b	-0.125704	-0.0859169	-0.145992	0.233035	0.406337	0.151661	0.999915	0.909595	0.999852	ENSMUSG00000004994	67736
Mri1	0.111157	-0.105274	-0.110298	0.363696	0.402705	0.360824	0.999915	0.909595	0.999852	ENSMUSG00000004996	67873
Prkacb	-0.0831682	-0.237545	-0.0298888	0.649821	0.17614	0.864117	0.999915	0.909595	0.999852	ENSMUSG00000005034	18749
Sgsh	0.270456	0.233536	0.287509	0.0601126	0.100453	0.0379877	0.999915	0.909595	0.999852	ENSMUSG00000005043	27029
Chd5	0.14995	-0.196925	0.158438	0.665799	0.544277	0.632418	0.999915	0.917957	0.999852	ENSMUSG00000005045	269610
Cstb	-0.0670865	0.111003	-0.060111	0.527503	0.284871	0.551194	0.999915	0.909595	0.999852	ENSMUSG00000005054	13014
Sh2b2	0.163637	0.120057	0.147984	0.347702	0.48905	0.375359	0.999915	0.91193	0.999852	ENSMUSG00000005057	23921
Pex5	-0.0154612	-0.0727734	0.00796239	0.840154	0.330157	0.913048	0.999915	0.909595	0.999852	ENSMUSG00000005069	19305
Jkamp	0.0252106	-0.0527333	-0.0276219	0.6376	0.318069	0.589378	0.999915	0.909595	0.999852	ENSMUSG00000005078	104771
Cd44	-0.0554107	0.433451	0.543516	0.888032	0.242706	0.127158	0.999915	0.909595	0.999852	ENSMUSG00000005087	12505
Slc1a2	0.120871	-0.224069	-0.110118	0.652328	0.374901	0.664601	0.999915	0.909595	0.999852	ENSMUSG00000005089	20511
Eif2ak4	0.166173	0.15521	0.194425	0.0819049	0.0950795	0.0354862	0.999915	0.909595	0.999852	ENSMUSG00000005102	27103
Wdr1	0.0860302	-0.0115962	0.113387	0.212787	0.85618	0.0902005	0.999915	0.976868	0.999852	ENSMUSG00000005103	22388
Slc2a9	0.151879	-0.268745	-0.222624	0.738208	0.572879	0.624015	0.999915	0.922726	0.999852	ENSMUSG00000005107	117591
Ccn4	-0.126832	-0.507534	-0.561509	0.775719	0.287153	0.224327	0.999915	0.909595	0.999852	ENSMUSG00000005124	22402
Ndrg1	0.143295	0.2345	0.215551	0.5107	0.260765	0.303643	0.999915	0.909595	0.999852	ENSMUSG00000005125	17988
Man2b1	0.058759	-0.0468084	0.0727024	0.411131	0.500718	0.288031	0.999915	0.91355	0.999852	ENSMUSG00000005142	17159
Klf5	-0.0831759	-0.234271	0.135653	0.847546	0.594153	0.737043	0.999915	0.926987	0.999852	ENSMUSG00000005148	12224
Wdr83	-0.0918249	-0.0323874	-0.023003	0.228706	0.659246	0.74593	0.999915	0.934809	0.999852	ENSMUSG00000005150	67836
Prdx2	-0.0490137	0.0280453	-0.0354832	0.301053	0.528689	0.43005	0.999915	0.914869	0.999852	ENSMUSG00000005161	21672
Polr2a	-0.10208	-0.0138112	0.11755	0.318349	0.885467	0.233323	0.999915	0.981381	0.999852	ENSMUSG00000005198	20020
Senp3	-0.0231733	0.0532287	-0.0210607	0.649854	0.281058	0.664755	0.999915	0.909595	0.999852	ENSMUSG00000005204	80886
Corin	0.700785	0.74307	0.8113	0.579055	0.553197	0.496649	0.999915	0.918326	0.999852	ENSMUSG00000005220	53419
Plekha8	0.176827	0.0787231	0.0818172	0.161442	0.522708	0.492714	0.999915	0.914772	0.999852	ENSMUSG00000005225	231999
Dnah2	-0.103578	0.165858	0.374714	0.816119	0.69629	0.357111	0.999915	0.942073	0.999852	ENSMUSG00000005237	327954
Ripk4	0.227765	0.713848	0.716583	0.559702	0.0592009	0.0521095	0.999915	0.909595	0.999852	ENSMUSG00000005251	72388
Ufd1	-0.00379795	-0.0325433	0.0332904	0.94825	0.562526	0.55195	0.999915	0.919415	0.999852	ENSMUSG00000005262	22230
Zfp287	-0.0464908	-0.0537689	-0.114287	0.627283	0.571701	0.22111	0.999915	0.922726	0.999852	ENSMUSG00000005267	170740
Prlr	0.550148	1.22717	1.27728	0.569394	0.170184	0.146604	0.999915	0.909595	0.999852	ENSMUSG00000005268	19116
Letm1	0.0137403	-0.0226969	0.00798045	0.769523	0.610807	0.858154	0.999915	0.928055	0.999852	ENSMUSG00000005299	56384
Ubqln1	0.0252189	-0.0574895	-0.0395712	0.667714	0.303666	0.480609	0.999915	0.909595	0.999852	ENSMUSG00000005312	56085
Fgfr4	0.255181	0.139755	0.680234	0.605372	0.775111	0.141066	0.999915	0.955118	0.999852	ENSMUSG00000005320	14186
Cadm3	-0.0814679	-0.00872459	-0.0945574	0.733838	0.969277	0.679041	0.999915	0.99653	0.999852	ENSMUSG00000005338	94332
Txn2	-0.0437159	-0.0199569	-0.109998	0.494098	0.74216	0.0799358	0.999915	0.949997	0.999852	ENSMUSG00000005354	56551
Slc1a6	-0.0185628	0.347676	-0.0233815	0.985606	0.722048	0.980755	0.999915	0.946379	0.999852	ENSMUSG00000005357	20513
Slc1a3	-0.176055	0.0497687	0.0130288	0.429203	0.812997	0.951009	0.999915	0.966679	0.999852	ENSMUSG00000005360	20512
Crbn	0.0261428	0.00723459	-0.0289447	0.705534	0.912965	0.66074	0.999915	0.987087	0.999852	ENSMUSG00000005362	58799
Msh6	-0.0199724	-0.0709673	-0.0339554	0.875716	0.575634	0.780311	0.999915	0.923831	0.999852	ENSMUSG00000005370	17688
Fbxo11	-0.0460163	-0.116884	-0.0692936	0.483237	0.0687039	0.271899	0.999915	0.909595	0.999852	ENSMUSG00000005371	225055
Mlxipl	-0.395922	-0.00790632	-0.0425939	0.0408276	0.963522	0.799171	0.999915	0.996177	0.999852	ENSMUSG00000005373	58805
Tbl2	-0.105958	-0.0956238	-0.0319358	0.214201	0.249131	0.687887	0.999915	0.909595	0.999852	ENSMUSG00000005374	27368
Bud23	-0.119839	-0.0525791	-0.121305	0.287854	0.629503	0.259972	0.999915	0.931165	0.999852	ENSMUSG00000005378	66138
Nid1	-0.0506069	0.431063	0.370625	0.883742	0.189238	0.240212	0.999915	0.909595	0.999852	ENSMUSG00000005397	18073
Mcm5	-0.109076	-0.115457	-0.0513392	0.635191	0.615047	0.813045	0.999915	0.928112	0.999852	ENSMUSG00000005410	17218
Hmox1	-0.0653767	0.0851072	0.191229	0.563765	0.441242	0.0777914	0.999915	0.909807	0.999852	ENSMUSG00000005413	15368
Mprip	-0.0314616	0.0227434	-0.14016	0.737298	0.797542	0.125855	0.999915	0.961886	0.999852	ENSMUSG00000005417	26936
Cic	-0.0365741	-0.0426158	-0.0088834	0.598304	0.516209	0.893016	0.999915	0.914522	0.999852	ENSMUSG00000005442	71722
Pafah1b3	-0.0386783	0.100077	0.0288046	0.857085	0.633301	0.886658	0.999915	0.931367	0.999852	ENSMUSG00000005447	18476
Prkaca	-0.0197955	-0.107548	0.0634939	0.841033	0.254728	0.503077	0.999915	0.909595	0.999852	ENSMUSG00000005469	18747
Asf1b	-0.290762	0.152064	-0.342564	0.546891	0.731729	0.458179	0.999915	0.947553	0.999852	ENSMUSG00000005470	66929
Ddx39a	-0.144611	-0.0318239	-0.113919	0.0400585	0.626904	0.0832669	0.999915	0.931016	0.999852	ENSMUSG00000005481	68278
Dnajb1	-0.0165973	-0.0944006	-0.0459003	0.892388	0.429679	0.695049	0.999915	0.909807	0.999852	ENSMUSG00000005483	81489
Usp40	-0.127686	0.124284	0.017295	0.302775	0.294787	0.880319	0.999915	0.909595	0.999852	ENSMUSG00000005501	227334
Evx1	0.582876	2.21992	0.521773	0.710501	0.112562	0.7251	0.999915	0.909595	0.999852	ENSMUSG00000005503	14028
Kbtbd4	0.0490075	-0.0250638	0.0883525	0.368871	0.638385	0.0961414	0.999915	0.932457	0.999852	ENSMUSG00000005505	67136
Celf1	-0.0690688	-0.0601387	-0.0664906	0.495673	0.529604	0.491722	0.999915	0.914869	0.999852	ENSMUSG00000005506	13046
Ndufs3	0.0059749	-0.0529398	-0.0483356	0.925625	0.390677	0.431172	0.999915	0.909595	0.999852	ENSMUSG00000005510	68349
Por	-0.0925581	-0.0532231	0.0401762	0.470714	0.662614	0.741348	0.999915	0.935979	0.999852	ENSMUSG00000005514	18984
Igf1r	-0.057823	-0.0270591	-0.158727	0.610619	0.801428	0.150565	0.999915	0.963108	0.999852	ENSMUSG00000005533	16001
Insr	-0.12622	0.094204	-0.0452917	0.330242	0.444318	0.71087	0.999915	0.909807	0.999852	ENSMUSG00000005534	16337
Cyp2a5	-1.29918	-0.59574	-0.713122	0.303486	0.592146	0.523325	0.999915	0.926987	0.999852	ENSMUSG00000005547	13087
Atp4a	-0.0289751	-0.180362	0.32716	0.951599	0.707097	0.457869	0.999915	0.942618	0.999852	ENSMUSG00000005553	11944
Trim28	-0.141628	-0.0424566	-0.0410216	0.0262075	0.458408	0.477167	0.999915	0.911361	0.999852	ENSMUSG00000005566	21849
Ube2m	0.112822	0.0537927	-0.0371628	0.212462	0.525538	0.66055	0.999915	0.914772	0.999852	ENSMUSG00000005575	22192
Adcy9	0.161369	-0.242876	-0.0672376	0.333072	0.133699	0.66865	0.999915	0.909595	0.999852	ENSMUSG00000005580	11515
Mef2c	0.259323	-0.775937	-0.0101976	0.671017	0.173078	0.985872	0.999915	0.909595	0.999852	ENSMUSG00000005583	17260
Ctr9	0.0303185	0.00347868	0.0794533	0.656649	0.957404	0.228264	0.999915	0.994794	0.999852	ENSMUSG00000005609	22083
Eif4g2	0.048981	-0.0280086	0.0373885	0.37578	0.588611	0.476634	0.999915	0.926987	0.999852	ENSMUSG00000005610	13690
Irag1	0.661426	0.382804	0.714741	0.0722167	0.294529	0.0442684	0.999915	0.909595	0.999852	ENSMUSG00000005611	17540
Pcyt1a	0.00873753	0.0790149	0.0295129	0.942868	0.503068	0.799281	0.999915	0.91355	0.999852	ENSMUSG00000005615	13026
Zfp592	-0.14491	0.042251	0.0349582	0.328077	0.763835	0.800611	0.999915	0.952101	0.999852	ENSMUSG00000005621	233410
Psmd4	0.0104088	0.0072821	0.0243999	0.822585	0.869118	0.582349	0.999915	0.97866	0.999852	ENSMUSG00000005625	19185
Insrr	-0.3992	0.309413	0.933052	0.448576	0.512641	0.0372505	0.999915	0.914522	0.999852	ENSMUSG00000005640	23920
Snx6	0.0303959	0.0887754	0.104347	0.698165	0.250215	0.169475	0.999915	0.909595	0.999852	ENSMUSG00000005656	72183
Mthfd2	0.221258	0.453082	0.0124816	0.238344	0.0174562	0.944872	0.999915	0.909595	0.999852	ENSMUSG00000005667	17768
Kit	-0.0651489	0.117336	-0.0313042	0.870974	0.759355	0.934673	0.999915	0.951725	0.999852	ENSMUSG00000005672	16590
Tomm40l	-0.111272	-0.143607	-0.111227	0.0513529	0.0113809	0.0416334	0.999915	0.909595	0.999852	ENSMUSG00000005674	641376
Nr1i3	-0.132054	0.186026	-0.0678539	0.538308	0.365227	0.73808	0.999915	0.909595	0.999852	ENSMUSG00000005677	12355
Apoa2	0.431226	0.865333	0.709825	0.409611	0.0881061	0.152669	0.999915	0.909595	0.999852	ENSMUSG00000005681	11807
Pan2	-0.0644895	0.10301	-0.0656011	0.80994	0.689606	0.797099	0.999915	0.941349	0.999852	ENSMUSG00000005682	103135
Cs	0.0303389	-0.0241787	0.00771556	0.583049	0.642099	0.883117	0.999915	0.932829	0.999852	ENSMUSG00000005683	12974
Ampd3	-0.0442132	0.0628319	0.0698299	0.679995	0.546207	0.492108	0.999915	0.917957	0.999852	ENSMUSG00000005686	11717
Bcas2	-0.0954487	0.0368001	-0.0143433	0.265681	0.649194	0.858513	0.999915	0.93372	0.999852	ENSMUSG00000005687	68183
Sh2d1a	-0.0865947	0.28806	0.00571675	0.861151	0.538887	0.990243	0.999915	0.917954	0.999852	ENSMUSG00000005696	20400
Ctcf	-0.0794724	-0.0631002	-0.0643149	0.32418	0.409405	0.400921	0.999915	0.909807	0.999852	ENSMUSG00000005698	13018
Pard6a	-0.0154284	0.139557	-0.116549	0.951178	0.569653	0.631342	0.999915	0.922726	0.999852	ENSMUSG00000005699	56513
Pvalb	0.279868	0.250616	-0.331407	0.750349	0.765213	0.694182	0.999915	0.952101	0.999852	ENSMUSG00000005716	19293
Tfap4	-0.221107	0.0802754	-0.0433317	0.432803	0.763782	0.867321	0.999915	0.952101	0.999852	ENSMUSG00000005718	83383
Ranbp1	0.0537981	-0.044526	0.0608668	0.465301	0.532595	0.386787	0.999915	0.915666	0.999852	ENSMUSG00000005732	19385
Cd247	-0.0893157	0.547317	0.107817	0.775024	0.0662034	0.710707	0.999915	0.909595	0.999852	ENSMUSG00000005763	12503
Rfx5	0.0581228	0.128373	0.00255944	0.723684	0.424666	0.986984	0.999915	0.909807	0.999852	ENSMUSG00000005774	53970
Psmb4	0.00848616	-0.0410156	-0.0219537	0.887675	0.474362	0.701642	0.999915	0.911748	0.999852	ENSMUSG00000005779	19172
Slc30a4	0.0482766	-0.17953	-0.0840772	0.714592	0.164665	0.505164	0.999915	0.909595	0.999852	ENSMUSG00000005802	22785
Sqor	0.108513	0.241064	0.212029	0.703489	0.386846	0.431243	0.999915	0.909595	0.999852	ENSMUSG00000005803	59010
Bloc1s6	0.0989449	-0.0912648	0.0218569	0.435308	0.472523	0.856709	0.999915	0.911361	0.999852	ENSMUSG00000005804	18457
Metap1	-0.0386599	-0.0591426	0.0120952	0.621491	0.438344	0.870507	0.999915	0.909807	0.999852	ENSMUSG00000005813	75624
Gpr108	0.0414166	0.0774827	-0.0851304	0.773471	0.582686	0.540177	0.999915	0.926282	0.999852	ENSMUSG00000005823	78308
Rsl1d1	0.0227166	0.022912	0.0545618	0.646536	0.634104	0.253028	0.999915	0.931367	0.999852	ENSMUSG00000005846	66409
Apc	0.0625207	-0.0365114	-0.0929102	0.619858	0.757758	0.439129	0.999915	0.951725	0.999852	ENSMUSG00000005871	11789
Reep5	0.116663	-0.0885642	0.0816051	0.400947	0.495224	0.535711	0.999915	0.912385	0.999852	ENSMUSG00000005873	13476
Ergic3	-0.050628	0.0973225	-0.0254241	0.469896	0.15234	0.702015	0.999915	0.909595	0.999852	ENSMUSG00000005881	66366
Uqcc1	0.00170919	0.101582	0.0281154	0.980633	0.145154	0.675272	0.999915	0.909595	0.999852	ENSMUSG00000005882	56046
Ncoa2	0.0897059	0.0114226	-0.0393906	0.230194	0.869391	0.573964	0.999915	0.97866	0.999852	ENSMUSG00000005886	17978
Trh	-0.302699	-0.65207	0.468649	0.800564	0.595175	0.656758	0.999915	0.926987	0.999852	ENSMUSG00000005892	22044
Nr2c2	0.0322711	-0.0696588	-0.0492078	0.658769	0.316747	0.480473	0.999915	0.909595	0.999852	ENSMUSG00000005893	22026
Nr2c1	-0.0161333	0.0547537	-0.0446885	0.910382	0.698032	0.744734	0.999915	0.942483	0.999852	ENSMUSG00000005897	22025
Smpd4	-0.20625	-0.162604	-0.16864	0.0775195	0.139763	0.126256	0.999915	0.909595	0.999852	ENSMUSG00000005899	77626
Pex1	-0.0565795	0.0392737	-0.0453225	0.463194	0.599395	0.536368	0.999915	0.928046	0.999852	ENSMUSG00000005907	71382
Otx1	0.519434	-1.02306	0.148506	0.379426	0.162544	0.802115	0.999915	0.909595	0.999852	ENSMUSG00000005917	18423
Kctd20	-0.082173	-0.138443	-0.0123799	0.232011	0.0418733	0.847551	0.999915	0.909595	0.999852	ENSMUSG00000005936	66989
Ctns	-0.100159	0.000228599	0.0102198	0.361702	0.998288	0.920287	0.999915	0.999855	0.999852	ENSMUSG00000005949	83429
P2rx5	0.833833	1.04011	0.766421	0.234917	0.131108	0.255753	0.999915	0.909595	0.999852	ENSMUSG00000005950	94045
Shpk	-0.205907	-0.000746209	-0.0167641	0.164394	0.995735	0.90088	0.999915	0.999373	0.999852	ENSMUSG00000005951	74637
Ephb3	0.323405	-0.506476	-0.0499646	0.393613	0.221004	0.892954	0.999915	0.909595	0.999852	ENSMUSG00000005958	13845
Tuft1	0.0634274	0.490844	0.189641	0.884291	0.237129	0.641337	0.999915	0.909595	0.999852	ENSMUSG00000005968	22156
Rcn1	-0.295129	-0.239769	0.0321281	0.384078	0.466867	0.9175	0.999915	0.911361	0.999852	ENSMUSG00000005973	19672
Dnase1	0.197405	0.305452	-0.00790553	0.579881	0.385618	0.982009	0.999915	0.909595	0.999852	ENSMUSG00000005980	13419
Trap1	0.0465131	0.0786609	0.0147458	0.510208	0.249459	0.825734	0.999915	0.909595	0.999852	ENSMUSG00000005981	68015
Naa60	-0.0854649	-0.0408489	-0.0719718	0.088837	0.38049	0.129862	0.999915	0.909595	0.999852	ENSMUSG00000005982	74763
1700037C18Rik	0.153924	0.00842325	0.0315092	0.316756	0.956338	0.831474	0.999915	0.994765	0.999852	ENSMUSG00000005983	73261
Ankrd13d	0.0693501	-0.121627	0.0451139	0.592976	0.339543	0.714684	0.999915	0.909595	0.999852	ENSMUSG00000005986	68423
Tpr	0.0452752	0.0613695	0.0670534	0.566677	0.41366	0.376162	0.999915	0.909807	0.999852	ENSMUSG00000006005	108989
Odr4	-0.00623856	0.00644155	0.0220662	0.91988	0.914608	0.708755	0.999915	0.987753	0.999852	ENSMUSG00000006010	226499
Prg4	-0.0313783	0.764082	0.664923	0.966737	0.273092	0.319141	0.999915	0.909595	0.999852	ENSMUSG00000006014	96875
Dhx34	-0.056396	0.16705	-0.0151662	0.679365	0.209878	0.906176	0.999915	0.909595	0.999852	ENSMUSG00000006019	71723
Kptn	-0.26026	-0.103145	-0.182547	0.0194436	0.311039	0.0738532	0.999915	0.909595	0.999852	ENSMUSG00000006021	70394
Napa	-0.0288732	-0.135366	-0.117447	0.729091	0.0948679	0.148003	0.999915	0.909595	0.999852	ENSMUSG00000006024	108124
Sra1	-0.0395339	-0.0754186	-0.0797464	0.645557	0.375588	0.336055	0.999915	0.909595	0.999852	ENSMUSG00000006050	24068
Atp5mc1	0.0626973	0.0776827	0.00492288	0.30281	0.182209	0.931396	0.999915	0.909595	0.999852	ENSMUSG00000006057	11951
Snf8	-0.0170202	-0.0191609	-0.00863754	0.850186	0.826749	0.919783	0.999915	0.969998	0.999852	ENSMUSG00000006058	27681
Tbcb	0.0505064	0.044607	-0.0153348	0.484644	0.519509	0.822872	0.999915	0.914522	0.999852	ENSMUSG00000006095	66411
Inpp5k	0.074327	0.125979	0.00908463	0.534711	0.281176	0.936402	0.999915	0.909595	0.999852	ENSMUSG00000006127	19062
Crkl	-0.0122239	0.0162206	0.0429771	0.937244	0.912867	0.77159	0.999915	0.987087	0.999852	ENSMUSG00000006134	12929
Eps8l1	1.01019	0.410861	-0.0280214	0.00127339	0.170778	0.925199	0.999915	0.909595	0.999852	ENSMUSG00000006154	67425
Clint1	0.00957414	-0.0333172	0.0304067	0.87301	0.562235	0.595185	0.999915	0.919415	0.999852	ENSMUSG00000006169	216705
Prss16	0.124278	-0.266199	-0.180143	0.70348	0.443873	0.581306	0.999915	0.909807	0.999852	ENSMUSG00000006179	54373
Cdkal1	0.0479626	0.107468	0.0973504	0.565147	0.19873	0.224997	0.999915	0.909595	0.999852	ENSMUSG00000006191	68916
Cdcp3	0.29573	0.134125	0.83121	0.804542	0.910759	0.444098	0.999915	0.986355	0.999852	ENSMUSG00000006204	71395
Htra1	-0.186627	-0.0119732	-0.253324	0.0387626	0.883224	0.00487491	0.999915	0.980654	0.999852	ENSMUSG00000006205	56213
Zbtb17	-0.0932889	-0.0447018	-0.0316138	0.484387	0.72865	0.801791	0.999915	0.946704	0.999852	ENSMUSG00000006215	22642
Fam131c	0.33817	0.536484	0.367338	0.407576	0.179682	0.344608	0.999915	0.909595	0.999852	ENSMUSG00000006218	277743
Fblim1	-0.781524	-0.0170424	0.0816971	0.0259834	0.953296	0.767997	0.999915	0.994524	0.999852	ENSMUSG00000006219	74202
Epor	-0.153423	-0.549872	-0.502386	0.582393	0.0713145	0.0828511	0.999915	0.909595	0.999852	ENSMUSG00000006235	13857
Ccdc159	0.0896674	-0.0511012	-0.068429	0.568061	0.748176	0.654923	0.999915	0.951725	0.999852	ENSMUSG00000006241	67119
Mob1b	-0.0850405	-0.0717921	0.093649	0.336709	0.405564	0.262832	0.999915	0.909595	0.999852	ENSMUSG00000006262	68473
Vax1	-0.483464	-1.12979	0.387279	0.637764	0.312873	0.669151	0.999915	0.909595	0.999852	ENSMUSG00000006270	22326
Atp6v1b2	0.0329211	-0.144199	0.0260099	0.798117	0.24034	0.832092	0.999915	0.909595	0.999852	ENSMUSG00000006273	11966
Eps15l1	-0.002317	0.0211177	0.0294651	0.965931	0.684892	0.569852	0.999915	0.939937	0.999852	ENSMUSG00000006276	13859
Tep1	0.228492	0.2779	0.221899	0.390365	0.29166	0.38235	0.999915	0.909595	0.999852	ENSMUSG00000006281	21745
Ttc5	-0.0968676	-0.0422546	-0.0341848	0.147449	0.505136	0.581953	0.999915	0.91355	0.999852	ENSMUSG00000006288	219022
Osgep	-0.00754577	0.110097	-0.0181265	0.947265	0.328665	0.867775	0.999915	0.909595	0.999852	ENSMUSG00000006289	66246
Aamp	-0.00148179	0.0039341	0.0140585	0.976119	0.93317	0.766021	0.999915	0.992191	0.999852	ENSMUSG00000006299	227290
Tmbim1	0.238828	0.27448	0.135731	0.286619	0.206195	0.522744	0.999915	0.909595	0.999852	ENSMUSG00000006301	69660
Arpc2	0.00655633	-0.123361	-0.0741418	0.970813	0.468204	0.664275	0.999915	0.911361	0.999852	ENSMUSG00000006304	76709
Kmt2b	-0.0682642	-0.0732503	-0.0204304	0.454768	0.398607	0.8135	0.999915	0.909595	0.999852	ENSMUSG00000006307	75410
Upk1a	0.188891	0.401243	0.386633	0.548434	0.193594	0.197559	0.999915	0.909595	0.999852	ENSMUSG00000006313	109637
Tmem147	0.0424492	0.0999364	0.00548402	0.521131	0.127311	0.930453	0.999915	0.909595	0.999852	ENSMUSG00000006315	69804
Rps9	-0.04015	0.130053	-0.0480267	0.623644	0.103913	0.538657	0.999915	0.909595	0.999852	ENSMUSG00000006333	76846
Tfpt	-0.0853126	-0.0713567	-0.0314747	0.394066	0.471562	0.738277	0.999915	0.911361	0.999852	ENSMUSG00000006335	69714
Susd2	-0.0679801	-0.0926267	0.0444423	0.828342	0.767275	0.880354	0.999915	0.952434	0.999852	ENSMUSG00000006342	71733
Ggt5	-0.218303	0.147099	0.305093	0.234914	0.392711	0.0699387	0.999915	0.909595	0.999852	ENSMUSG00000006344	23887
Ggt1	0.219254	0.322828	0.374609	0.345409	0.163853	0.0954485	0.999915	0.909595	0.999852	ENSMUSG00000006345	14598
Crip2	-0.129801	-0.325663	-0.0945877	0.734931	0.378237	0.795586	0.999915	0.909595	0.999852	ENSMUSG00000006356	68337
Crip1	0.180728	0.10512	0.361501	0.393856	0.619787	0.0772376	0.999915	0.928507	0.999852	ENSMUSG00000006360	12925
Cbfa2t3	-0.140493	-0.021805	-0.165433	0.594993	0.931614	0.511975	0.999915	0.991694	0.999852	ENSMUSG00000006362	12398
Fbln1	-0.0767224	0.442776	0.60419	0.753252	0.0612739	0.00964125	0.999915	0.909595	0.999852	ENSMUSG00000006369	14114
Pgrmc1	-0.0520894	-0.043096	0.194503	0.778416	0.805231	0.280659	0.999915	0.964566	0.999852	ENSMUSG00000006373	53328
Gcat	-0.232941	-0.0889706	-0.224723	0.31541	0.690866	0.306725	0.999915	0.941863	0.999852	ENSMUSG00000006378	26912
Tek	0.149486	0.107224	0.204434	0.193402	0.346501	0.0667454	0.999915	0.909595	0.999852	ENSMUSG00000006386	21687
Elovl1	0.0034736	0.30192	0.108168	0.986957	0.14549	0.589857	0.999915	0.909595	0.999852	ENSMUSG00000006390	54325
Med8	0.0215673	-0.0517171	0.0124211	0.823407	0.595303	0.89301	0.999915	0.926987	0.999852	ENSMUSG00000006392	80509
Hyi	0.129934	0.249175	0.0174296	0.501471	0.196009	0.925546	0.999915	0.909595	0.999852	ENSMUSG00000006395	68180
Cdc20	-0.13412	0.396328	-0.586463	0.828373	0.48901	0.347457	0.999915	0.91193	0.999852	ENSMUSG00000006398	107995
Adamts4	0.340644	0.233918	0.170658	0.285925	0.451513	0.575384	0.999915	0.910151	0.999852	ENSMUSG00000006403	240913
Nectin4	0.238364	-0.108759	-0.0537414	0.494177	0.764507	0.87506	0.999915	0.952101	0.999852	ENSMUSG00000006411	71740
Pfdn2	-0.00959244	-0.0757347	-0.0565046	0.921349	0.416975	0.543096	0.999915	0.909807	0.999852	ENSMUSG00000006412	18637
Rnf114	-0.126991	-0.00974271	-0.0210565	0.139864	0.903556	0.791298	0.999915	0.986038	0.999852	ENSMUSG00000006418	81018
Steep1	0.0459176	-0.00858637	-0.00191679	0.458216	0.88515	0.973919	0.999915	0.981284	0.999852	ENSMUSG00000006423	77644
Neurl1a	-0.172437	-0.146128	-0.129576	0.367012	0.418217	0.476326	0.999915	0.909807	0.999852	ENSMUSG00000006435	18011
Srm	-0.0558175	-0.126818	-0.06618	0.722427	0.412352	0.658976	0.999915	0.909807	0.999852	ENSMUSG00000006442	20810
Epha2	-0.322497	-0.0726315	0.203809	0.293724	0.80287	0.451352	0.999915	0.963481	0.999852	ENSMUSG00000006445	13836
Rbm14	-0.136894	-0.00919495	-0.103858	0.184502	0.924715	0.285679	0.999915	0.989998	0.999852	ENSMUSG00000006456	56275
Actn3	-0.130688	-0.138071	0.229501	0.689363	0.673032	0.441407	0.999915	0.937321	0.999852	ENSMUSG00000006457	11474
Zdhhc24	0.0418415	-0.0689903	-0.00411234	0.526719	0.297745	0.947935	0.999915	0.909595	0.999852	ENSMUSG00000006463	70605
Bbs1	-0.0946252	-0.0764104	0.0321903	0.452206	0.527054	0.786505	0.999915	0.914772	0.999852	ENSMUSG00000006464	52028
Ndor1	0.0300731	0.0126866	0.0172549	0.643119	0.841104	0.780041	0.999915	0.973672	0.999852	ENSMUSG00000006471	78797
Nsmf	0.304791	-0.189783	0.127504	0.44719	0.608856	0.735797	0.999915	0.928046	0.999852	ENSMUSG00000006476	56876
Pdk1	0.127324	-0.26737	0.0625094	0.516472	0.172224	0.737435	0.999915	0.909595	0.999852	ENSMUSG00000006494	228026
Ptbp1	-0.0169432	0.202709	0.150875	0.903313	0.139219	0.259577	0.999915	0.909595	0.999852	ENSMUSG00000006498	19205
Mvd	0.0919309	-0.12514	0.0807829	0.384329	0.249267	0.422874	0.999915	0.909595	0.999852	ENSMUSG00000006517	192156
Cyba	-0.249035	0.0559396	0.0492999	0.123308	0.707583	0.731449	0.999915	0.942618	0.999852	ENSMUSG00000006519	13057
Itih3	0.078674	0.474266	0.275539	0.887454	0.373162	0.600616	0.999915	0.909595	0.999852	ENSMUSG00000006522	16426
Stimate	0.00686349	-0.0205196	-0.0335159	0.900107	0.703333	0.523486	0.999915	0.942618	0.999852	ENSMUSG00000006526	69179
Sfmbt1	0.185827	0.0678378	0.0495803	0.0545587	0.45416	0.576871	0.999915	0.910204	0.999852	ENSMUSG00000006527	54650
Atp7b	0.224662	0.449119	0.293746	0.398609	0.0888473	0.246642	0.999915	0.909595	0.999852	ENSMUSG00000006567	11979
Slc4a1	-0.712175	0.83499	1.23609	0.407848	0.240166	0.0669849	0.999915	0.909595	0.999852	ENSMUSG00000006574	20533
Rundc3a	-0.0424043	-0.114095	-0.111499	0.656944	0.212055	0.226748	0.999915	0.909595	0.999852	ENSMUSG00000006575	51799
Slc4a3	-0.0878104	-0.090042	-0.0441974	0.490101	0.454134	0.714947	0.999915	0.910204	0.999852	ENSMUSG00000006576	20536
Cdt1	0.475152	0.311546	0.399161	0.192011	0.395175	0.252261	0.999915	0.909595	0.999852	ENSMUSG00000006585	67177
Runx1t1	0.0184493	-0.0235952	-0.0828531	0.900927	0.870941	0.561937	0.999915	0.978754	0.999852	ENSMUSG00000006586	12395
Aprt	-0.09047	-0.0303029	0.0218023	0.38769	0.767623	0.823501	0.999915	0.952434	0.999852	ENSMUSG00000006589	11821
Gtf2h1	0.014698	-0.105751	-0.0618893	0.846757	0.165939	0.39884	0.999915	0.909595	0.999852	ENSMUSG00000006599	14884
Hfe	0.41662	0.358259	0.517811	0.167569	0.231877	0.0750408	0.999915	0.909595	0.999852	ENSMUSG00000006611	15216
Abhd1	0.415813	0.0790893	-0.0184712	0.187939	0.807151	0.953063	0.999915	0.964946	0.999852	ENSMUSG00000006638	57742
Slc5a6	0.0504484	0.0859649	0.133451	0.610357	0.376439	0.163256	0.999915	0.909595	0.999852	ENSMUSG00000006641	330064
Tcf23	0.330643	0.64176	-0.111346	0.413743	0.107096	0.782928	0.999915	0.909595	0.999852	ENSMUSG00000006642	69852
Nphs1	-0.618439	-0.11514	-0.503163	0.104794	0.73434	0.154629	0.999915	0.948703	0.999852	ENSMUSG00000006649	54631
Aplp1	-0.0505341	-0.0764515	-0.0215839	0.793056	0.674468	0.906494	0.999915	0.937957	0.999852	ENSMUSG00000006651	11803
Qrich1	-0.0682816	-0.094976	-0.0795308	0.23761	0.090408	0.151975	0.999915	0.909595	0.999852	ENSMUSG00000006673	69232
P4htm	-0.0545692	-0.0566424	-0.0195901	0.501189	0.466554	0.798877	0.999915	0.911361	0.999852	ENSMUSG00000006675	74443
Usp19	-0.118658	-0.0109643	-0.0236861	0.0586077	0.847383	0.680853	0.999915	0.974937	0.999852	ENSMUSG00000006676	71472
Pola1	0.0518184	0.194735	-0.0602786	0.791812	0.31646	0.751575	0.999915	0.909595	0.999852	ENSMUSG00000006678	18968
Cdc42	-0.0437094	-0.116514	0.00326432	0.384706	0.0201348	0.945322	0.999915	0.909595	0.999852	ENSMUSG00000006699	12540
Pknox1	-0.00999489	0.103041	-0.124213	0.93454	0.39002	0.296816	0.999915	0.909595	0.999852	ENSMUSG00000006705	18771
D130043K22Rik	0.0998106	-0.385091	0.0457878	0.769678	0.26392	0.888006	0.999915	0.909595	0.999852	ENSMUSG00000006711	210108
Gmnn	-0.0378763	0.0910052	-0.0635877	0.819562	0.576376	0.689891	0.999915	0.923831	0.999852	ENSMUSG00000006715	57441
Acot13	0.0426009	-0.0418048	-0.0460504	0.590734	0.59157	0.54485	0.999915	0.926987	0.999852	ENSMUSG00000006717	66834
Zfp184	-0.234434	-0.0845643	0.134275	0.337919	0.721005	0.544849	0.999915	0.946231	0.999852	ENSMUSG00000006720	193452
Cyp27b1	-0.193989	0.0403282	-1.10193	0.7354	0.941387	0.082083	0.999915	0.99237	0.999852	ENSMUSG00000006724	13115
Cdk4	-0.0864531	0.034782	-0.0149549	0.135879	0.524329	0.780149	0.999915	0.914772	0.999852	ENSMUSG00000006728	12567
B4galnt1	0.028226	-0.208573	-0.154598	0.87921	0.242729	0.384874	0.999915	0.909595	0.999852	ENSMUSG00000006731	14421
Mettl1	0.0568931	0.00253019	0.0785058	0.705882	0.986601	0.585604	0.999915	0.997535	0.999852	ENSMUSG00000006732	17299
Tspan31	-0.0510637	-0.00244809	0.00813186	0.494369	0.97276	0.908298	0.999915	0.99653	0.999852	ENSMUSG00000006736	67125
Kif5b	0.102596	0.159526	-0.0322142	0.325152	0.112187	0.742235	0.999915	0.909595	0.999852	ENSMUSG00000006740	16573
Saal1	-0.0671658	-0.00312292	-0.139167	0.769074	0.988928	0.527536	0.999915	0.998094	0.999852	ENSMUSG00000006763	78935
Tph2	0.147231	-0.443764	-0.941982	0.869747	0.646221	0.341581	0.999915	0.93372	0.999852	ENSMUSG00000006764	216343
Cnp	0.25218	0.27678	0.159906	0.307777	0.237423	0.493051	0.999915	0.909595	0.999852	ENSMUSG00000006782	12799
Odad4	0.264454	0.127992	0.32111	0.442008	0.710354	0.332174	0.999915	0.943058	0.999852	ENSMUSG00000006784	74407
Sulf2	0.122615	-0.164542	0.0573248	0.648951	0.519156	0.822714	0.999915	0.914522	0.999852	ENSMUSG00000006800	72043
Sod2	0.0294979	-0.0390925	-0.00877539	0.657463	0.533812	0.88959	0.999915	0.915998	0.999852	ENSMUSG00000006818	20656
Tmco6	-0.0705297	-0.107395	-0.147583	0.546522	0.36165	0.197389	0.999915	0.909595	0.999852	ENSMUSG00000006850	71983
Stambp	-0.0103554	-0.037169	0.00899667	0.872276	0.557999	0.883353	0.999915	0.919415	0.999852	ENSMUSG00000006906	70527
Ezh1	-0.0434184	-0.0203411	-0.0566729	0.517311	0.748815	0.37704	0.999915	0.951725	0.999852	ENSMUSG00000006920	14055
Hap1	-0.219949	0.0224326	0.265969	0.555083	0.949353	0.462227	0.999915	0.993266	0.999852	ENSMUSG00000006930	15114
P3h4	0.218868	0.185304	0.13849	0.23034	0.303256	0.426249	0.999915	0.909595	0.999852	ENSMUSG00000006931	66180
Ctnnb1	-0.0167187	0.00118924	0.116624	0.772965	0.98265	0.0450855	0.999915	0.997243	0.999852	ENSMUSG00000006932	12387
Eif1b	0.0494388	0.0671144	0.00931512	0.540446	0.385279	0.903181	0.999915	0.909595	0.999852	ENSMUSG00000006941	68969
Chrd	0.192328	-0.193076	-0.044761	0.48718	0.481946	0.865682	0.999915	0.91193	0.999852	ENSMUSG00000006958	12667
Psmd2	-0.00672233	-0.0513973	0.0185757	0.894299	0.287746	0.700878	0.999915	0.909595	0.999852	ENSMUSG00000006998	21762
Syngr3	0.062218	-0.155775	0.120567	0.788887	0.479113	0.587782	0.999915	0.91193	0.999852	ENSMUSG00000007021	20974
Vars1	0.100868	-0.00206251	0.0082869	0.201653	0.97793	0.910666	0.999915	0.997079	0.999852	ENSMUSG00000007029	22321
Vwa7	-0.962252	-0.500233	-0.25073	0.391168	0.629549	0.789171	0.999915	0.931165	0.999852	ENSMUSG00000007030	27762
Hspa1l	-0.21399	-0.160442	-0.18595	0.252099	0.380911	0.295084	0.999915	0.909595	0.999852	ENSMUSG00000007033	15482
Msh5	0.33281	-0.278557	0.245218	0.652921	0.726774	0.730681	0.999915	0.946704	0.999852	ENSMUSG00000007035	17687
Abhd16a	-0.0505647	-0.0376404	-0.0727436	0.841421	0.875859	0.76263	0.999915	0.979184	0.999852	ENSMUSG00000007036	193742
Neu1	0.0475383	-0.0786151	-0.0515372	0.531706	0.288943	0.477879	0.999915	0.909595	0.999852	ENSMUSG00000007038	18010
Ddah2	-0.00193537	0.147978	0.136944	0.994799	0.610274	0.623494	0.999915	0.928055	0.999852	ENSMUSG00000007039	51793
Clic1	-0.0599993	0.334215	0.151104	0.837167	0.233015	0.577205	0.999915	0.909595	0.999852	ENSMUSG00000007041	114584
Lsm2	-0.114653	0.130879	-0.0831933	0.46593	0.38801	0.576483	0.999915	0.909595	0.999852	ENSMUSG00000007050	27756
Pole	-0.0340752	-0.255557	-0.0709953	0.865966	0.22395	0.71352	0.999915	0.909595	0.999852	ENSMUSG00000007080	18973
Atp1a2	0.00232107	0.159856	0.0778743	0.986024	0.212064	0.54031	0.999915	0.909595	0.999852	ENSMUSG00000007097	98660
Casq1	0.110308	0.725118	-0.25282	0.854776	0.197872	0.676469	0.999915	0.909595	0.999852	ENSMUSG00000007122	12372
Stx1a	0.227218	-1.08493	-0.0229335	0.784013	0.167442	0.976652	0.999915	0.909595	0.999852	ENSMUSG00000007207	20907
Zfp775	-0.23226	-0.00277048	0.0794047	0.0225658	0.97593	0.36693	0.999915	0.997079	0.999852	ENSMUSG00000007216	243372
Scube2	0.827551	0.216459	0.541643	0.045536	0.606922	0.17672	0.999915	0.928046	0.999852	ENSMUSG00000007279	56788
Mrpl49	-0.0837764	-0.00173367	-0.0371665	0.321783	0.982936	0.640351	0.999915	0.997243	0.999852	ENSMUSG00000007338	18120
Dennd2c	-0.157111	-0.0599558	0.188662	0.563477	0.82094	0.451012	0.999915	0.968437	0.999852	ENSMUSG00000007379	329727
Mark3	0.050397	0.0766747	0.0491486	0.409921	0.193858	0.39904	0.999915	0.909595	0.999852	ENSMUSG00000007411	17169
Gatad1	-0.0356141	-0.0553107	-0.0332394	0.590998	0.385459	0.598396	0.999915	0.909595	0.999852	ENSMUSG00000007415	67210
Pcdha10	0.0630875	-0.252976	-0.217452	0.709627	0.162464	0.203573	0.999915	0.909595	0.999852	ENSMUSG00000007440	12943
M6pr	0.0228527	0.042733	0.0682792	0.712958	0.47089	0.255683	0.999915	0.911361	0.999852	ENSMUSG00000007458	17113
Lrrc8a	-0.0644088	0.0239289	-0.0285434	0.755677	0.904242	0.884554	0.999915	0.986054	0.999852	ENSMUSG00000007476	241296
Mc5r	0.267595	0.124704	0.193716	0.549755	0.781428	0.652062	0.999915	0.957195	0.999852	ENSMUSG00000007480	17203
Ppp2r1a	0.0160992	-0.157651	-0.0218365	0.871933	0.103441	0.818478	0.999915	0.909595	0.999852	ENSMUSG00000007564	51792
Fance	0.0353932	-0.0580172	-0.0246541	0.738278	0.585938	0.808209	0.999915	0.926637	0.999852	ENSMUSG00000007570	72775
Tinf2	0.0749859	0.205276	-0.0633588	0.772749	0.421052	0.800594	0.999915	0.909807	0.999852	ENSMUSG00000007589	28113
Hapln4	0.362406	0.00847697	-0.112634	0.153567	0.9708	0.629211	0.999915	0.99653	0.999852	ENSMUSG00000007594	330790
Dus3l	-0.10009	0.086296	-0.0679802	0.413702	0.458408	0.558818	0.999915	0.911361	0.999852	ENSMUSG00000007603	224907
Gtpbp3	0.0767539	-0.0585297	-0.0134748	0.16484	0.281968	0.795178	0.999915	0.909595	0.999852	ENSMUSG00000007610	70359
Tgfbr1	0.0985333	-0.0932728	0.149313	0.462274	0.484385	0.246062	0.999915	0.91193	0.999852	ENSMUSG00000007613	21812
Homer1	0.0338266	-0.470221	-0.167353	0.949598	0.352894	0.741902	0.999915	0.909595	0.999852	ENSMUSG00000007617	26556
Rad51c	-0.0229184	0.267629	-0.00369634	0.911577	0.184203	0.984942	0.999915	0.909595	0.999852	ENSMUSG00000007646	114714
Gabrb2	0.360809	0.193319	0.0626813	0.0817402	0.310077	0.740218	0.999915	0.909595	0.999852	ENSMUSG00000007653	14401
Cav1	-0.110732	-0.146113	0.211954	0.411697	0.280158	0.0957476	0.999915	0.909595	0.999852	ENSMUSG00000007655	12389
Arpp19	-0.0102692	-0.535895	-0.350767	0.983451	0.252392	0.455994	0.999915	0.909595	0.999852	ENSMUSG00000007656	59046
Bcl2l1	-0.124568	0.021108	-0.00105702	0.138348	0.786481	0.989216	0.999915	0.959151	0.999852	ENSMUSG00000007659	12048
Khsrp	-0.24747	-0.0283508	-0.0914149	0.00477991	0.708458	0.237262	0.999915	0.942618	0.999852	ENSMUSG00000007670	16549
Dio2	-0.127818	-0.174939	-0.213123	0.695991	0.579118	0.496034	0.999915	0.924441	0.999852	ENSMUSG00000007682	13371
Ccdc124	0.09502	0.0142612	-0.0604832	0.200097	0.838766	0.388016	0.999915	0.973488	0.999852	ENSMUSG00000007721	234388
Cct4	-0.0173565	-0.0433682	0.0372172	0.80378	0.515705	0.57749	0.999915	0.914522	0.999852	ENSMUSG00000007739	12464
Trappc2b	-0.10631	0.0433623	-0.0142359	0.219793	0.602486	0.85916	0.999915	0.928046	0.999852	ENSMUSG00000007777	66050
Cpt1c	0.00883489	-0.148626	0.000561633	0.953302	0.305803	0.996882	0.999915	0.909595	0.999852	ENSMUSG00000007783	78070
Twist2	0.318402	-0.136835	0.440412	0.654703	0.854368	0.519695	0.999915	0.976583	0.999852	ENSMUSG00000007805	13345
Zfp655	-0.0162064	-0.142687	0.0652125	0.835437	0.0737191	0.382084	0.999915	0.909595	0.999852	ENSMUSG00000007812	72611
Rhoa	-0.00223295	0.0311542	0.0312888	0.964262	0.511024	0.512706	0.999915	0.914522	0.999852	ENSMUSG00000007815	11848
Zmiz1	-0.081195	-0.0267943	-0.026176	0.669442	0.881404	0.885212	0.999915	0.980616	0.999852	ENSMUSG00000007817	328365
Ankrd26	0.0277993	0.0469772	0.00202256	0.767905	0.61107	0.982044	0.999915	0.928055	0.999852	ENSMUSG00000007827	232339
Aldh16a1	-0.095394	0.189247	-0.0871601	0.614625	0.30123	0.62802	0.999915	0.909595	0.999852	ENSMUSG00000007833	69748
Hnrnpa0	-0.0693276	-0.0680434	-0.0953288	0.27668	0.259142	0.121831	0.999915	0.909595	0.999852	ENSMUSG00000007836	77134
Prrg2	0.208649	0.113147	0.141834	0.227697	0.510663	0.391907	0.999915	0.914522	0.999852	ENSMUSG00000007837	65116
Hnrnph1	-0.0937227	0.069701	-0.070884	0.369316	0.480102	0.475231	0.999915	0.91193	0.999852	ENSMUSG00000007850	59013
Ift43	0.056	0.0248317	0.0404468	0.61763	0.823952	0.706535	0.999915	0.96917	0.999852	ENSMUSG00000007867	76411
Id3	0.0728225	0.112432	0.20692	0.560728	0.362501	0.0889901	0.999915	0.909595	0.999852	ENSMUSG00000007872	15903
Tcap	0.122752	-0.649233	-0.722913	0.770232	0.179308	0.116841	0.999915	0.909595	0.999852	ENSMUSG00000007877	21393
Arid1a	-0.0933367	-0.0948834	-0.0243866	0.200143	0.169262	0.721348	0.999915	0.909595	0.999852	ENSMUSG00000007880	93760
Crlf1	0.558466	0.78693	0.337716	0.240555	0.0898566	0.462283	0.999915	0.909595	0.999852	ENSMUSG00000007888	12931
Ctsd	0.0985704	0.135588	0.101827	0.312137	0.146328	0.274383	0.999915	0.909595	0.999852	ENSMUSG00000007891	13033
Rplp1	-0.0778439	0.0287469	-0.143893	0.590261	0.833235	0.300213	0.999915	0.971915	0.999852	ENSMUSG00000007892	56040
Hmgcll1	0.00190302	0.0220024	0.0931099	0.981316	0.783221	0.232621	0.999915	0.958033	0.999852	ENSMUSG00000007908	208982
Ttc9b	0.0230509	-0.3912	-0.15596	0.947439	0.259157	0.641227	0.999915	0.909595	0.999852	ENSMUSG00000007944	73032
Abhd8	-0.0134852	-0.117285	-0.0984038	0.86117	0.116554	0.188557	0.999915	0.909595	0.999852	ENSMUSG00000007950	64296
Ift22	-0.106879	-0.0452831	-0.0201787	0.338062	0.670118	0.847381	0.999915	0.93666	0.999852	ENSMUSG00000007987	67286
Fzd3	-0.0641979	-0.235987	-0.0460374	0.726105	0.183236	0.792042	0.999915	0.909595	0.999852	ENSMUSG00000007989	14365
1700008O03Rik	0.169847	0.180541	0.0615185	0.546003	0.519063	0.821504	0.999915	0.914522	0.999852	ENSMUSG00000008028	69349
Mid1ip1	0.0838437	0.139766	0.113954	0.449338	0.189531	0.284213	0.999915	0.909595	0.999852	ENSMUSG00000008035	68041
Ap2s1	-0.0176325	-0.0735307	-0.0378093	0.872898	0.485868	0.719088	0.999915	0.91193	0.999852	ENSMUSG00000008036	232910
Fgfrl1	0.0458424	0.0314691	0.29047	0.734916	0.814815	0.0288229	0.999915	0.966828	0.999852	ENSMUSG00000008090	116701
Brme1	0.0605391	-0.113114	-0.0898195	0.723313	0.517336	0.589618	0.999915	0.914522	0.999852	ENSMUSG00000008129	74666
Fhl2	0.160057	-0.942119	-0.0776504	0.79	0.175967	0.894764	0.999915	0.909595	0.999852	ENSMUSG00000008136	14200
Emc10	0.146091	-0.037569	-0.0295096	0.195109	0.7184	0.778468	0.999915	0.945363	0.999852	ENSMUSG00000008140	69683
Clstn3	-0.0183822	-0.0709408	-0.0580207	0.831337	0.387301	0.482592	0.999915	0.909595	0.999852	ENSMUSG00000008153	232370
Fbxw9	-0.0629002	-0.0446278	-0.0727542	0.518423	0.642912	0.435339	0.999915	0.932829	0.999852	ENSMUSG00000008167	68628
Fnbp4	0.0203964	0.0900058	-0.0165763	0.87693	0.476572	0.894858	0.999915	0.911832	0.999852	ENSMUSG00000008200	55935
Cers4	-0.102321	-0.0221078	-0.042824	0.418268	0.853204	0.720659	0.999915	0.976535	0.999852	ENSMUSG00000008206	67260
Scrn3	-0.0192677	-0.139428	-0.139283	0.800507	0.0729021	0.0672065	0.999915	0.909595	0.999852	ENSMUSG00000008226	74616
Phax	-0.116882	-0.105009	-0.0911422	0.0709749	0.0938643	0.133848	0.999915	0.909595	0.999852	ENSMUSG00000008301	56698
Tle1	-0.0037681	-0.0352146	-0.0733663	0.983997	0.848001	0.68427	0.999915	0.975326	0.999852	ENSMUSG00000008305	21885
1700109H08Rik	0.274034	0.445864	0.00664539	0.493796	0.258575	0.986472	0.999915	0.909595	0.999852	ENSMUSG00000008307	77036
Relt	0.287749	0.127525	0.050657	0.110643	0.471183	0.76708	0.999915	0.911361	0.999852	ENSMUSG00000008318	320100
Snrpb2	-0.0449013	-0.195808	0.00709497	0.586917	0.026542	0.927692	0.999915	0.909595	0.999852	ENSMUSG00000008333	20639
Ubc	0.305993	0.297444	0.0633594	0.00268056	0.00209611	0.465143	0.999915	0.909595	0.999852	ENSMUSG00000008348	22190
Prpf31	0.0384956	-0.0466303	-0.00692801	0.592273	0.510103	0.91942	0.999915	0.914522	0.999852	ENSMUSG00000008373	68988
Sertad1	0.14438	-0.0542226	-0.00162614	0.544904	0.823533	0.99442	0.999915	0.96917	0.999852	ENSMUSG00000008384	55942
Carhsp1	-0.0635963	0.0146992	-0.0136565	0.787235	0.94816	0.951344	0.999915	0.993266	0.999852	ENSMUSG00000008393	52502
Elk3	0.0150326	-0.0183179	0.164212	0.875627	0.848382	0.0788724	0.999915	0.975371	0.999852	ENSMUSG00000008398	13713
Herpud2	-0.0183098	-0.104382	-0.0366446	0.764983	0.0881048	0.531317	0.999915	0.909595	0.999852	ENSMUSG00000008429	80517
Rdh13	-0.15446	-0.17055	0.0956827	0.116294	0.077436	0.292242	0.999915	0.909595	0.999852	ENSMUSG00000008435	108841
Adam21	0.396294	0.216303	0.227099	0.338849	0.60349	0.57138	0.999915	0.928046	0.999852	ENSMUSG00000008438	56622
Nutf2	0.104758	0.0412211	0.0858935	0.169342	0.574734	0.235326	0.999915	0.923554	0.999852	ENSMUSG00000008450	68051
Fut1	-0.295904	0.92517	0.327255	0.803042	0.370348	0.752324	0.999915	0.909595	0.999852	ENSMUSG00000008461	14343
Arpc5	0.052859	-0.163262	0.123274	0.768566	0.347094	0.473792	0.999915	0.909595	0.999852	ENSMUSG00000008475	67771
Elavl2	0.274915	-0.100151	0.26102	0.285572	0.681197	0.287105	0.999915	0.939078	0.999852	ENSMUSG00000008489	15569
Pou2f2	-0.0729037	-0.025474	-0.0497988	0.533459	0.824172	0.653897	0.999915	0.96917	0.999852	ENSMUSG00000008496	18987
Mgst1	-0.119597	0.327608	0.207572	0.664073	0.206692	0.409028	0.999915	0.909595	0.999852	ENSMUSG00000008540	56615
Nfib	0.0180233	-0.198234	0.0186002	0.94486	0.424569	0.940295	0.999915	0.909807	0.999852	ENSMUSG00000008575	18028
Ubqln4	0.0274614	-0.125378	-0.128346	0.841112	0.336332	0.328836	0.999915	0.909595	0.999852	ENSMUSG00000008604	94232
Rbfox1	0.0341519	-0.219683	-0.243166	0.855737	0.220076	0.180041	0.999915	0.909595	0.999852	ENSMUSG00000008658	268859
Rps18	-0.0396214	-0.00372747	-0.0977053	0.624668	0.961235	0.212238	0.999915	0.995303	0.999852	ENSMUSG00000008668	20084
Rpl10	0.0197545	0.0585625	-0.00875331	0.844693	0.540828	0.927359	0.999915	0.917957	0.999852	ENSMUSG00000008682	110954
Rps15a	0.00894271	0.147295	-0.00338605	0.899936	0.0393785	0.960125	0.999915	0.909595	0.999852	ENSMUSG00000008683	267019
Ncaph2	-0.0595672	-0.0494578	-0.0874682	0.275273	0.338156	0.0987647	0.999915	0.909595	0.999852	ENSMUSG00000008690	52683
Hipk1	0.0152983	0.0507591	0.0244274	0.920238	0.725741	0.866858	0.999915	0.946704	0.999852	ENSMUSG00000008730	15257
Gprc5b	0.157677	0.247864	0.101042	0.448061	0.212746	0.607894	0.999915	0.909595	0.999852	ENSMUSG00000008734	64297
Man1a2	0.0656318	-0.0970598	-0.0146829	0.673846	0.510527	0.920985	0.999915	0.914522	0.999852	ENSMUSG00000008763	17156
Acyp1	0.0841818	0.204491	-0.0196986	0.583192	0.181423	0.894007	0.999915	0.909595	0.999852	ENSMUSG00000008822	66204
Cd163	-0.112526	0.553353	-0.0180876	0.766153	0.123599	0.959575	0.999915	0.909595	0.999852	ENSMUSG00000008845	93671
Hdac5	-0.0118947	0.045028	0.00813214	0.859175	0.48005	0.898812	0.999915	0.91193	0.999852	ENSMUSG00000008855	15184
Rala	0.0381672	-0.12047	0.0333704	0.554827	0.0617459	0.587512	0.999915	0.909595	0.999852	ENSMUSG00000008859	56044
Vdac3	-0.0615557	0.0445357	-0.0199248	0.4826	0.592194	0.810685	0.999915	0.926987	0.999852	ENSMUSG00000008892	22335
Vps72	-0.0389244	0.0444442	-0.0378113	0.65492	0.599673	0.648585	0.999915	0.928046	0.999852	ENSMUSG00000008958	21427
Gabpa	-0.085023	0.0485074	-0.041971	0.489684	0.681837	0.718327	0.999915	0.939078	0.999852	ENSMUSG00000008976	14390
Bmp7	-0.0133199	0.426539	0.428919	0.957693	0.0819139	0.0707312	0.999915	0.909595	0.999852	ENSMUSG00000008999	12162
Dynll1	0.00072004	-0.193169	-0.01952	0.997734	0.421396	0.935609	0.999915	0.909807	0.999852	ENSMUSG00000009013	56455
Pdcl	0.00194956	0.0537265	-0.00751493	0.98979	0.717908	0.958735	0.999915	0.945243	0.999852	ENSMUSG00000009030	67466
Tmem184b	-0.0568361	-0.114027	-0.0221474	0.406898	0.0885746	0.732841	0.999915	0.909595	0.999852	ENSMUSG00000009035	223693
Nf2	-0.019824	0.0178403	0.00712928	0.776615	0.787868	0.914711	0.999915	0.959151	0.999852	ENSMUSG00000009073	18016
Cabp7	0.457149	0.577091	0.507405	0.417469	0.289146	0.34589	0.999915	0.909595	0.999852	ENSMUSG00000009075	192650
Zmat5	0.0327684	0.145974	-0.0289503	0.772749	0.198498	0.790814	0.999915	0.909595	0.999852	ENSMUSG00000009076	67178
Ewsr1	-0.0658834	-0.0286856	-0.0506715	0.198429	0.547437	0.296552	0.999915	0.917957	0.999852	ENSMUSG00000009079	14030
Ap1b1	-0.0312727	-0.0805565	0.00630711	0.658033	0.233574	0.92533	0.999915	0.909595	0.999852	ENSMUSG00000009090	11764
Derl3	-0.334453	-0.0817329	-0.486437	0.247124	0.763733	0.0884271	0.999915	0.952101	0.999852	ENSMUSG00000009092	70377
Tbx1	-0.0653796	0.219391	0.0518202	0.770092	0.308691	0.805233	0.999915	0.909595	0.999852	ENSMUSG00000009097	21380
Bcl2l13	0.0733721	-0.0816174	0.0142589	0.340317	0.275081	0.844283	0.999915	0.909595	0.999852	ENSMUSG00000009112	94044
Dqx1	-0.112397	0.33811	0.474103	0.696742	0.219711	0.0755037	0.999915	0.909595	0.999852	ENSMUSG00000009145	93838
Lnpk	0.114048	-0.0986048	-0.0402798	0.346113	0.403268	0.72578	0.999915	0.909595	0.999852	ENSMUSG00000009207	69605
Fam163b	0.188891	-0.42205	-0.0547122	0.726267	0.411059	0.914715	0.999915	0.909807	0.999852	ENSMUSG00000009216	109349
Rarres2	-0.111526	0.0571656	0.281394	0.684545	0.829161	0.266297	0.999915	0.970701	0.999852	ENSMUSG00000009281	71660
Pttg1ip	-0.120246	0.053668	-0.00678809	0.199622	0.542878	0.938113	0.999915	0.917957	0.999852	ENSMUSG00000009291	108705
Trpm2	0.0618918	-0.0274648	-0.00392146	0.567263	0.792125	0.969555	0.999915	0.960127	0.999852	ENSMUSG00000009292	28240
Ube2g2	-0.162038	-0.0684415	-0.117709	0.204498	0.571489	0.328175	0.999915	0.922726	0.999852	ENSMUSG00000009293	22213
Lpo	0.389394	0.448623	0.35049	0.486487	0.417288	0.511877	0.999915	0.909807	0.999852	ENSMUSG00000009356	76113
Met	0.890573	0.477089	1.10937	0.018683	0.2047	0.0029717	0.999915	0.909595	0.999852	ENSMUSG00000009376	17295
Slc16a12	0.285685	0.4898	0.495138	0.222764	0.0376447	0.0303509	0.999915	0.909595	0.999852	ENSMUSG00000009378	240638
Syn2	-0.0336397	-0.266685	0.0446279	0.871035	0.179101	0.821815	0.999915	0.909595	0.999852	ENSMUSG00000009394	20965
Elk1	-0.0962857	0.00413554	-0.170099	0.376591	0.968013	0.108645	0.999915	0.99653	0.999852	ENSMUSG00000009406	13712
Nav1	0.105962	0.0594853	0.0957442	0.488336	0.680898	0.510781	0.999915	0.939078	0.999852	ENSMUSG00000009418	215690
Tnpo1	0.0321934	0.185931	0.00348713	0.75599	0.0698692	0.971773	0.999915	0.909595	0.999852	ENSMUSG00000009470	238799
Rnmt	-0.0151925	-0.00561879	0.012148	0.897242	0.960015	0.913692	0.999915	0.995054	0.999852	ENSMUSG00000009535	67897
Kcnq1	-0.48103	-0.343528	0.0866279	0.545582	0.657122	0.902774	0.999915	0.934809	0.999852	ENSMUSG00000009545	16535
Srp14	0.103642	0.0428728	0.0495278	0.228803	0.601012	0.541208	0.999915	0.928046	0.999852	ENSMUSG00000009549	20813
6330409D20Rik	0.499819	0.389779	0.418311	0.111145	0.214687	0.166713	0.999915	0.909595	0.999852	ENSMUSG00000009551	70730
Cdk9	-0.0898703	-0.164329	-0.136162	0.553231	0.25913	0.348565	0.999915	0.909595	0.999852	ENSMUSG00000009555	107951
Tor2a	-0.183574	-0.100542	-0.193486	0.0441942	0.243583	0.0276181	0.999915	0.909595	0.999852	ENSMUSG00000009563	30933
Fpgs	-0.171283	0.0439593	-0.0324447	0.246501	0.753994	0.811065	0.999915	0.951725	0.999852	ENSMUSG00000009566	14287
Mrtfb	0.0951263	-0.23105	-0.0286376	0.815934	0.546585	0.94116	0.999915	0.917957	0.999852	ENSMUSG00000009569	239719
Cbx5	0.0205103	0.050275	0.0872114	0.790951	0.493837	0.245353	0.999915	0.91209	0.999852	ENSMUSG00000009575	12419
Apobec3	0.117825	-0.142526	0.128929	0.525953	0.454938	0.468453	0.999915	0.910592	0.999852	ENSMUSG00000009585	80287
Sardh	-0.0108494	0.14441	0.0975457	0.938459	0.297031	0.462607	0.999915	0.909595	0.999852	ENSMUSG00000009614	192166
Vav2	-0.125173	-0.0408764	0.0735657	0.374181	0.76577	0.572315	0.999915	0.952101	0.999852	ENSMUSG00000009621	22325
Tex15	0.200635	0.186128	0.539316	0.613736	0.638977	0.152124	0.999915	0.932619	0.999852	ENSMUSG00000009628	104271
Ppp2cb	-0.0223758	-0.066758	-0.0220291	0.809227	0.451092	0.803042	0.999915	0.910151	0.999852	ENSMUSG00000009630	19053
G0s2	0.0442121	0.260226	0.0458543	0.851828	0.25973	0.838246	0.999915	0.909595	0.999852	ENSMUSG00000009633	14373
Dmap1	-0.0433313	-0.0870067	-0.0708825	0.523005	0.200617	0.278163	0.999915	0.909595	0.999852	ENSMUSG00000009640	66233
Mcu	0.0789156	-0.021116	0.00844263	0.419116	0.824418	0.927511	0.999915	0.96917	0.999852	ENSMUSG00000009647	215999
Bcr	-0.310048	-0.187877	-0.168349	0.268242	0.475716	0.526442	0.999915	0.911748	0.999852	ENSMUSG00000009681	110279
Fxyd5	-0.190825	0.00872932	0.00837291	0.342931	0.963917	0.963807	0.999915	0.996177	0.999852	ENSMUSG00000009687	18301
Kcnd1	0.0199078	-0.174242	0.110345	0.908086	0.328432	0.501615	0.999915	0.909595	0.999852	ENSMUSG00000009731	16506
Tfcp2	-0.0241349	-0.0197398	0.0176571	0.803098	0.835075	0.847632	0.999915	0.972771	0.999852	ENSMUSG00000009733	21422
Pou6f2	0.581881	-0.426497	0.2866	0.199038	0.398947	0.520339	0.999915	0.909595	0.999852	ENSMUSG00000009734	218030
Pou6f1	0.148035	-0.127578	-0.0990119	0.369902	0.409653	0.524229	0.999915	0.909807	0.999852	ENSMUSG00000009739	19009
Ubp1	-0.0520907	-0.0868783	-0.0709553	0.336183	0.0971887	0.173889	0.999915	0.909595	0.999852	ENSMUSG00000009741	22221
Nuak2	0.184599	0.528824	0.613724	0.58565	0.108471	0.0544167	0.999915	0.909595	0.999852	ENSMUSG00000009772	74137
Cilk1	0.219252	0.0125749	0.086984	0.0613667	0.910628	0.42535	0.999915	0.986302	0.999852	ENSMUSG00000009828	56542
Sdhb	-0.0257166	0.0346852	-0.0465187	0.66795	0.544012	0.417929	0.999915	0.917957	0.999852	ENSMUSG00000009863	67680
Cox4i2	-0.0824408	-0.0442608	-0.346395	0.772954	0.874722	0.222684	0.999915	0.979184	0.999852	ENSMUSG00000009876	84682
Snap47	0.0995856	-0.0911377	0.0449294	0.421441	0.432691	0.701405	0.999915	0.909807	0.999852	ENSMUSG00000009894	67826
Kdsr	-0.110264	-0.146623	-0.0325473	0.137193	0.0476512	0.635338	0.999915	0.909595	0.999852	ENSMUSG00000009905	70750
Vps4b	0.0190488	-0.0552409	0.00647563	0.72599	0.298165	0.900311	0.999915	0.909595	0.999852	ENSMUSG00000009907	20479
Rps25	0.00695443	0.116902	-0.0831839	0.928123	0.120759	0.263709	0.999915	0.909595	0.999852	ENSMUSG00000009927	75617
Tafazzin	0.0342571	0.054019	-0.0213727	0.652147	0.463092	0.767788	0.999915	0.911361	0.999852	ENSMUSG00000009995	66826
Kif19a	-0.0551354	0.148573	0.612575	0.837338	0.566615	0.016646	0.999915	0.922014	0.999852	ENSMUSG00000010021	286942
Aldh3a2	0.0604945	0.0670169	0.022915	0.525229	0.463675	0.799761	0.999915	0.911361	0.999852	ENSMUSG00000010025	11671
Zmynd10	-0.00169781	-0.113375	0.178897	0.995277	0.694817	0.510115	0.999915	0.942073	0.999852	ENSMUSG00000010044	114602
Tmem115	-0.00498646	0.0149968	-0.0120423	0.951345	0.850969	0.877289	0.999915	0.976072	0.999852	ENSMUSG00000010045	56395
Hyal2	-0.00650093	-0.0165547	-0.00700602	0.958635	0.894543	0.953403	0.999915	0.984673	0.999852	ENSMUSG00000010047	15587
Ifrd2	-0.0817628	-0.00498135	-0.103888	0.681006	0.979622	0.584516	0.999915	0.997079	0.999852	ENSMUSG00000010048	15983
Hyal1	-0.117602	0.196209	0.127003	0.570088	0.324699	0.507605	0.999915	0.909595	0.999852	ENSMUSG00000010051	15586
Tusc2	-0.105388	-0.151052	-0.123376	0.200857	0.0619378	0.119321	0.999915	0.909595	0.999852	ENSMUSG00000010054	80385
Nprl2	-0.0255634	-0.0881401	-0.0362223	0.706933	0.197048	0.577205	0.999915	0.909595	0.999852	ENSMUSG00000010057	56032
Slc38a3	-0.0423357	-0.0392553	0.153743	0.629101	0.638041	0.0763592	0.999915	0.932189	0.999852	ENSMUSG00000010064	76257
Cacna2d2	-0.356161	0.133463	-0.0555481	0.36941	0.722747	0.882667	0.999915	0.946379	0.999852	ENSMUSG00000010066	56808
Rassf1	0.0219262	-0.00358195	-0.0125831	0.832352	0.972278	0.898854	0.999915	0.99653	0.999852	ENSMUSG00000010067	56289
Epn3	0.679721	1.33353	1.02184	0.638993	0.310859	0.436736	0.999915	0.909595	0.999852	ENSMUSG00000010080	71889
Rnf112	-0.0645785	-0.192618	-0.274689	0.776303	0.371658	0.210208	0.999915	0.909595	0.999852	ENSMUSG00000010086	22671
Slc3a2	0.122145	0.0750668	0.114006	0.178516	0.376274	0.187089	0.999915	0.909595	0.999852	ENSMUSG00000010095	17254
Nxf1	-0.0410657	0.0122059	0.0211107	0.615733	0.87483	0.786388	0.999915	0.979184	0.999852	ENSMUSG00000010097	53319
Stx5a	-0.00573217	0.0471884	-0.0213199	0.939249	0.514535	0.76618	0.999915	0.914522	0.999852	ENSMUSG00000010110	56389
Slc47a1	0.328379	1.11272	1.02439	0.648819	0.103519	0.119803	0.999915	0.909595	0.999852	ENSMUSG00000010122	67473
Cimap3	-0.088439	0.146932	0.752027	0.926756	0.871747	0.375036	0.999915	0.978754	0.999852	ENSMUSG00000010136	100503311
Tnfrsf13b	0.0191848	0.171275	0.141636	0.956512	0.618598	0.669821	0.999915	0.928507	0.999852	ENSMUSG00000010142	57916
Spire2	-0.0719393	0.107894	0.0492772	0.637794	0.466738	0.730849	0.999915	0.911361	0.999852	ENSMUSG00000010154	234857
Prox1	0.563646	0.305921	0.413263	0.193224	0.467364	0.316983	0.999915	0.911361	0.999852	ENSMUSG00000010175	19130
Raver1	-0.0386175	0.00996675	0.0900772	0.662201	0.907104	0.286742	0.999915	0.986054	0.999852	ENSMUSG00000010205	71766
Bltp2	0.0639199	0.0381167	0.0222984	0.170777	0.380038	0.608844	0.999915	0.909595	0.999852	ENSMUSG00000010277	72503
AI597479	-0.0626509	-0.0698305	0.0710859	0.425597	0.361506	0.340788	0.999915	0.909595	0.999852	ENSMUSG00000010290	98404
Tmem86a	-0.0237851	-0.0209175	0.0608667	0.822758	0.84314	0.544997	0.999915	0.973902	0.999852	ENSMUSG00000010307	67893
Optc	-0.193511	0.213842	0.330355	0.559181	0.491416	0.269429	0.999915	0.91193	0.999852	ENSMUSG00000010311	269120
Tex14	0.537596	0.736963	0.305173	0.141667	0.0428137	0.388176	0.999915	0.909595	0.999852	ENSMUSG00000010342	83560
Ifi35	0.0397136	-0.139745	0.182088	0.864833	0.55899	0.411858	0.999915	0.919415	0.999852	ENSMUSG00000010358	70110
Rdm1	0.259415	0.28093	0.338916	0.120702	0.0902282	0.0364504	0.999915	0.909595	0.999852	ENSMUSG00000010362	66599
Nedd8	-0.0196563	0.0378901	-0.0314873	0.749064	0.520708	0.591375	0.999915	0.914772	0.999852	ENSMUSG00000010376	18002
Gosr1	0.0371766	0.0152393	0.0655168	0.465103	0.754656	0.182633	0.999915	0.951725	0.999852	ENSMUSG00000010392	53334
Mrpl52	0.136003	0.23443	0.0253387	0.253903	0.0516286	0.823901	0.999915	0.909595	0.999852	ENSMUSG00000010406	68836
Kansl3	-0.025774	0.0197393	0.0418487	0.717288	0.770136	0.539008	0.999915	0.953199	0.999852	ENSMUSG00000010453	226976
Eya4	0.277234	0.0126038	0.369723	0.3834	0.969154	0.227912	0.999915	0.99653	0.999852	ENSMUSG00000010461	14051
Ebf3	0.334394	1.08354	0.873497	0.763607	0.288723	0.376154	0.999915	0.909595	0.999852	ENSMUSG00000010476	13593
Uckl1os	0.604787	-0.025561	0.576498	0.116624	0.948822	0.12224	0.999915	0.993266	0.999852	ENSMUSG00000010492	100271841
Myt1	0.0558809	0.268341	0.215726	0.927021	0.647903	0.703982	0.999915	0.93372	0.999852	ENSMUSG00000010505	17932
Faf1	-0.0112474	0.0526644	-0.0425555	0.903777	0.560688	0.632592	0.999915	0.919415	0.999852	ENSMUSG00000010517	14084
Gm266	0.00748338	0.0260862	0.161366	0.959999	0.859718	0.256449	0.999915	0.977435	0.999852	ENSMUSG00000010529	212539
Tsacc	0.0326561	0.178787	0.130895	0.942187	0.686241	0.7598	0.999915	0.940384	0.999852	ENSMUSG00000010538	76927
Mettl16	-0.0194668	0.0978556	-0.0827423	0.869204	0.39533	0.466949	0.999915	0.909595	0.999852	ENSMUSG00000010554	67493
Dazl	0.204113	-0.322845	-0.14644	0.73013	0.60855	0.805635	0.999915	0.928046	0.999852	ENSMUSG00000010592	13164
Pigyl	0.038864	0.0949608	-0.167063	0.711413	0.361189	0.112908	0.999915	0.909595	0.999852	ENSMUSG00000010607	66268
Rbm25	-0.0365686	0.0484429	-0.0512183	0.699851	0.590293	0.571781	0.999915	0.926987	0.999852	ENSMUSG00000010608	67039
Psen2	0.0248488	0.15026	0.0989778	0.856636	0.26892	0.449148	0.999915	0.909595	0.999852	ENSMUSG00000010609	19165
Acaa1b	0.113652	0.326218	-0.403723	0.717664	0.288204	0.213312	0.999915	0.909595	0.999852	ENSMUSG00000010651	235674
Plcd1	0.141913	-0.104584	0.0559694	0.302772	0.457003	0.67134	0.999915	0.911361	0.999852	ENSMUSG00000010660	18799
Fads1	0.0120542	-0.0472587	0.0681977	0.899072	0.598807	0.455427	0.999915	0.928046	0.999852	ENSMUSG00000010663	76267
Lmbr1	0.0327508	-0.0494562	0.0114871	0.67975	0.526411	0.879171	0.999915	0.914772	0.999852	ENSMUSG00000010721	56873
Tnfrsf22	0.0870667	-0.0142474	0.137726	0.674218	0.945144	0.484381	0.999915	0.993102	0.999852	ENSMUSG00000010751	79202
Cars1	0.173927	0.203679	-0.0431871	0.154066	0.085517	0.70508	0.999915	0.909595	0.999852	ENSMUSG00000010755	27267
Wnt2	0.146705	0.00127424	0.178699	0.839153	0.998611	0.798984	0.999915	0.999855	0.999852	ENSMUSG00000010797	22413
Gabra1	0.0718021	-0.174338	-0.203657	0.662704	0.264424	0.198402	0.999915	0.909595	0.999852	ENSMUSG00000010803	14394
Grid2ip	0.877163	0.107259	0.34532	0.385378	0.92151	0.733133	0.999915	0.989011	0.999852	ENSMUSG00000010825	170935
Kdelr3	-0.17592	0.43524	0.282182	0.79997	0.499642	0.657479	0.999915	0.913264	0.999852	ENSMUSG00000010830	105785
Apip	0.00948356	0.109476	-0.0555866	0.961154	0.567479	0.766148	0.999915	0.922555	0.999852	ENSMUSG00000010911	56369
Pdhx	-0.0447153	-0.174922	-0.0411485	0.416389	0.00322153	0.431791	0.999915	0.909595	0.999852	ENSMUSG00000010914	27402
Vac14	-0.0610117	0.00318606	-0.0798867	0.559	0.97478	0.423776	0.999915	0.997026	0.999852	ENSMUSG00000010936	234729
Slc5a1	0.214553	0.0318311	-0.1917	0.903104	0.985512	0.911207	0.999915	0.99751	0.999852	ENSMUSG00000011034	20537
Akt1s1	-0.0589943	0.0249979	-0.0348	0.456032	0.741546	0.642523	0.999915	0.949997	0.999852	ENSMUSG00000011096	67605
Tbrg1	0.0485913	-0.133078	-0.115448	0.690944	0.274778	0.330603	0.999915	0.909595	0.999852	ENSMUSG00000011114	21376
Adss1	0.160566	0.127798	0.00483947	0.357822	0.455211	0.976892	0.999915	0.910592	0.999852	ENSMUSG00000011148	11565
Cfap161	-0.334605	0.3487	0.954025	0.660131	0.611994	0.139632	0.999915	0.928055	0.999852	ENSMUSG00000011154	75556
Brf1	-0.0575764	-0.0759786	-0.0255883	0.248537	0.12271	0.584931	0.999915	0.909595	0.999852	ENSMUSG00000011158	72308
Vipr2	0.735895	0.596344	0.113653	0.33054	0.431624	0.881715	0.999915	0.909807	0.999852	ENSMUSG00000011171	22355
Odc1	-0.0483529	0.134671	0.032624	0.55756	0.0979486	0.675972	0.999915	0.909595	0.999852	ENSMUSG00000011179	18263
Thg1l	0.0510458	-0.0134214	0.0735067	0.781333	0.941878	0.675507	0.999915	0.99237	0.999852	ENSMUSG00000011254	66628
Adam19	0.0160042	-0.142418	0.144989	0.923886	0.403037	0.3646	0.999915	0.909595	0.999852	ENSMUSG00000011256	11492
Pabpc4	-0.0834238	-0.0182468	-0.0503633	0.335094	0.825083	0.537793	0.999915	0.96917	0.999852	ENSMUSG00000011257	230721
Exoc3l2	-0.665042	-0.368018	0.0445143	0.209333	0.457664	0.919627	0.999915	0.911361	0.999852	ENSMUSG00000011263	74463
Zfp296	0.237001	-0.214195	-0.183783	0.507134	0.571141	0.608486	0.999915	0.922726	0.999852	ENSMUSG00000011267	63872
Plin5	0.99168	1.46353	1.85505	0.0805459	0.00940255	0.00102725	0.999915	0.909595	0.999852	ENSMUSG00000011305	66968
Sugp1	0.0101431	0.00294084	0.00433945	0.864012	0.958811	0.938641	0.999915	0.994929	0.999852	ENSMUSG00000011306	70616
Dhdh	-0.0870468	-0.0392832	-0.0766275	0.555433	0.786197	0.585805	0.999915	0.959151	0.999852	ENSMUSG00000011382	71755
Zfp790	-0.0472237	-0.0703782	-0.0290613	0.607037	0.443698	0.738836	0.999915	0.909807	0.999852	ENSMUSG00000011427	233056
Fsd1	0.0676598	-0.0469819	-0.0288851	0.312049	0.468721	0.64855	0.999915	0.911361	0.999852	ENSMUSG00000011589	240121
Fuz	-0.0547452	0.157891	0.0986007	0.647929	0.179224	0.383505	0.999915	0.909595	0.999852	ENSMUSG00000011658	70300
Sptbn4	-0.0598994	-0.0550711	-0.130484	0.348991	0.361597	0.0395885	0.999915	0.909595	0.999852	ENSMUSG00000011751	80297
Pgam1	0.0421623	-0.117824	0.0129306	0.572094	0.102344	0.855178	0.999915	0.909595	0.999852	ENSMUSG00000011752	18648
Evi5	0.0245462	-0.151701	-0.00846027	0.793639	0.100808	0.924521	0.999915	0.909595	0.999852	ENSMUSG00000011831	14020
Evi5l	0.0764864	-0.0517099	0.0611254	0.439738	0.578828	0.515997	0.999915	0.924261	0.999852	ENSMUSG00000011832	213027
Snapc2	0.0307849	-0.0477287	-0.00737833	0.78903	0.677718	0.946558	0.999915	0.938722	0.999852	ENSMUSG00000011837	102209
Git1	0.22786	-0.106985	-0.0530709	0.382635	0.658409	0.82814	0.999915	0.934809	0.999852	ENSMUSG00000011877	216963
Gltp	0.260066	0.261855	0.245973	0.255921	0.238438	0.259896	0.999915	0.909595	0.999852	ENSMUSG00000011884	56356
Bnip2	-0.117591	0.0623335	0.0238167	0.266879	0.536986	0.808779	0.999915	0.917036	0.999852	ENSMUSG00000011958	12175
Ccnt1	0.0208287	0.0257237	-0.00629709	0.869493	0.832725	0.9584	0.999915	0.971581	0.999852	ENSMUSG00000011960	12455
Scarf2	-0.00487838	0.32908	0.425466	0.982475	0.12935	0.0435101	0.999915	0.909595	0.999852	ENSMUSG00000012017	224024
Brms1l	-0.0221386	-0.0424433	0.018864	0.752401	0.529398	0.777643	0.999915	0.914869	0.999852	ENSMUSG00000012076	52592
Med15	-0.00520545	-0.0949907	-0.0888501	0.940177	0.161717	0.187717	0.999915	0.909595	0.999852	ENSMUSG00000012114	94112
Dhdds	-0.0780828	-0.0919508	-0.0661631	0.3129	0.21739	0.368018	0.999915	0.909595	0.999852	ENSMUSG00000012117	67422
Crybg2	0.403012	-0.532176	-0.12777	0.403907	0.330742	0.795939	0.999915	0.909595	0.999852	ENSMUSG00000012123	230806
Ubxn11	0.0148968	-0.187391	0.0542494	0.95121	0.453895	0.815043	0.999915	0.910204	0.999852	ENSMUSG00000012126	67586
Tjap1	-0.00510404	0.0240202	-0.026978	0.960898	0.813672	0.786342	0.999915	0.966679	0.999852	ENSMUSG00000012296	74094
Rpl15	0.0462511	-0.0239753	-0.0179471	0.611184	0.779649	0.835318	0.999915	0.9569	0.999852	ENSMUSG00000012405	66480
Tmem167	0.0024537	-0.00396669	-0.0406742	0.975257	0.958683	0.591162	0.999915	0.994855	0.999852	ENSMUSG00000012422	66074
Steap4	1.12399	1.93319	1.9643	0.0762144	0.00222022	0.00164801	0.999915	0.909595	0.999852	ENSMUSG00000012428	117167
Mplkip	-0.0854907	-0.0125751	-0.183268	0.410889	0.901567	0.0762338	0.999915	0.985663	0.999852	ENSMUSG00000012429	66308
Kif11	-0.114301	-0.0868098	0.298618	0.683388	0.754374	0.250248	0.999915	0.951725	0.999852	ENSMUSG00000012443	16551
Rpa3	0.115812	0.0352489	-0.0421517	0.491729	0.834694	0.796845	0.999915	0.972648	0.999852	ENSMUSG00000012483	68240
Tnpo3	-0.0285587	-0.0746281	-0.00595125	0.575739	0.133343	0.902269	0.999915	0.909595	0.999852	ENSMUSG00000012535	320938
Ttll5	0.0678888	0.178571	-0.0382606	0.853176	0.612713	0.912966	0.999915	0.928112	0.999852	ENSMUSG00000012609	320244
Zfp715	0.0832876	0.0142623	0.0786766	0.375764	0.876371	0.380229	0.999915	0.979184	0.999852	ENSMUSG00000012640	69930
Cdh23	0.108788	0.498805	0.421527	0.77372	0.170468	0.231694	0.999915	0.909595	0.999852	ENSMUSG00000012819	22295
Rps5	-0.0121401	0.0385306	-0.075595	0.873843	0.596217	0.304777	0.999915	0.927071	0.999852	ENSMUSG00000012848	20103
Adgrl1	0.0212589	-0.188333	-0.0718944	0.887533	0.19076	0.615961	0.999915	0.909595	0.999852	ENSMUSG00000013033	330814
Amotl1	0.54555	0.34931	0.407375	0.130354	0.3072	0.231747	0.999915	0.909595	0.999852	ENSMUSG00000013076	75723
Etv5	0.0593059	-0.19027	0.0168426	0.816142	0.432919	0.944682	0.999915	0.909807	0.999852	ENSMUSG00000013089	104156
Gfod2	-0.0501892	0.0954682	0.0505795	0.592886	0.299045	0.567531	0.999915	0.909595	0.999852	ENSMUSG00000013150	70575
Enkd1	0.0124173	-0.0170862	-0.0487916	0.887799	0.84614	0.566584	0.999915	0.974869	0.999852	ENSMUSG00000013155	102124
Atp6v0d1	-0.0209337	-0.148989	-0.0435143	0.846053	0.151984	0.672439	0.999915	0.909595	0.999852	ENSMUSG00000013160	11972
Ptprs	0.0365116	-0.186068	0.0471606	0.816426	0.215252	0.753375	0.999915	0.909595	0.999852	ENSMUSG00000013236	19280
Slc41a1	-0.112838	0.0517648	-0.00752898	0.379811	0.670121	0.95056	0.999915	0.93666	0.999852	ENSMUSG00000013275	98396
Iglon5	0.0395043	0.119282	-0.0450849	0.817925	0.474341	0.783541	0.999915	0.911748	0.999852	ENSMUSG00000013367	210094
Zbtb47	0.137106	-0.0754532	-0.0444347	0.370708	0.60211	0.758236	0.999915	0.928046	0.999852	ENSMUSG00000013419	270210
Nelfb	-0.0178653	-0.0472698	-0.0347922	0.8586	0.626115	0.715957	0.999915	0.930277	0.999852	ENSMUSG00000013465	58202
Card14	-0.00668906	0.526074	0.831975	0.987366	0.189256	0.032403	0.999915	0.909595	0.999852	ENSMUSG00000013483	170720
Tmem175	-0.0811814	-0.0498335	0.0176658	0.339891	0.54435	0.824586	0.999915	0.917957	0.999852	ENSMUSG00000013495	72392
Bcas1	0.223216	0.29067	0.150618	0.441803	0.292196	0.583772	0.999915	0.909595	0.999852	ENSMUSG00000013523	76960
Tango2	0.0565419	-0.073858	-0.0665424	0.593441	0.47029	0.510774	0.999915	0.911361	0.999852	ENSMUSG00000013539	27883
Aldh1a2	0.34351	0.884471	0.842483	0.417327	0.0331112	0.034728	0.999915	0.909595	0.999852	ENSMUSG00000013584	19378
Ndufs2	-0.0436965	0.00390274	-0.0489791	0.47045	0.945338	0.397228	0.999915	0.993102	0.999852	ENSMUSG00000013593	226646
Atraid	-0.17049	0.0306967	0.0326251	0.198119	0.805198	0.789647	0.999915	0.964566	0.999852	ENSMUSG00000013622	381629
Cad	0.010301	0.110542	0.0333141	0.914829	0.24324	0.716631	0.999915	0.909595	0.999852	ENSMUSG00000013629	69719
Sh3bp5l	0.0176256	0.0807036	-0.010205	0.883185	0.48687	0.928843	0.999915	0.91193	0.999852	ENSMUSG00000013646	79566
Atad1	0.0507557	-0.121527	0.00308662	0.332112	0.0201971	0.950041	0.999915	0.909595	0.999852	ENSMUSG00000013662	67979
Pten	0.00135867	-0.209016	-0.050965	0.991688	0.0984811	0.682073	0.999915	0.909595	0.999852	ENSMUSG00000013663	19211
Pea15a	-0.0635296	-0.00161272	0.0879043	0.491003	0.985171	0.322835	0.999915	0.99751	0.999852	ENSMUSG00000013698	18611
Timm23	0.0630436	0.032651	-0.0426109	0.353425	0.613868	0.508443	0.999915	0.928112	0.999852	ENSMUSG00000013701	53600
Tnfaip8l2	0.101344	0.290916	0.109053	0.702532	0.260537	0.665814	0.999915	0.909595	0.999852	ENSMUSG00000013707	69769
Trnt1	-0.0378822	0.0184036	-0.00942732	0.542992	0.75985	0.873017	0.999915	0.951811	0.999852	ENSMUSG00000013736	70047
Ly6g6e	0.128102	0.348825	0.473855	0.817077	0.521981	0.357525	0.999915	0.914772	0.999852	ENSMUSG00000013766	70274
Ehmt2	-0.0173635	-0.127058	-0.0119785	0.919118	0.433176	0.941446	0.999915	0.909807	0.999852	ENSMUSG00000013787	110147
Elof1	-0.0488632	-0.0732922	-0.027626	0.515673	0.324504	0.698337	0.999915	0.909595	0.999852	ENSMUSG00000013822	66126
Med16	-0.117148	-0.209942	-0.0561392	0.332102	0.0794452	0.622059	0.999915	0.909595	0.999852	ENSMUSG00000013833	216154
St3gal1	0.0700251	-0.141196	0.292807	0.798643	0.603561	0.265067	0.999915	0.928046	0.999852	ENSMUSG00000013846	20442
Tmem259	-0.0632092	-0.0481512	-0.0805586	0.210908	0.311447	0.098916	0.999915	0.909595	0.999852	ENSMUSG00000013858	216157
Rnf170	0.0192451	-0.16528	-0.0766196	0.807387	0.0438308	0.316733	0.999915	0.909595	0.999852	ENSMUSG00000013878	77733
Clip3	0.027506	-0.069386	-0.0420323	0.813584	0.529193	0.705176	0.999915	0.914869	0.999852	ENSMUSG00000013921	76686
Dedd	0.029194	-0.0511992	-0.0128879	0.66103	0.43532	0.839166	0.999915	0.909807	0.999852	ENSMUSG00000013973	21945
Nit1	-0.0878452	0.0409563	0.00798962	0.213868	0.541298	0.90326	0.999915	0.917957	0.999852	ENSMUSG00000013997	27045
Pax5	1.49599	1.59273	0.234176	0.267673	0.231711	0.869589	0.999915	0.909595	0.999852	ENSMUSG00000014030	18507
Prdm15	-0.0331442	-0.0673414	0.00366953	0.66901	0.383228	0.960183	0.999915	0.909595	0.999852	ENSMUSG00000014039	114604
Rnf168	-0.0159272	-0.0977939	0.0419385	0.778016	0.0861578	0.437393	0.999915	0.909595	0.999852	ENSMUSG00000014074	70238
Dynlt2b	-0.0338486	-0.130164	-0.057995	0.760332	0.252549	0.586289	0.999915	0.909595	0.999852	ENSMUSG00000014075	66061
Chp1	0.125717	-0.0656196	0.0872117	0.338747	0.59266	0.483561	0.999915	0.926987	0.999852	ENSMUSG00000014077	56398
Trpv4	0.577152	1.45366	1.62007	0.543419	0.0991975	0.061175	0.999915	0.909595	0.999852	ENSMUSG00000014158	63873
Klhl3	-0.0143988	-0.149116	-0.0438045	0.940804	0.423974	0.812602	0.999915	0.909807	0.999852	ENSMUSG00000014164	100503085
Tvp23b	-0.0277453	-0.0938004	-0.0556364	0.71696	0.222193	0.4492	0.999915	0.909595	0.999852	ENSMUSG00000014177	67510
Dnajc7	-0.0686486	-0.0472236	-0.0705945	0.289848	0.438468	0.254675	0.999915	0.909807	0.999852	ENSMUSG00000014195	56354
Zfp385c	0.908589	0.733851	-0.140212	0.571219	0.650066	0.934646	0.999915	0.93372	0.999852	ENSMUSG00000014198	278304
Cacybp	-0.0124366	0.0259987	0.0267021	0.904385	0.793201	0.786611	0.999915	0.960346	0.999852	ENSMUSG00000014226	12301
Cluap1	0.000823994	0.0854952	0.0277601	0.989765	0.18258	0.650233	0.999915	0.909595	0.999852	ENSMUSG00000014232	76779
Zswim7	-0.0507804	-0.018938	-0.0779642	0.761729	0.909084	0.628618	0.999915	0.98622	0.999852	ENSMUSG00000014243	69747
Pigl	-0.0928224	-0.0634731	-0.0439749	0.413019	0.570907	0.680536	0.999915	0.922726	0.999852	ENSMUSG00000014245	327942
Ndufa2	-0.0114537	0.0745532	-0.103378	0.894677	0.377147	0.220362	0.999915	0.909595	0.999852	ENSMUSG00000014294	17991
Pam16	-0.00685698	0.102085	-0.0767094	0.940305	0.259958	0.387141	0.999915	0.909595	0.999852	ENSMUSG00000014301	66449
Glis2	0.104443	0.0477384	0.204152	0.362345	0.675125	0.0669114	0.999915	0.938077	0.999852	ENSMUSG00000014303	83396
Cox6c	-0.0453424	-0.0471407	-0.115233	0.423677	0.379989	0.0406952	0.999915	0.909595	0.999852	ENSMUSG00000014313	12864
Bicc1	0.26213	0.464234	0.483995	0.106407	0.00561971	0.00307839	0.999915	0.909595	0.999852	ENSMUSG00000014329	83675
Ube2z	-0.04607	-0.0915688	0.0210891	0.381632	0.0751274	0.672549	0.999915	0.909595	0.999852	ENSMUSG00000014349	268470
Tmem87b	-0.0794015	-0.0705325	0.0179229	0.428439	0.466814	0.849445	0.999915	0.911361	0.999852	ENSMUSG00000014353	72477
Anapc1	0.000517414	0.102879	-0.0769737	0.996647	0.383739	0.513365	0.999915	0.909595	0.999852	ENSMUSG00000014355	17222
Mertk	-0.212108	-0.148101	-0.202933	0.227899	0.381445	0.225707	0.999915	0.909595	0.999852	ENSMUSG00000014361	17289
Tsg101	-0.0142354	0.00458474	0.000580454	0.78773	0.928037	0.990788	0.999915	0.990906	0.999852	ENSMUSG00000014402	22088
Hps5	0.0418112	0.183264	0.112292	0.795926	0.249318	0.465251	0.999915	0.909595	0.999852	ENSMUSG00000014418	246694
Map3k4	0.00820898	0.0652474	0.0684637	0.89405	0.274735	0.250913	0.999915	0.909595	0.999852	ENSMUSG00000014426	26407
Piezo1	-0.0648628	0.0654822	0.321859	0.669947	0.660232	0.0285268	0.999915	0.935195	0.999852	ENSMUSG00000014444	234839
Rnf166	-0.0564081	-0.0669023	-0.166585	0.613168	0.540362	0.129611	0.999915	0.917957	0.999852	ENSMUSG00000014470	68718
Ankrd28	0.0554864	0.0317156	0.0120206	0.54616	0.716453	0.89034	0.999915	0.944937	0.999852	ENSMUSG00000014496	105522
Ankrd52	0.00445763	-0.0367754	0.0578539	0.942037	0.528736	0.328171	0.999915	0.914869	0.999852	ENSMUSG00000014498	237615
Pkd2l2	0.333332	0.289108	0.104578	0.0519411	0.0887623	0.518897	0.999915	0.909595	0.999852	ENSMUSG00000014503	53871
Srp19	0.000188199	-0.141587	-0.0680398	0.998282	0.112728	0.419838	0.999915	0.909595	0.999852	ENSMUSG00000014504	66384
Wdfy2	0.118591	0.136536	0.144187	0.364415	0.28495	0.249447	0.999915	0.909595	0.999852	ENSMUSG00000014547	268752
Rbsn	-0.00744893	-0.0209488	-0.0271842	0.891082	0.687328	0.600902	0.999915	0.940415	0.999852	ENSMUSG00000014550	78287
Mrps25	-0.132982	-0.0428154	-0.100883	0.111679	0.5868	0.19939	0.999915	0.926748	0.999852	ENSMUSG00000014551	64658
Dguok	-0.0334585	0.10063	-0.0751933	0.837145	0.527338	0.629791	0.999915	0.914772	0.999852	ENSMUSG00000014554	27369
Camta1	0.0391178	-0.0379292	-0.0160343	0.735909	0.728374	0.884361	0.999915	0.946704	0.999852	ENSMUSG00000014592	100072
Csf1	0.208626	0.0777923	0.153155	0.0597659	0.461243	0.142304	0.999915	0.911361	0.999852	ENSMUSG00000014599	12977
Strip1	0.0666879	-0.0553038	0.0975213	0.434406	0.495691	0.234844	0.999915	0.912385	0.999852	ENSMUSG00000014601	229707
Kif1a	0.0472159	-0.139468	0.0493771	0.711232	0.250998	0.684818	0.999915	0.909595	0.999852	ENSMUSG00000014602	16560
Slc25a11	0.0101289	0.0165359	0.0595953	0.886632	0.806977	0.383121	0.999915	0.964946	0.999852	ENSMUSG00000014606	67863
Cmc2	-0.0764308	-0.0850337	-0.169983	0.525937	0.481613	0.153017	0.999915	0.91193	0.999852	ENSMUSG00000014633	66531
Chfr	-0.0687378	-0.0343673	-0.0977026	0.501773	0.727673	0.319653	0.999915	0.946704	0.999852	ENSMUSG00000014668	231600
Tex261	-0.117311	0.108065	-0.0775392	0.556701	0.571136	0.681942	0.999915	0.922726	0.999852	ENSMUSG00000014748	21766
Fam120b	-0.0726793	0.0929027	-0.0173722	0.364022	0.226696	0.818312	0.999915	0.909595	0.999852	ENSMUSG00000014763	67544
Tbp	-0.119914	0.10022	-0.0457451	0.329094	0.394392	0.691407	0.999915	0.909595	0.999852	ENSMUSG00000014767	21374
Psmb1	-0.0218237	-0.0533783	-0.00267656	0.753851	0.423486	0.967774	0.999915	0.909807	0.999852	ENSMUSG00000014769	19170
Pdcd2	-0.0600373	0.0786618	-0.00755303	0.687437	0.589284	0.957241	0.999915	0.926987	0.999852	ENSMUSG00000014771	18567
Dll1	-0.0403102	-0.011958	0.19346	0.860874	0.95796	0.368509	0.999915	0.994814	0.999852	ENSMUSG00000014773	13388
Nol3	0.101055	-0.134225	0.00216218	0.531758	0.409147	0.988854	0.999915	0.909807	0.999852	ENSMUSG00000014776	78688
Fhod1	-0.0142692	0.15341	0.0583252	0.937568	0.389308	0.734646	0.999915	0.909595	0.999852	ENSMUSG00000014778	234686
Plekhg4	-0.620235	0.280618	-0.320731	0.235606	0.533596	0.491749	0.999915	0.915902	0.999852	ENSMUSG00000014782	102075
Slc9a5	-0.294524	-0.0348573	-0.277767	0.0487727	0.797968	0.0504314	0.999915	0.962114	0.999852	ENSMUSG00000014786	277973
Elmo3	-0.398253	0.183372	0.208247	0.362029	0.641175	0.582084	0.999915	0.932829	0.999852	ENSMUSG00000014791	234683
Stc1	-0.186542	-0.48425	-0.18443	0.707208	0.347513	0.697743	0.999915	0.909595	0.999852	ENSMUSG00000014813	20855
Matcap1	0.00565166	-0.0480301	0.0220957	0.945849	0.55807	0.780462	0.999915	0.919415	0.999852	ENSMUSG00000014837	74356
Tppp3	-0.152758	0.228075	0.0229009	0.592444	0.402235	0.932119	0.999915	0.909595	0.999852	ENSMUSG00000014846	67971
Msh3	-0.063052	-0.00708038	-0.0275491	0.481782	0.935404	0.745157	0.999915	0.992191	0.999852	ENSMUSG00000014850	17686
Adamts13	0.000124037	-0.692494	0.080178	0.999849	0.334247	0.897766	0.999951	0.909595	0.999852	ENSMUSG00000014852	279028
Tmem208	0.0600302	0.231889	0.0484402	0.667975	0.0982629	0.716931	0.999915	0.909595	0.999852	ENSMUSG00000014856	66320
E2f4	-0.0478588	0.0663127	-0.00197063	0.714524	0.60136	0.98732	0.999915	0.928046	0.999852	ENSMUSG00000014859	104394
Surf4	-0.0154264	0.00772052	0.102969	0.790419	0.889491	0.0727793	0.999915	0.982386	0.999852	ENSMUSG00000014867	20932
Surf2	0.034716	-0.0456277	-0.0362924	0.633443	0.528526	0.603447	0.999915	0.914869	0.999852	ENSMUSG00000014873	20931
Dnajb9	0.112209	0.118414	0.0899871	0.0684115	0.0483439	0.121109	0.999915	0.909595	0.999852	ENSMUSG00000014905	27362
Naf1	-0.0445911	-0.128745	0.0398332	0.688685	0.254212	0.70505	0.999915	0.909595	0.999852	ENSMUSG00000014907	234344
Yes1	-0.02798	-0.00877223	0.0215394	0.85169	0.952668	0.878914	0.999915	0.994316	0.999852	ENSMUSG00000014932	22612
Ppp1cb	-0.093948	-0.145232	-0.0754948	0.170001	0.0297704	0.244876	0.999915	0.909595	0.999852	ENSMUSG00000014956	19046
Gorasp2	0.00387753	-0.0724187	0.0103326	0.964696	0.388535	0.901516	0.999915	0.909595	0.999852	ENSMUSG00000014959	70231
Tsen15	0.096191	0.0219363	0.0637525	0.219472	0.77485	0.3902	0.999915	0.955053	0.999852	ENSMUSG00000014980	66637
Efr3a	0.30805	0.0983521	0.140085	0.192328	0.651386	0.525015	0.999915	0.933743	0.999852	ENSMUSG00000015002	76740
Trappc2l	-0.0498616	0.034201	-0.00201948	0.667026	0.761906	0.985325	0.999915	0.952005	0.999852	ENSMUSG00000015013	59005
Acsf3	0.000845506	0.0150557	-0.0550086	0.994182	0.895103	0.621399	0.999915	0.984741	0.999852	ENSMUSG00000015016	257633
Ddx19a	-0.0816491	0.0415847	-0.143174	0.477302	0.70771	0.198921	0.999915	0.942618	0.999852	ENSMUSG00000015023	13680
Galns	-0.0267921	-0.0523676	0.126944	0.859063	0.72797	0.373096	0.999915	0.946704	0.999852	ENSMUSG00000015027	50917
Gata2	0.118511	0.288664	-0.15993	0.57926	0.172883	0.450286	0.999915	0.909595	0.999852	ENSMUSG00000015053	14461
C8g	0.425118	0.281521	0.885801	0.261997	0.459096	0.0163042	0.999915	0.911361	0.999852	ENSMUSG00000015083	69379
Entpd2	0.0298329	-0.114783	0.0944196	0.890201	0.599996	0.645095	0.999915	0.928046	0.999852	ENSMUSG00000015085	12496
Rabl6	-0.0802348	-0.0711156	-0.112229	0.223172	0.252507	0.0793915	0.999915	0.909595	0.999852	ENSMUSG00000015087	227624
Ptgds	-0.0217459	0.700605	0.506872	0.954465	0.0674008	0.178939	0.999915	0.909595	0.999852	ENSMUSG00000015090	19215
Edf1	-0.0536127	0.0189097	-0.15321	0.547747	0.82341	0.0807835	0.999915	0.96917	0.999852	ENSMUSG00000015092	59022
Clic3	0.177435	0.163662	0.00884028	0.737861	0.755973	0.986405	0.999915	0.951725	0.999852	ENSMUSG00000015093	69454
Npdc1	0.0281287	-0.00836615	-0.087077	0.679786	0.89626	0.186874	0.999915	0.984741	0.999852	ENSMUSG00000015094	18146
Fbxw5	0.00847366	-0.0409378	-0.0337101	0.896245	0.510123	0.587156	0.999915	0.914522	0.999852	ENSMUSG00000015095	30839
Slc25a13	0.290766	0.66492	0.217607	0.385582	0.0442523	0.499471	0.999915	0.909595	0.999852	ENSMUSG00000015112	50799
Ube2i	-0.0667928	-0.0899636	-0.0563839	0.229212	0.0927565	0.285258	0.999915	0.909595	0.999852	ENSMUSG00000015120	22196
Tsr3	0.0496187	0.0962237	-0.0822694	0.579035	0.281922	0.346583	0.999915	0.909595	0.999852	ENSMUSG00000015126	68327
Unkl	-0.120902	-0.0913751	0.00122525	0.0899893	0.176759	0.985058	0.999915	0.909595	0.999852	ENSMUSG00000015127	74154
Lrrk1	-0.0146759	0.144886	0.303214	0.937915	0.433101	0.0906243	0.999915	0.909807	0.999852	ENSMUSG00000015133	233328
Aldh1a3	-0.64663	0.194647	-0.0283197	0.108411	0.57631	0.934122	0.999915	0.923831	0.999852	ENSMUSG00000015134	56847
Actn1	-0.205493	-0.312741	-0.196987	0.595335	0.397724	0.593304	0.999915	0.909595	0.999852	ENSMUSG00000015143	109711
Sirt2	0.141081	0.135973	0.0988526	0.132777	0.126434	0.262647	0.999915	0.909595	0.999852	ENSMUSG00000015149	64383
Hnrnpl	-0.0442816	-0.020311	-0.0736786	0.427051	0.698134	0.171752	0.999915	0.942483	0.999852	ENSMUSG00000015165	15388
Nolc1	-0.0420062	-0.0763655	-0.03362	0.449392	0.158059	0.524164	0.999915	0.909595	0.999852	ENSMUSG00000015176	70769
Casd1	-0.0865837	-0.0510576	0.0334397	0.272175	0.493039	0.652696	0.999915	0.91193	0.999852	ENSMUSG00000015189	213819
Cnksr3	0.50604	0.342571	0.304756	0.571469	0.704051	0.724373	0.999915	0.942618	0.999852	ENSMUSG00000015202	215748
Mtmr1	-0.027123	-0.13481	-0.0157312	0.720005	0.0761361	0.826937	0.999915	0.909595	0.999852	ENSMUSG00000015214	53332
Hmgb3	-0.0248544	-0.0358764	-0.015679	0.92489	0.889779	0.950239	0.999915	0.982386	0.999852	ENSMUSG00000015217	15354
Map2	0.0514545	0.075903	-0.0187042	0.737971	0.602145	0.898173	0.999915	0.928046	0.999852	ENSMUSG00000015222	17756
Cyp2j9	-0.0691777	0.22332	-0.0651389	0.779373	0.3471	0.781012	0.999915	0.909595	0.999852	ENSMUSG00000015224	74519
Abca1	0.213134	0.347216	0.100379	0.417237	0.175529	0.688204	0.999915	0.909595	0.999852	ENSMUSG00000015243	11303
Nipsnap3b	0.0448187	0.0529004	0.138483	0.653638	0.594383	0.151586	0.999915	0.926987	0.999852	ENSMUSG00000015247	66536
Lage3	0.109191	0.0359794	0.0383069	0.343836	0.753624	0.727427	0.999915	0.951725	0.999852	ENSMUSG00000015289	66192
Ubl4a	0.0249863	-0.149839	-0.114349	0.736417	0.0456725	0.116399	0.999915	0.909595	0.999852	ENSMUSG00000015290	27643
Gdi1	0.000380593	-0.0267837	0.0303601	0.994933	0.636597	0.596767	0.999915	0.931609	0.999852	ENSMUSG00000015291	14567
Sash1	0.20019	0.212764	0.253262	0.27319	0.221372	0.150301	0.999915	0.909595	0.999852	ENSMUSG00000015305	70097
Gadd45b	0.2516	0.149372	0.0767575	0.0496125	0.234701	0.523436	0.999915	0.909595	0.999852	ENSMUSG00000015312	17873
Zdhhc12	-0.0437373	0.0816464	0.113135	0.787729	0.606477	0.4602	0.999915	0.928046	0.999852	ENSMUSG00000015335	66220
Endog	-0.0200263	0.0997902	-0.00580848	0.86739	0.399202	0.959397	0.999915	0.909595	0.999852	ENSMUSG00000015337	13804
Cybb	0.567635	0.411014	0.801527	0.292734	0.445631	0.116488	0.999915	0.909807	0.999852	ENSMUSG00000015340	13058
Golga7	0.0904296	0.0488983	0.0519933	0.397542	0.628239	0.607504	0.999915	0.93111	0.999852	ENSMUSG00000015341	57437
Xk	-0.0599882	-0.00828166	-0.159548	0.78829	0.969653	0.459176	0.999915	0.99653	0.999852	ENSMUSG00000015342	22439
Pcolce2	0.262007	0.50351	0.334313	0.440053	0.130999	0.302371	0.999915	0.909595	0.999852	ENSMUSG00000015354	76477
Cd48	0.482038	0.507149	0.415139	0.263136	0.236496	0.31876	0.999915	0.909595	0.999852	ENSMUSG00000015355	12506
Clpx	-0.03495	0.0243502	-0.0138365	0.702963	0.783904	0.873705	0.999915	0.958311	0.999852	ENSMUSG00000015357	270166
Trabd	0.118681	0.0845492	0.0585075	0.618379	0.718521	0.797131	0.999915	0.945451	0.999852	ENSMUSG00000015363	67976
Dennd6b	-0.0655806	0.0275013	-0.104026	0.677266	0.854004	0.489689	0.999915	0.976581	0.999852	ENSMUSG00000015377	69440
Cd83	0.252326	0.262921	0.0989703	0.470011	0.445539	0.768574	0.999915	0.909807	0.999852	ENSMUSG00000015396	12522
Ace2	-0.949349	-0.244046	-0.235986	0.0139418	0.443068	0.440032	0.999915	0.909807	0.999852	ENSMUSG00000015405	70008
C4a	-0.217363	-0.206657	-0.114416	0.517123	0.531359	0.716022	0.999915	0.915521	0.999852	ENSMUSG00000015451	625018
Ager	-0.0864044	0.568108	0.329786	0.842225	0.162478	0.407099	0.999915	0.909595	0.999852	ENSMUSG00000015452	11596
Atf6b	-0.101715	-0.0560396	-0.0980818	0.243709	0.498178	0.237886	0.999915	0.912687	0.999852	ENSMUSG00000015461	12915
Egfl8	0.0198578	-0.293186	-0.154122	0.952032	0.398761	0.633513	0.999915	0.909595	0.999852	ENSMUSG00000015467	81701
Notch4	-0.153896	0.167638	0.276386	0.194259	0.140174	0.0145045	0.999915	0.909595	0.999852	ENSMUSG00000015468	18132
Ppt2	-0.133054	0.0461287	-0.0823386	0.465539	0.791799	0.632564	0.999915	0.959972	0.999852	ENSMUSG00000015474	54397
Prrt1	-0.123231	-0.0991965	-0.163668	0.145576	0.212579	0.0471817	0.999915	0.909595	0.999852	ENSMUSG00000015476	260297
Rnf5	-0.0195578	-0.0150813	-0.0253539	0.729002	0.781653	0.637521	0.999915	0.957333	0.999852	ENSMUSG00000015478	54197
Fam163a	0.582006	0.207064	0.255871	0.054147	0.493933	0.380987	0.999915	0.91209	0.999852	ENSMUSG00000015484	329274
Cacfd1	-0.0382624	0.00374033	0.0113312	0.46009	0.940165	0.816784	0.999915	0.99237	0.999852	ENSMUSG00000015488	381356
Hivep2	0.135466	-0.0136419	-0.114382	0.491446	0.940865	0.538588	0.999915	0.99237	0.999852	ENSMUSG00000015501	15273
Arnt	-0.287395	-0.00286936	-0.058962	0.119631	0.986609	0.729299	0.999915	0.997535	0.999852	ENSMUSG00000015522	11863
Mocs2	0.0335871	0.0215183	0.0195958	0.569707	0.706757	0.727192	0.999915	0.942618	0.999852	ENSMUSG00000015536	17434
Nat9	-0.13566	0.152066	-0.180554	0.117344	0.0697826	0.0342349	0.999915	0.909595	0.999852	ENSMUSG00000015542	66176
Lpl	-0.021076	-0.370554	-0.0933033	0.966097	0.465786	0.845145	0.999915	0.911361	0.999852	ENSMUSG00000015568	16956
Atp6v0e	-0.113736	0.0669805	-0.0116866	0.331213	0.549839	0.914765	0.999915	0.917957	0.999852	ENSMUSG00000015575	11974
Zfp318	0.0103742	0.00194343	0.0348937	0.860206	0.97252	0.535612	0.999915	0.99653	0.999852	ENSMUSG00000015597	57908
Ttbk1	0.0212639	-0.144568	-0.0497603	0.849827	0.179922	0.642131	0.999915	0.909595	0.999852	ENSMUSG00000015599	106763
Srf	-0.0194431	-0.22751	-0.054263	0.915601	0.216459	0.756904	0.999915	0.909595	0.999852	ENSMUSG00000015605	20807
Gata3	2.7392	2.42801	0.414499	0.141209	0.194346	0.842574	0.999915	0.909595	0.999852	ENSMUSG00000015619	14462
Lama5	0.262735	0.188358	0.417985	0.133925	0.272771	0.0156907	0.999915	0.909595	0.999852	ENSMUSG00000015647	16776
Steap1	2.38106	2.43123	1.96735	0.0887308	0.0781838	0.157941	0.999915	0.909595	0.999852	ENSMUSG00000015652	70358
Steap2	0.206144	0.591908	0.188986	0.733205	0.308303	0.742853	0.999915	0.909595	0.999852	ENSMUSG00000015653	74051
Hspa8	-0.109006	0.00120531	-0.0644647	0.177969	0.987185	0.397955	0.999915	0.997779	0.999852	ENSMUSG00000015656	15481
Serac1	0.0246895	0.0786687	0.0170869	0.810339	0.437477	0.861752	0.999915	0.909807	0.999852	ENSMUSG00000015659	321007
Pdzd11	-0.00115018	-0.111939	-0.149888	0.987813	0.146378	0.0495316	0.999915	0.909595	0.999852	ENSMUSG00000015668	72621
Psma2	0.0476633	0.0339948	0.0355929	0.346331	0.480126	0.458466	0.999915	0.91193	0.999852	ENSMUSG00000015671	19166
Mrpl32	-0.0201675	0.0232174	-0.0635399	0.790413	0.756778	0.386203	0.999915	0.951725	0.999852	ENSMUSG00000015672	75398
Setdb1	-0.0520078	-0.0305277	-0.00811927	0.532908	0.702156	0.918138	0.999915	0.942618	0.999852	ENSMUSG00000015697	84505
Anxa9	0.263232	-0.404637	0.0757682	0.48473	0.32255	0.836278	0.999915	0.909595	0.999852	ENSMUSG00000015702	71790
Arnt2	0.0848442	-0.236237	0.0658221	0.776545	0.40122	0.817215	0.999915	0.909595	0.999852	ENSMUSG00000015709	11864
Prune1	-0.0586279	0.00299797	0.00791418	0.689429	0.983199	0.95453	0.999915	0.997243	0.999852	ENSMUSG00000015711	229589
Cers2	0.1401	0.196123	0.176309	0.42001	0.241972	0.289373	0.999915	0.909595	0.999852	ENSMUSG00000015714	76893
Capza2	0.169347	-0.139881	0.00156032	0.152996	0.205322	0.988646	0.999915	0.909595	0.999852	ENSMUSG00000015733	12343
Plekho1	0.0586312	0.00818929	-0.139645	0.732017	0.961195	0.402564	0.999915	0.995303	0.999852	ENSMUSG00000015745	67220
Vps45	0.0378132	-0.0820641	-0.0424385	0.697655	0.395491	0.649384	0.999915	0.909595	0.999852	ENSMUSG00000015747	22365
Prpf3	-0.155796	0.0422515	-0.0600415	0.193285	0.708929	0.588862	0.999915	0.942618	0.999852	ENSMUSG00000015748	70767
Anp32e	0.0514242	0.00573943	-0.00192123	0.351626	0.911531	0.970526	0.999915	0.986587	0.999852	ENSMUSG00000015749	66471
Aph1a	-0.0296687	0.0131153	0.0419819	0.639093	0.829123	0.486276	0.999915	0.970701	0.999852	ENSMUSG00000015750	226548
Tab2	-0.0278031	-0.0458011	0.0445248	0.58232	0.345218	0.358642	0.999915	0.909595	0.999852	ENSMUSG00000015755	68652
Ppil4	-0.0707438	0.0135327	-0.0537849	0.34774	0.850341	0.451285	0.999915	0.976025	0.999852	ENSMUSG00000015757	67418
Cnih1	-0.0456334	-0.0457901	-0.0787881	0.525701	0.509622	0.255294	0.999915	0.914522	0.999852	ENSMUSG00000015759	12793
Eps8	0.0508543	0.26103	0.320421	0.86347	0.360952	0.25895	0.999915	0.909595	0.999852	ENSMUSG00000015766	13860
Med22	-0.0181365	0.0104002	0.0451247	0.771013	0.863857	0.448105	0.999915	0.977879	0.999852	ENSMUSG00000015776	20933
[truncated: 16,066 more rows]

## Sheet: S4
Pathway	Group	Direction	P-Value (adjusted)	Log P-Value
[truncated: 420 more rows]

[truncated: 5 more sheets: S5, S6, S7, S8, S9]
