# Supplementary material for: Restriction of Individual Branched‐Chain Amino Acids has Distinct Effects on the Development and Progression of Alzheimer's Disease in 3xTg Mice
Source: Adv Sci (Weinh). 2026 Mar 12;13(30):e15220. doi: 10.1002/advs.202515220 (PMC13248761; doi:10.1002/advs.202515220)
Supplement: Supplementary file 2 — Supporting File 2: advs74632‐sup‐0002‐TablesS1‐S11.zip. [file ADVS-13-e15220-s001.zip › 3_Source data BCAA 11626.xlsx]

## Sheet: Fig 1
1B
Body weight gms	Months	Control										IleR										LeuR									ValR
	0	24.8	27.1	27.7	24.4	25.5	22.9	24.4	24.8	26	27.2	25.6	30.1	27.7	25.6	28.8	28	27.2	26.9	25.1	26.4	23	27.2	25	27.3	28.2	31.8	36.8	29.5	26.8	36.9	33.4	24.3	26.1	25.3	25.4	26.1	21.3	26.7
	1	27.1	32.1	29.4	28.8	28	29.2	27.8	28.2	31.1	29.1	29.8	26.5	22.9	20.4	24.6	22.6	25.1	22.1	23.5	22.7	27.1	26.5	24.2	26.3	27.6	29.2	35.2	29.8	24.9	36.2	33.7	25.4	26.2	25.4	24.8	26.5	20.9	26.8
	2	29.9	33.6	30.1	31.1	27.8	31.2	29.9	30.3	33.3	28.8	31.2	24.4	21.3	21.2	23.1	21.2	22.2	21.1	22.8	21.2	28.2	30	27.2	28.4	28.5	33.4	36.6	34.3	28.1	36.5	31.5	25.1	26	27	24.2	27.1	21.4	26.2
	3	33	34	31	29.8	23	33.2	33.9	32.2	32.4	29.2	29.9	23.1	22.7	22.1	23.5	20	19	20	20	20	32.2	30.7	28.1	30.5	30.1	36.3	37.9	36.6	33.5	34.8	31.8	24.4	24.6	26	24.3	25.9	20.2	25.8
	4	35.7	36.9	34.6	29.3	26.5	37.5	35	35.1	34	33.5	31.7	27.4	22.2	19.1	24	24	21.7	23.1	23	22.8	34.6	31.3	28.1	31.7	31.3	36.4	37.5	37.6	35	33.2	30	25.1	26	27	24.2	27.1	21.4	26.2
	5	37.4	39.9	36.1	32.5	29.8	39.4	38.4	37.7	34.4	38.9	29.7	25.5	20	21.8	21.4	21	23	19.4	21.8	19.8	36.6	35.6	31.1	32.2	33.9	37.2	40.4	38.7	37.4	32.9	29.9	24.3	26.1	28	25.4	26.1	21.3	26.7
	6	39.3	42.5	37.8	32.2	32	41.2	42.9	39.8	38.3	38.9	30.5	27.7	23.1	21.1	23.5	23.3	22.9	23.4	22.2	23.6	37.3	33.2	32.2	33.1	35.6	41.2	43.2	36.7	38.8	34.1	26.1	26.2	28.1	30.3	25	27.9	23.3	28.1
	7	39.9	46.1	38.8	33.1	35.2	45.7	45.1	42.1	38.8	39.1	33.1	26.2	22.1	20.1	22.1	21.8	23.8	21.9	21.9	22.1	39.2	34.1	33.4	34.1	36.7	43.2	45.6	37.7	39.2	35.2	28.7	28.5	29.7	31.4	24.7	28.2	25.7	29.9
	8	39.7	49.1	40.7	34.4	37.1	48.9	47.7	45.6	39.1	39.2	31.4	29.5	21.5	21.5	24	23	25.6	22.1	23.4	22.4	42.6	35.6	35.2	35.4	39	45.6	50.2	38.8	40.7	34.2	27.66	27.9	29.9	30	26.2	31.2	26.7	30
	9	39.6	51.5	41	37.5	39.5	51.6	51.8	49.6	40.4	42.2	30.9	23.1	25.5	23.2	21.8	25.8	27	23.7	25.4	24.6	49.5	32.1	37.7	40.6	58.7	41.2	41.6	36.2	45.6	36.8	29	27.8	31.6	29.7	25.3	29	23.8	29.7
1C	Months	Control										IleR										LeuR									ValR
Fat mass gms	0 month	3.955	7.395	7.955	5.45	5.35	3.18	7.13	3.91	4.9	7.36	5.385	9.12	7.96	5.38	6.24	7.155	7.36	6.62	5.31	4.9	4.34	8.3	5.31	8.3	8.58	11.82	13.55	10.19	7.24	6.13	2.74	8.2	9.02	6.75	9.02	4.9	5.88	6.25
	9 month	15.56	26.79	20.535	14.31	15.09	24.915	26.82	24.32	18.3	20.085	10.125	4.035	7.84	4.49	4.625	6.56	7.985	4.49	6.56	6.02	25.445	11.52	15.595	18.3	33.05	17.99	18.16	14.31	21.625	15.39	8.635	7.985	10.985	8.955	3.96	8.665	6.265	13.65
1D	Months	Control										IleR										LeuR									ValR
Lean mass gms	0 month	18.34	17.15	17.925	17.785	18.25	17.625	16.99	18.38	19.18	17.19	19.16	19.59	17.85	19.18	20.25	18.995	17.19	18.21	18.28	19.18	15.32	18.17	18.28	18.17	17.45	17.72	20.15	17.45	17.06	27.28	28.63	14.71	14.32	16.23	14.32	19.18	14.07	17.67
	9 month	21.77	23.98	19.93	20.47	23.245	24.42	23.96	23.215	20.605	21.145	18.905	17.705	16.145	18.27	16.285	17.53	17.4	18.27	17.53	17.635	21.815	19.1	19.805	20.605	23.65	21.795	21.55	20.47	21.745	19.515	18.83	17.4	19.235	19.415	20.57	18.985	16.57	15.03
1E	Months	Control										IleR											LeuR								ValR
% Adiposity	0 month	15.9476	27.2878	28.7184	22.3361	20.9804	13.8865	29.2213	15.7661	18.8462	27.0588	21.0352	30.299	28.7365	21.0156	21.6667	25.5536	27.0588	24.6097	21.1554	18.5606	18.8696	30.5147	21.24	30.4029	30.4255	37.1698	36.8207	34.5424	27.0149	16.6125	8.20359	33.7449	34.5594	26.6798	35.5118	18.7739	27.6056	23.4082
	9 month	39.2929	52.0194	50.0854	38.16	38.2025	48.2849	51.7761	49.0323	45.297	47.5948	32.767	17.4675	30.7451	19.3534	21.2156	25.4264	29.5741	18.9452	25.8268	24.4715	51.404	35.8879	41.3661	45.0739	56.3032	43.6651	43.6538	39.5304	47.4233	41.8207	29.7759	28.723	34.7627	30.1515	15.6522	29.8793	26.3235	45.9596
1F	Control										IleR								LeuR						ValR
Food consumption kcal	10.98	9.36	8.645	11.96	11.89	8.58	9.75	12.155	9.36		11.9925	15.89	22	20.22	16	16.8	17.2		13	12.11	18.37	15.21	12.96		12.1875	10.14	11.7975	8.58	11.2
1G	Months	Control												IleR											LeuR								ValR
Body weight gms	0	34	32.2	31.4	27	31.4	29.5	32.6	34	35.2	33.1	33.4		32.4	34	33	28.7	30.8	34	31	35	34	35		33.7	30.3	34.3	33.1	29.4	34.2	33.8		28.7	31.7	34.4	32.4	28.5	31.1	33.1	29.6	33
	1	30.6	33.4	34.6	30.4	38.1	35.1	34.3	35.6	35.2	35.2	32.2		28.7	33	26.8	25.8	23	25.4	27.6	26.3	24.8	26.3		32.2	30.9	32.1	32	32.2	36.8	34.3		29.1	32.3	33.6	30.1	24.1	28.7	32.5	27.1	27.2
	2	34.8	35.5	35.1	31.6	39.7	31	33.8	36.6	33.6	37.7	32.7		28.1	31.9	27.5	25.2	23	23.7	26.8	26	24.9	26		32.3	31.5	32.2	34.8	31	39.1	36.7		31.7	31.4	32.4	33.1	25.5	25.1	29.6	28.8	28.8
	3	37.6	35.5	36.1	33.2	37	31	34	37.1	39	41.5	40.6		25.9	27.9	25.7	24	24	24.7	24	27	24	27		34	33.2	32.9	36.5	31.2	43	38.2		31.7	32.1	34.1	32.3	26.5	28.8	30.4	29.1	31.3
	4	39.2	36.2	35.8	30.3	39.9	34.7	36.3	38.1	41.9	40.5	41.6		26.1	26.4	25.8	23.9	21.1	27.3	22.9	26.1	23.7	26.1		33.9	33	34.7	38.3	30.1	44.7	40.4		31.9	31	31.7	32.7	26.8	30.9	28.9	27.9	29.9
	5	37.9	37.7	38.1	30.7	38.8	34.4	38.1	40.2	43.1	40.3	39.3		26.5	25.6	25.8	24	19.9	28.1	24	27.3	24	27.3		32	32.5	33.3	37.8	31.4	45.1	41.4		31.1	32.6	30.6	31.9	29.1	31.3	27	27.2	29.1
	6	39.1	38.7	39.9	34.4	39.1	37.2	38.9	41.1	42.1	37.5	40.5		24.4	27.2	26.6	25.5	21.1	29.9	26.2	26.3	24.4	26.3		35.3	35.2	36.3	36.3	35.1	40.3	35.9		32	31.6	31.4	28.2	28.1	31.7	28.8	28.3	28.1
	7	41.2	39.3	38.2	32.5	41.1	39.6	37.2	43.2	40.1	39.9	41.1		25.3	27.1	26.8	23.8	22.7	27.3	27.2	28.1	26.2	28.1		36.7	36.5	35.2	36.1	36.1	41.7	37.2		30.6	30.1	32.2	28.1	27.3	30.2	26.7	29.1	27.5
	8	42.1	41.2	37.8	30.4	42.2	41.1	39.9	43.8	39.8	37.2	42.6		26.1	27.4	27.2	25.6	23.2	26.2	29.2	31.1	27.1	28.8		39	37.9	36.6	35.5	39.2	40.8	39.1		31.6	29.2	29.8	29.7	28.2	27.8	29.2	30.6	26.9
	9	44.3	40.5	41.7	28.8	42.5	42.5	41.1	43	38.4	35.1	42		26.2	25.6	28.5	26.6	24.1	26.5	31.6	33.1	28.6	30.6		40.5	35.7	34.8	34.3	39.7	42.2	38.4		32.6	28.3	30.9	27.7	27.1	26.7	27.8	28.2	25.3
1H	Months	Control												IleR											LeuR								ValR
Fat mass gms	0 month	3.89	5.61	3.05	3.02	3.11	0.97	2.81	1.62	2.49	2.28			1.51	3.04	3.9	3.07	1.95	3.02	2.52	1.53	3.02	1.3		1.43	1.94	1.5	3.53	3.43	1.3	1.47		3.07	7.46	3.02	5.61	3.54	2.52	2.25	0.97	2.28
	9 month	12.11	10.405	8.72	0.66	12.49	10.345	11.975	6.745	9.355	11.655			3.21	2.625	1.425	4.15	3.96	4.13	4.945	6.825	3.57	1.99		4.235	3.935	3.86	7.34	6.42	13.96	5.3		5.155	5.03	8.665	5.895	5.51	3.735	4.54	4.75	2.56
1I	Months	Control												IleR											LeuR								ValR
Lean mass gms	0 month	28.38	26.34	26.53	23.56	26.51	25.66	26.69	30.25	28.11	28.18			27.79	29.745	26.66	23.51	27.46	29.73	28.13	29.55	29.73	30.94		28.29	27.47	29.76	28.06	26.33	30.28	28.6		23.51	22.09	29.73	26.34	23.85	28.13	28.86	25.66	28.18
	9 month	30.15	29.08	30.545	25.205	27.815	29.705	27.865	30.675	26.105	26.735			21.41	21.465	24.705	20.53	20.57	20.575	25.365	25.285	23.62	26.18		32.785	28.405	27.29	24.535	33.58	27.03	30.78		25.615	22.3	20.805	20.295	20.41	21.51	21.855	21.98	21.09
1J	Months	Control												IleR											LeuR								ValR
% Adiposity	0 month	11.4412	17.4224	9.71338	11.1852	9.90446	3.28814	8.61963	4.60227	7.52266	6.82635			4.66049	8.94118	11.8182	10.6969	6.33117	8.88235	8.12903	4.37143	8.88235	3.71429		4.24332	6.40264	4.37318	10.6646	10.8544	3.80117	4.34911		10.6969	23.5331	8.77907	17.3148	12.421	8.10289	6.79758	3.27703	6.90909
	9 month	27.3363	25.6914	20.9113	2.29167	29.3882	24.3412	29.1363	17.5651	26.6524	27.75			12.2519	10.2539	5	15.6015	16.4315	15.5849	15.6487	20.6193	12.4825	6.50327		10.4568	11.0224	11.092	21.3994	16.1713	33.0806	13.8021		15.8129	17.7738	28.0421	21.2816	20.3321	13.9888	16.3309	16.844	10.1186
1K	Control							IleR						LeuR						ValR
Food consumption kcal	13.94	13.95	13.84	11.7	13.96	20.2		13.065	16.9225	14.3	16.1425	12.87		17	16	15	14	20		12.3825	11.2125	13.5525	13.455	16.4775	13.26

## Sheet: Fig 2
2A
EE kcal/hr		Control							IleR						LeuR						ValR
	Light	0.009974	0.015237	0.016207	0.015309	0.015938	0.015809		0.017837	0.021953	0.013379	0.014655	0.019507		0.016771	0.012971	0.014953	0.014788	0.016519		0.017962	0.024454	0.0168	0.017905	0.017114	0.020274
	Dark	0.010515	0.017043	0.018129	0.016569	0.016317	0.017083		0.01999	0.024966	0.013234	0.018824	0.022027		0.018476	0.013256	0.015709	0.015991	0.018868		0.020292	0.027917	0.020542	0.0206	0.018035	0.019905
2B		Control							IleR						LeuR						ValR
	Light	5900	6591	10944	10030	8196	6240		20531	9710	13953	7634	8647		10799	9147	5988	4969	7157		10065	13326	6807	5793	10738	8068
	Dark	31707	12821	14177	24546	25177	14960		23953	14140	16975	17608	20322		35206	9617	32933	14214	18403		15535	30616	40681	10769	27490	18951
2C		Control							IleR						LeuR						ValR
	Light	0.717616	0.728433	0.697676	0.81073	0.798891	0.71756		0.690081	0.804556	0.68494	0.711194	0.759926		0.811652	0.707171	0.696512	0.703843	0.706785		0.837701	0.806936	0.757754	0.727018	0.832878	0.720283
	Dark	0.773137	0.813342	0.708495	0.921139	0.862944	0.836974		0.71004	0.922815	0.68938	0.888723	0.842869		0.852316	0.781283	0.729229	0.748541	0.78747		0.907776	0.895788	0.800023	0.816609	0.817071	0.740253
2D		Control							IleR							LeuR						ValR
EE kcal/hr	Light	0.014963	0.016312	0.01643	0.013683	0.014597	0.015062		0.01807	0.016353	0.021523	0.018307	0.018184	0.02128		0.015183	0.01945	0.016178	0.014283	0.016038		0.015518	0.0151	0.0151	0.0202	0.018771	0.0154
	Dark	0.01554	0.018845	0.018804	0.014632	0.018891	0.017991		0.02428	0.018013	0.02475	0.020883	0.018344	0.020492		0.015919	0.019539	0.018938	0.015645	0.017714		0.018203	0.018213	0.017168	0.021794	0.022964	0.017879
2E		Control							IleR							LeuR						ValR
	Light	5700	18210	15883	9325	10939	11365		6756	3967	6948	7803	11169	10796		7288	14563	8643	6123	28838		5830	9350	9013	10274	3690	3784
	Dark	20172	39207	41764	15345	17550	15350		15722	6515	8795	28139	17886	9526		19181	21131	22489	16575	27416		16680	24933	11864	15920	8348	7361
2F		Control							IleR							LeuR						ValR
	Light	0.898073	0.865585	0.824239	0.762852	0.704834	0.822855		0.74178	0.768153	0.852474	0.853742	0.750523	0.840094		0.758579	0.831572	0.781899	0.752119	0.788474		0.749279	0.774456	0.829734	0.826295	0.861664	0.831932
	Dark	0.809434	0.838703	0.842871	0.879808	0.875416	0.929659		0.931989	0.855028	0.867512	0.898009	0.821128	0.818218		0.789125	0.818432	0.867465	0.826699	0.837482		0.869855	0.896267	0.907648	0.821645	0.950185	0.929394

## Sheet: Fig 3
3A
Blood glucose mg/dL	Time in minutes	Control															IleR										LeuR										ValR
	0	90	94	102	125	94	97	79	90	93	98	57	79	88	79		63	35	35	73	50	40	51	37	48		100	91	69	84	87	65	74	92	118		123	106	110	102	122	86	72	55	93	75
	15	328	326	275	306	285	162	216	213	210	247	237	311	318	216		189	173	131	293	247	167	103	77	163		268	299	210	257	178	249	214	226	183		342	292	264	323	294	178	149	174	343	173
	30	303	372	338	419	339	320	245	265	130	275	195	359	258	245		156	218	169	174	188	209	112	223	124		264	325	288	300	250	252	303	354	267		346	315	183	393	404	222	202	307	438	230
	45	329	284	242	595	417	208	173	227	134	228	179	249	212	173		109	87	129	114	110	151	69	127	92		233	203	169	253	254	164	350	225	255		243	307	163	424	559	298	343	258	351	242
	60	220	209	201	326	265	177	172	167	131	155	149	191	137	172		110	119	96	110	97	83	75	97	104		249	219	151	116	199	160	246	258	264		187	166	177	267	224	227	186	162	295	161
	120	129	106	152	202	119	141	98	116	90	89	110	118	91	98		71	49	67	72	64	59	59	36	65		152	113	114	76	135	106	114	110	124		156	119	119	141	118	78	95	93	121	104
AUC		Control															IleR										LeuR										ValR
		27195	26453	25688	39023	29828	21945	19493	20993	15420	20468	18480	25080	20348	19493		13538	13365	12308	15548	14108	13088	9225	11400	11895		26123	24690	19605	19410	22395	19643	26205	25740	25080		26580	24300	20183	32108	31710	21968	20775	20363	32370	19395
3B	Time in minutes	Control														IleR											LeuR											ValR
Blood glucose mg/dL	0	100	100	100	100	100	100	100	100	100	100	100	100			100	100	100	100	100	100	100	100	100	100		100	100	100	100	100	100	100	100	100	100		100	100	100	100	100	100	100	100
	15	72.4409	61.0778	140.541	85.9375	65.2439	59.6639	83.6207	60.1307	55.0725	53.6232	121.591	63.4921			72.973	105.185	73.1343	73.6434	61.7021	73.8854	73.1343	71.875	76.259	62.9921		81.0606	70.4918	116.129	66.187	111.972	108.8	63.9344	59.5376	55.1724	62.4		87.5	97.6191	110.714	43.2624	94.6903	86.3158	55.303	131.579
	30	45.6693	42.515	99.0991	54.6875	45.122	47.8992	50	33.3333	39.8551	29.7101	57.9545	42.8571			35.8108	120	33.5821	49.6124	39.7163	38.2166	47.7612	46.875	68.3453	61.4173		47.7273	56.5574	61.2903	49.6403	53.5211	48	41.8033	43.3526	50.3448	46.4		72.0588	89.2857	63.3929	50.3546	59.292	61.0526	59.0909	60
	45	39.3701	38.3234	70.2703	41.4062	24.3902	42.0168	46.5517	26.7974	23.913	30.4348	67.0455	38.0952			39.8649	101.481	32.8358	34.8837	34.0426	24.8408	25.3731	49.375	64.7482	48.0315		33.3333	57.377	42.7419	38.8489	53.5211	44.8	27.0492	39.8844	27.5862	59.2		63.9706	52.3809	47.3214	31.9149	57.5221	82.1053	47.7273	52.6316
	60	30.7087	32.9341	63.964	50.7812	23.7805	47.0588	57.7586	32.6797	31.8841	31.8841	63.6364	42.8571			37.8378	89.6296	34.3284	33.3333	37.5887	15.9236	23.1343	51.875	73.3813	44.0945		33.3333	48.3607	32.2581	36.6906	43.662	48	30.3279	36.9942	26.2069	65.6		75.7353	60.7143	82.1429	29.078	108.85	73.6842	65.9091	85.2632
	90	48.8189	56.8862	84.6847	67.9688	37.8049	53.7815	83.6207	40.5229	44.2029	39.1304	84.0909	98.4127			61.4865	81.4815	54.4776	51.938	46.8085	28.6624	47.0149	55.625	89.2086	68.5039		30.303	68.0328	54.8387	56.1151	85.2113	51.2	33.6066	56.0694	31.0345	76		87.5	80.9524	111.607	75.1773	121.239	101.053	81.0606	120
AUC		Control														IleR											LeuR											ValR
		4535	4473	8108	5643	3873	4859	6006	3897	3913	3761	7142	5357			4753	8889	4433	4651	4330	3592	4170	5273	6879	5356		4386	5625	5601	4737	6296	5622	3928	4565	3802	5886		7119	6920	7594	4415	8190	7366	5881	8132
3C	Time in minutes	Control																	IleR											LeuR											ValR
Blood glucose mg/dL	0	123	77	74	130	111	80	58	69	69	73	69	94	90	93	98			39	29	43	43	89	54	78	65	58	58		95	146	88	85	111	98	72	49	51			104	119	81	85	67	83	78	108	150
	15	237	239	185	260	287	150	160	157	102	200	289	185	213	210	247			104	75	65	259	208	177	129	186	173	192		158	162	192	146	253	117	157	130	138			132	323	175	212	211	284	265	234	250
	30	239	158	196	259	286	169	174	259	218	200	357	260	265	130	275			120	103	100	229	263	222	258	173	224	171		145	151	201	135	278	168	149	152	156			111	387	386	218	186	225	255	342	164
	45	204	150	362	296	265	165	141	207	188	204	192	182	227	134	228			141	117	120	175	166	175	175	165	193	126		159	164	188	115	238	166	129	158	134			116	195	149	174	168	339	194	234	132
	60	158	130	145	156	215	177	134	183	126	131	175	155	167	131	155			103	109	98	152	140	112	152	148	183	153		154	123	152	110	236	196	140	129	123			163	157	143	125	172	166	172	163	189
	120	106	90	107	150	138	90	59	117	103	82	93	104	116	90	89			72	63	62	95	122	109	99	86	102	86		115	84	123	101	127	95	80	98	95			144	127	72	67	113	116	118	139	112
AUC	Control																		IleR											LeuR											ValR
		20228	16358	20348	23550	25605	17198	14355	20235	15953	16980	22440	19043	20993	15420	20468			11790	10620	10133	18818	19133	16485	17685	16478	19208	16088		16868	15383	18765	13733	25028	17700	14715	14745	14265			16598	24165	18780	16395	18818	23048	21285	23243	19763
3D		Control																	IleR											LeuR										ValR
	0	100	100	100	100	100	100	100	100	100	100	100	100	100	100	100			100	100	100	100	100	100	100	100	100	100		100	100	100	100	100	100	100	100			100	100	100	100	100	100	100
	15	70.9402	60.274	117.895	147.297	84.8739	81.7073	92.517	104.317	47.5309	46.4912	66.6667	112.403	100	49.0566	65.7407			57.5758	85.1351	74.3119	67.7778	89.6552	70.4762	73.2877	56.3218	61	68.1416		90.4762	85.6209	70.9302	111.18	104.808	86.3309	107.759	89.2857			69.3333	67.3913	60.7143	83.4783	62.3288	80.3571	74.0741
	30	43.5897	42.4657	96.8421	116.216	57.1429	47.561	56.4626	50.3597	36.4198	30.7018	42.8571	68.2171	78.6765	43.3962	48.1482			38.6364	50	54.1284	35.5556	52.5862	55.2381	59.589	70.1149	36	74.3363		51.7007	43.1373	58.1395	77.6398	59.6154	45.3237	63.7931	52.6786			50.6667	59.4203	39.2857	52.1739	48.6301	46.4286	46.9136
	45	29.0598	39.726	26.3158	110.811	54.6219	42.6829	43.5374	40.2878	41.358	28.9474	49.6599	70.5426	82.3529	31.1321	42.5926			36.3636	60.8108	87.156	36.6667	43.9655	40	32.8767	36.7816	26	69.0266		42.1769	36.6013	43.0233	55.2795	55.7692	43.1655	55.1724	63.3929			45.3333	62.3188	37.8571	45.2174	29.452	38.3929	41.9753
	60	25.641	42.4657	78.9474	136.487	40.3361	42.6829	40.8163	47.482	54.321	39.0351	55.7823	88.3721	88.2353	34.9057	50.9259			48.4849	43.2432	102.752	30	38.7931	40.9524	30.8219	42.5287	22	75.2212		35.3742	45.7516	22.093	66.4596	54.8077	36.6906	46.5517	64.2857			66	88.4058	50	49.5652	24.6575	39.2857	51.8518
	90	26.4957	36.9863	92.6316	109.46	54.6219	32.9268	60.5442	67.6259	72.8395	72.807	77.551	141.085	138.235	48.1132	82.4074			76.5152	64.8649	143.119	51.1111	38.7931	41.9048	30.8219	55.1724	62	104.425		29.2517	47.7124	23.2558	85.0932	47.1154	64.0288	70.6897	74.1071			90.6667	115.217	43.5714	46.9565	21.9178	65.1786	50.6173
AUC	Control																		IleR											LeuR										ValR
	3878	4397	7532	11078	5426	4784	5464	5757	4944	4313	5556	8622	8724	4111	5479				4977	5635	8443	4292	4998	4786	4392	4983	4020	7181		4750	4975	4177	7183	5993	5158	6259	6388			6075	7304	4596	5283	3740	5089	5120
[truncated: 1 more columns]

## Sheet: Fig 4
4A
	Control						IleR						LeuR						ValR
	0.71	0.751	0.613	1.141	1.49		0.092	0.082	0.209	0.219	0.28		0.094	0.29	0.114	0.072	0.146		2.001	2.647	0.596	1.732	2.417
4B	Control							IleR						LeuR					ValR
	1.69942	1.82764	1.74439	3.07425	2.07343	1.3929		1.40316	1.06909	0.854085	0.940023	1.0507		0.744629	1.1913	0.855143	1.90073		1.93811	1.68967	1.81909	1.58008	1.19588
4C	Control						IleR						LeuR						ValR
GFAP	1.38623	1.79875	3.06847	2.24822	1.79932		1.59684	3.25191	3.31165	4.21211	2.16405		2.03674	4.04661	3.5867	2.50067	2.91185		2.94672	1.85503	2.72685	3.42732	2.18148
	Control						IleR						LeuR						ValR
IBA1	3.38786	1.7452	2.05876	2.80298	1.41325		1.12988	1.03809	1.02767	1.39478	1.05615		2.20591	1.42163	1.27165	1.12769	1.49691		1.35465	1.31266	1.87004	1.39103	1.23332
4D	Control						IleR						LeuR						ValR
	0.571	0.818	0.968	0.407	1.107		0.564	1.05	0.979	0.507	0.92		0.244	0.358	0.797	1.639	1.271		1.1	0.449	1.011	0.298	0.173
4E	Control						IleR							LeuR					ValR
	2.92824	3.06555	2.68807	1.84041	2.97451		1.66829	0.831217	0.434733	1.25968	0.991254			2.51417	1.33282	1.8951	1.49748		1.91488	2.16911	2.23617	1.43701	1.8436
4F	Control							IleR					LeuR						ValR
GFAP	0.957194	3.81671	2.00527	1.37028	5.70847			0.785075	1.59009	2.76377	0.675537		3.38939	1.86182	1.49145	1.94621	1.50358		1.03556	1.48503	0.920898	1.61201	1.08317
IBA1	Control							IleR					LeuR						ValR
		2.07161	1.8466	1.90503	2.57902			1.15853	0.857829	1.29826	0.973633		2.05998	1.32747	1.77694	2.02319	1.02905		1.09041	2.03906	0.61792	0.565918	0.688802

## Sheet: Fig 5
		X1MCon	X3MCon	X4MCon	X5MCon	X7MValR	X9MValR	X10MValR	X12MValR	X13MIleuR	X14MIleuR	X17MIleuR	X19MLeuR	X20MLeuR	X21MLeuR
5A	ENSMUSG00000000001	5.21264	5.18109	5.35928	5.41369	5.49708	5.29989	5.52008	5.47989	5.42382	5.47229	5.50372	5.56401	5.48735	5.34983	5B	Gene Symbol	Log2 FC IleR	Log2 FC LeuR	Log2 FC ValR	P-Value IleR	P-Value LeuR	P-Value ValR	BH Adjusted P-Value IleR	BH Adjusted P-Value LeuR	BH Adjusted P-Value ValR	Ensembl ID	Entrez ID				5C	Pathway	Group	Direction	P-Value (adjusted)	Log P-Value
	ENSMUSG00000000028	0.857261	0.685588	0.639618	0.479229	1.13649	1.10814	1.3264	1.63515	1.11222	1.40387	1.38431	0.634662	1.21824	0.215704		Gnai3	0.0457282	0.0815452	0.0701803	0.593685	0.349673	0.386717	0.737244	0.532452	0.550044	ENSMUSG00000000001	14679					Acute myeloid leukemia	LeuR	Down	0.0237137	1.625
	ENSMUSG00000000031	-2.47495	-3.09401	0.220294	-1.59978	0.301138	-0.597863	0.0704561	1.0472	0.188331	-0.0982345	0.848103	0.503857	1.06343	-1.10418		Cdc45	0.557338	-0.10651	0.595437	0.0408497	0.702193	0.0268646	0.12572	0.814758	0.0798064	ENSMUSG00000000028	12544					Adherens junction	ValR	Down	0.00791983	2.10128
	ENSMUSG00000000037	-0.425268	0.732587	1.22886	0.364675	0.301138	0.422507	-0.928861	0.0382015	0.480294	0.871096	-0.108649	0.675754	0.761574	1.64781		H19	2.67359	2.52391	2.66096	0.0141984	0.0215841	0.0140324	0.0624503	0.0970491	0.0492634	ENSMUSG00000000031	14955					Adherens junction	IleR	Down	0.0200701	1.69745
	ENSMUSG00000000056	5.60933	5.66882	5.6595	5.86728	5.87874	5.52309	5.98467	5.95671	5.58996	5.62569	5.9208	5.63344	5.66614	5.51998		Scml2	-0.145847	0.480122	-0.689176	0.750097	0.271038	0.163641	0.849924	0.454738	0.296738	ENSMUSG00000000037	107815					Adherens junction	LeuR	Down	0.0217635	1.66227
	ENSMUSG00000000058	4.96847	5.05271	5.1728	5.36795	4.41293	4.53735	3.8999	3.96784	4.75581	4.12036	4.09881	4.67788	4.74358	4.40819		Narf	-0.119966	-0.191249	0.0472375	0.340035	0.141023	0.681232	0.519653	0.305127	0.796869	ENSMUSG00000000056	67608					Adipocytokine signaling pathway	LeuR	Down	0.0193266	1.71384
	ENSMUSG00000000078	5.48344	5.70462	5.51822	5.71633	5.25178	5.26462	5.18064	5.33877	5.25787	4.99217	5.23667	5.31367	5.15171	5.51998		Cav2	-0.970863	-0.633377	-1.04144	0.000121992	0.00335352	4.56E-05	0.00354978	0.0330605	0.00106382	ENSMUSG00000000058	12390					Adrenergic signaling in cardiomyocytes	LeuR	Down	3.18922E-08	7.49632
	ENSMUSG00000000085	5.52336	5.41338	5.36158	5.3341	5.38349	5.03572	5.27708	5.46511	5.06758	5.24547	5.46352	4.69046	5.10946	5.32081		Klf6	-0.581655	-0.367685	-0.436643	0.00016114	0.00558264	0.00101175	0.00410977	0.044624	0.00757698	ENSMUSG00000000078	23849					Adrenergic signaling in cardiomyocytes	ValR	Down	4.11112E-07	6.38604
	ENSMUSG00000000088	6.06512	6.22161	6.31749	6.23548	6.37502	6.72589	6.57228	6.29908	6.57956	6.65104	6.47279	6.79041	6.58725	6.18015		Scmh1	-0.276836	-0.472383	-0.203998	0.0787958	0.00715093	0.157131	0.196592	0.0512962	0.288096	ENSMUSG00000000085	29871					Adrenergic signaling in cardiomyocytes	IleR	Down	3.23793E-05	4.48973
	ENSMUSG00000000093	1.39367	1.68083	1.26861	1.9215	1.76034	2.11442	1.87732	1.57349	2.02809	2.03058	1.85113	2.49433	2.59346	1.75086		Cox5a	0.228729	0.214274	0.195604	0.133003	0.157114	0.162301	0.278994	0.325269	0.295168	ENSMUSG00000000088	12858					AGE-RAGE signaling pathway in diabetic complications	LeuR	Down	0.0026447	2.57762
	ENSMUSG00000000120	0.953908	0.822227	1.84324	1.20067	3.09031	3.33715	3.17605	2.93636	3.45672	3.247	3.4381	3.97112	3.617	4.30612		Tbx2	0.279122	0.615784	0.173474	0.292479	0.0277892	0.502715	0.473536	0.113221	0.656163	ENSMUSG00000000093	21385					Alcoholism	ValR	Down	0.0132238	1.87864
	ENSMUSG00000000125	0.582848	0.986351	2.93519	2.05679	3.58622	3.66542	3.81876	4.11035	3.26867	3.48116	3.98416	3.12596	3.02964	2.84683		Ngfr	2.07762	2.74499	1.88943	1.14E-06	3.22E-08	3.34E-06	0.00113879	0.000580839	0.000326012	ENSMUSG00000000120	18053					Alcoholism	IleR	Down	0.0344067	1.46336
	ENSMUSG00000000126	3.58991	3.49843	2.42126	3.80769	0.68148	0.8607	0.0704561	-0.510594	1.11222	0.124072	0.897214	0.715709	1.63958	2.1407		Wnt3	1.82431	1.2928	2.10028	0.00021128	0.00502926	4.15E-05	0.0046726	0.0417932	0.00100963	ENSMUSG00000000125	22415					Aldosterone synthesis and secretion	LeuR	Down	7.48536E-05	4.12579
	ENSMUSG00000000127	4.25799	3.73609	3.75945	3.78559	3.98199	3.4491	4.01363	4.02078	4.04774	3.67379	3.97847	3.72907	3.48087	3.31042		Wnt9a	-2.91336	-2.03322	-3.27275	0.000113507	0.000745107	6.25E-05	0.00340162	0.015847	0.00124996	ENSMUSG00000000126	216795					Aldosterone synthesis and secretion	ValR	Down	0.00275908	2.55924
	ENSMUSG00000000131	6.61962	6.71986	6.70749	6.63123	6.82529	6.92699	6.84383	6.95383	6.81881	6.93596	6.86643	6.72279	6.65433	6.74418		Fer	-0.129342	-0.446586	-0.0908687	0.489495	0.0408019	0.614822	0.655701	0.142922	0.746484	ENSMUSG00000000127	14158					Aldosterone synthesis and secretion	IleR	Down	0.00340185	2.46829
	ENSMUSG00000000134	5.03349	5.20003	5.27149	5.28376	5.29339	5.41695	5.29861	5.3318	5.31225	5.36742	5.27665	5.30715	5.18651	5.23897		Xpo6	0.0749202	-0.0572331	0.130321	0.321853	0.444968	0.0745836	0.502306	0.616849	0.168406	ENSMUSG00000000131	74204					Aldosterone-regulated sodium reabsorption	LeuR	Down	0.0117687	1.92927
	ENSMUSG00000000142	5.04998	4.9041	5.33607	4.71954	4.83352	4.29421	4.46593	4.59064	4.58197	4.74667	4.64678	4.09747	4.57709	5.27616		Tfe3	-0.00746174	-0.0454098	0.0489844	0.923966	0.567926	0.507584	0.958224	0.71585	0.66075	ENSMUSG00000000134	209446					Amphetamine addiction	LeuR	Down	1.53301E-05	4.81446
	ENSMUSG00000000148	4.23413	4.57716	4.4108	4.28021	4.56111	4.38616	4.40371	4.49411	4.40182	4.53539	4.49153	4.17117	4.61939	4.57898		Axin2	-0.463384	-0.457417	-0.544478	0.0489442	0.0541951	0.0194954	0.142521	0.169906	0.0629527	ENSMUSG00000000142	12006					Amphetamine addiction	IleR	Down	0.000311817	3.5061
	ENSMUSG00000000149	6.47037	6.76719	7.05242	6.98393	7.08903	6.9939	7.12023	6.99263	7.45173	7.12557	7.17724	7.40286	7.37425	7.03262		Brat1	-0.0249853	-0.035298	-0.00491461	0.837108	0.774982	0.966196	0.906172	0.864493	0.979388	ENSMUSG00000000148	231841					Amphetamine addiction	ValR	Down	0.00066565	3.17675
	ENSMUSG00000000154	-1.01839	-0.304938	0.512919	0.104038	-0.490493	0.748474	-1.29104	-0.382865	0.105074	0.674104	0.512103	0.715709	0.192776	0.478512		Gna12	0.305553	0.357117	0.143066	0.035561	0.0167473	0.255113	0.114584	0.0846387	0.411342	ENSMUSG00000000149	14673					Apelin signaling pathway	LeuR	Down	1.59732E-05	4.79661
	ENSMUSG00000000159	-1.21455	-2.55323	-1.16952	-0.404388	-0.621299	0.0955131	-0.928861	-2.03608	-0.403406	-0.272371	-0.560387	0.818732	-1.4988	-0.645678		Slc22a18	0.560186	0.636006	-0.3348	0.215913	0.168333	0.486848	0.385481	0.338222	0.642519	ENSMUSG00000000154	18400					Apelin signaling pathway	ValR	Down	2.97806E-05	4.52607
	ENSMUSG00000000167	0.243682	-0.304938	-0.0461796	1.02321	-0.0972975	-0.100761	-1.29104	0.288976	0.830581	0.526044	-0.316909	0.968125	-0.578859	0.800212		Igsf5	1.10271	1.21909	0.536001	0.173314	0.142943	0.508894	0.333062	0.30713	0.661968	ENSMUSG00000000159	72058					Apelin signaling pathway	IleR	Down	0.000272671	3.56436
	ENSMUSG00000000168	6.59922	6.4159	6.76683	6.6086	6.83096	6.76607	6.88996	6.76419	6.79078	6.75603	6.71801	7.02216	6.8943	6.7473		Pih1d2	0.000918496	0.185785	-0.714885	0.998555	0.718057	0.202983	0.999298	0.825764	0.348565	ENSMUSG00000000167	72614					Arrhythmogenic right ventricular cardiomyopathy	ValR	Down	0.0279664	1.55336
	ENSMUSG00000000171	5.55066	5.49912	5.86638	5.7046	5.96539	6.06424	6.00708	5.96123	5.94898	5.95464	5.97613	6.02892	5.88997	5.77203		Dlat	0.0283405	0.195348	0.12748	0.742653	0.0378035	0.126641	0.845088	0.136166	0.246971	ENSMUSG00000000168	235339					Axon guidance	LeuR	Down	4.29668E-07	6.36687
	ENSMUSG00000000182	-0.691562	-1.02937	-0.0461796	0.104038	-0.649619	0.268254	-0.514165	0.0382015	-0.0774092	0.871096	-0.85347	-0.821903	-3.09401	0.0638525		Sdhd	0.176061	0.148426	0.257201	0.0502581	0.0931093	0.00481064	0.144888	0.236923	0.0228693	ENSMUSG00000000171	66925					Axon guidance	ValR	Down	2.38465E-06	5.62258
	ENSMUSG00000000184	6.05153	6.19249	5.23182	5.93534	3.80915	3.74069	3.0996	3.24401	4.25988	3.34416	3.35265	3.30687	4.74358	3.76289		Fgf23	0.415281	-1.2264	0.144313	0.53818	0.179143	0.828586	0.694614	0.351126	0.897324	ENSMUSG00000000182	64654					Axon guidance	IleR	Down	4.20155E-06	5.37659
	ENSMUSG00000000194	5.87766	5.88836	6.00965	5.85407	6.09811	5.96258	6.13468	6.24201	6.02456	5.90399	6.2475	5.99482	6.08034	6.12125		Ccnd2	-2.38164	-2.10923	-2.49348	1.32E-05	3.44E-05	7.57E-06	0.00143986	0.00520999	0.000433637	ENSMUSG00000000184	12444					B cell receptor signaling pathway	LeuR	Down	0.0324007	1.48945
	ENSMUSG00000000197	6.97956	6.75657	7.13137	6.76145	7.05152	6.99313	6.94288	7.00509	7.08906	7.1171	6.90596	6.96218	6.95153	7.45943		Gpr107	0.022109	0.063594	0.115008	0.804083	0.480146	0.179141	0.885567	0.64625	0.3171	ENSMUSG00000000194	277463					Bacterial invasion of epithelial cells	IleR	Down	0.000272671	3.56436
	ENSMUSG00000000202	4.22448	4.30909	4.07748	3.78559	4.28674	3.97692	4.94699	4.65159	4.49879	4.56889	4.65751	4.17833	4.66048	3.97466		Nalcn	0.00042067	0.122164	0.00297377	0.997252	0.32636	0.97897	0.998747	0.511187	0.987785	ENSMUSG00000000197	338370					Bacterial invasion of epithelial cells	ValR	Down	0.00395275	2.4031
	ENSMUSG00000000204	-2.47495	-1.38305	0.2992	-0.746747	-1.91169	1.3193	-3.09401	-1.68013	-1.69525	-1.51227	-2.04822	5.18081	-0.27349	-0.782934		Btbd17	0.355432	0.0557954	0.301129	0.130787	0.812186	0.180449	0.276313	0.887649	0.318602	ENSMUSG00000000202	72014					Bacterial invasion of epithelial cells	LeuR	Down	0.00538364	2.26892
	ENSMUSG00000000214	0.582848	-0.0450546	3.73127	0.240235	3.38536	3.51061	1.54395	1.60465	5.51534	3.67379	3.01719	3.64362	2.39131	4.49611		Slfn4	-0.914295	2.97206	-0.786875	0.728141	0.120862	0.748546	0.836021	0.277554	0.843679	ENSMUSG00000000204	20558					Calcium signaling pathway	LeuR	Down	1.38957E-06	5.85712
	ENSMUSG00000000216	-1.71128	-1.85261	-1.39943	-3.09401	-0.649619	-0.754432	-0.398766	0.502547	-1.42393	-0.775944	-0.560387	-1.37235	-2.35089	-3.09401		Th	2.87084	2.49051	1.34329	0.0118977	0.030035	0.235594	0.0555791	0.118699	0.38816	ENSMUSG00000000214	21823					Calcium signaling pathway	ValR	Down	3.30655E-05	4.48062
	ENSMUSG00000000223	6.75236	6.84477	6.10332	6.65275	5.65865	5.90157	5.41162	5.48199	5.7948	5.67156	5.5809	5.62035	5.69279	6.05483		Scnn1g	1.64651	-0.404519	2.37923	0.0592954	0.69563	0.00671691	0.162215	0.810139	0.0290791	ENSMUSG00000000216	20278					Calcium signaling pathway	IleR	Down	0.000357423	3.44682
	ENSMUSG00000000247	5.83863	6.16169	5.32904	5.66582	0.68148	1.78525	0.758253	2.07411	3.45672	2.74255	2.26068	0.0828858	4.32781	3.84089		Drp2	-1.03647	-0.893446	-1.06566	0.000146515	0.000538909	5.94E-05	0.00388729	0.0132761	0.00123072	ENSMUSG00000000223	13497					cAMP signaling pathway	LeuR	Down	2.98949E-07	6.5244
	ENSMUSG00000000253	4.5791	4.60584	5.04125	4.73979	4.94565	5.344	4.74536	4.64411	5.00866	4.93277	4.79343	5.03645	5.01756	4.94775		Lhx2	-3.09196	-3.43472	-4.56252	0.00044594	0.000281678	0.000185257	0.00698262	0.0104779	0.00243758	ENSMUSG00000000247	16870					cAMP signaling pathway	ValR	Down	0.00014771	3.83059
	ENSMUSG00000000263	-0.845743	-1.38305	2.67903	-1.85348	6.16391	6.2157	5.48858	4.49411	5.7595	5.48488	4.31303	5.59245	5.25071	1.0631		Gmpr	0.0419332	0.166246	0.0868359	0.772812	0.264872	0.529565	0.864485	0.447892	0.679702	ENSMUSG00000000253	66355					cAMP signaling pathway	IleR	Down	0.000528221	3.27718
	ENSMUSG00000000266	5.21264	4.93708	5.50995	5.25792	5.61992	5.4261	5.56697	5.66864	5.59569	5.64601	5.47368	5.49537	5.23266	5.69334		Glra1	5.76927	4.56138	6.20178	0.0185526	0.0574185	0.0119556	0.0746615	0.175307	0.0440454	ENSMUSG00000000263	14654					Carbohydrate digestion and absorption	IleR	Down	0.01538	1.81304
	ENSMUSG00000000275	3.60487	2.95105	3.84741	4.10841	2.84374	3.32742	2.64143	2.73987	3.41412	3.29925	3.27116	4.10877	3.66266	3.39241		Mid2	0.216788	0.159323	0.255733	0.0864771	0.199611	0.0360176	0.209526	0.375514	0.0993719	ENSMUSG00000000266	23947					Carbohydrate digestion and absorption	LeuR	Down	0.0193266	1.71384
	ENSMUSG00000000276	6.23341	6.14115	6.16914	6.05446	6.26498	6.09037	6.18642	6.15391	6.07329	6.24398	6.0914	5.92624	6.00966	6.01138		Trim25	-0.437873	0.0276495	-0.843508	0.102455	0.909881	0.00626788	0.234658	0.949338	0.0276341	ENSMUSG00000000275	217069					Cardiac muscle contraction	LeuR	Down	0.0394776	1.40365
	ENSMUSG00000000278	3.70547	3.38533	4.11614	3.9436	4.36689	4.2992	3.95518	3.99749	4.49061	4.48615	4.46735	4.65237	4.3391	4.46234		Dgke	-0.141909	-0.262117	-0.0631426	0.103035	0.00662721	0.415123	0.235476	0.0491452	0.577249	ENSMUSG00000000276	56077					Cellular senescence	LeuR	Down	0.0290774	1.53644
	ENSMUSG00000000282	5.42984	5.88706	5.56686	5.71779	5.53226	5.58974	5.31349	5.3526	5.58421	5.54743	5.42007	5.37109	5.43831	5.86111		Scpep1	0.569645	0.623622	0.274137	0.00140403	0.000754019	0.0721495	0.0139642	0.0159102	0.164391	ENSMUSG00000000278	74617					Central carbon metabolism in cancer	LeuR	Down	0.0117687	1.92927
	ENSMUSG00000000290	2.61869	3.12846	4.36568	3.67577	3.60397	4.58714	2.99797	3.36723	4.25022	3.65609	3.55748	5.13551	3.63544	3.08242		Mnt	-0.264004	-0.189001	-0.29518	0.0798496	0.198319	0.0411531	0.198535	0.373596	0.109489	ENSMUSG00000000282	17428					Central carbon metabolism in cancer	ValR	Down	0.0216404	1.66473
	ENSMUSG00000000295	1.88532	2.11255	2.99567	2.30994	2.49	2.77492	2.18541	2.07411	3.14907	2.79201	2.24179	3.00219	2.7198	3.12141		Itgb2	0.212569	0.49121	0.073105	0.682695	0.351617	0.887049	0.804842	0.533679	0.93221	ENSMUSG00000000290	16414					Central carbon metabolism in cancer	IleR	Down	0.0256756	1.59048
	ENSMUSG00000000296	3.7995	3.32528	4.47168	3.72883	3.03904	3.13996	2.70731	2.47908	3.71719	4.0132	3.36143	3.72907	3.90231	4.63057		Hddc2	0.280319	0.55736	-0.0417813	0.292829	0.0460806	0.875084	0.473805	0.154022	0.924754	ENSMUSG00000000295	69692					cGMP-PKG signaling pathway	LeuR	Down	3.99914E-06	5.39803
	ENSMUSG00000000301	-0.30854	0.305149	0.136821	0.364675	0.746843	0.964823	0.944615	0.363735	1.06893	0.404088	0.689863	1.09473	0.464349	0.980678		Tpd52l1	-0.217212	0.169047	-1.08538	0.419601	0.513552	0.00244826	0.594552	0.672594	0.0141045	ENSMUSG00000000296	21987					cGMP-PKG signaling pathway	ValR	Down	0.00014771	3.83059
	ENSMUSG00000000303	1.35879	0.10537	2.67903	0.423089	2.97229	2.87185	2.64143	3.34894	2.36873	2.56422	3.46278	2.2304	3.33055	1.59338		Pemt	0.446492	0.709104	0.576978	0.153199	0.0315142	0.0640892	0.306789	0.122374	0.151577	ENSMUSG00000000301	18618					cGMP-PKG signaling pathway	IleR	Down	0.00217545	2.66245
	ENSMUSG00000000305	5.03625	3.89431	5.02972	3.68176	4.50554	4.23297	4.45063	4.51065	5.0058	5.02185	4.81595	3.73394	4.43695	6.03327		Cdh1	1.59562	1.15639	1.82107	0.00897824	0.0554622	0.00315363	0.0458467	0.171953	0.0170088	ENSMUSG00000000303	12550					Chemical carcinogenesis - receptor activation	ValR	Down	0.00416773	2.3801
	ENSMUSG00000000308	7.14989	7.19133	7.69579	7.12478	7.74879	7.90723	7.56029	7.29562	7.65749	7.54802	7.32421	8.14233	7.89551	7.61395		Cdh4	0.440613	0.241659	-0.0446211	0.33476	0.601234	0.920297	0.514824	0.741942	0.952472	ENSMUSG00000000305	12561					Chemical carcinogenesis - receptor activation	LeuR	Down	0.00858993	2.06601
	ENSMUSG00000000317	1.08773	0.865041	1.96923	1.63064	1.13649	1.3193	1.70742	1.0011	1.45251	1.27063	1.38431	1.0641	1.16846	1.9152		Ckmt1	0.0900922	0.497465	0.250063	0.602409	0.0114759	0.132671	0.743879	0.0681545	0.255554	ENSMUSG00000000308	12716					Chemokine signaling pathway	ValR	Down	0.000348273	3.45808
	ENSMUSG00000000318	-0.55228	-0.126589	-0.255812	-1.0305	-0.0972975	-0.328007	-0.192442	0.926123	-0.670521	-0.290793	0.96972	-0.42444	0.743328	-0.645678		Bcl6b	-0.162996	-0.105269	-0.175753	0.572444	0.719292	0.534226	0.720506	0.826613	0.683642	ENSMUSG00000000317	12029					Chemokine signaling pathway	LeuR	Down	0.00140207	2.85323
	ENSMUSG00000000320	-1.21455	-0.403125	0.0482203	0.104038	0.385652	-0.754432	0.0704561	-0.97996	-0.403406	-0.159609	0.156342	1.09473	0.192776	0.53736		Clec10a	0.388365	0.252247	0.565227	0.463391	0.642822	0.273332	0.633528	0.771327	0.432485	ENSMUSG00000000318	17312					Chemokine signaling pathway	IleR	Down	0.0065514	2.18367
	ENSMUSG00000000326	6.00858	5.99702	5.70549	6.02175	5.82678	5.72933	5.84823	5.8306	5.74582	5.72772	5.82411	5.71209	5.73829	5.73165		Alox12	0.11251	1.02299	-0.0565589	0.805436	0.0273577	0.900873	0.886624	0.11229	0.940601	ENSMUSG00000000320	11684					Choline metabolism in cancer	LeuR	Down	0.000692751	3.15942
	ENSMUSG00000000339	4.84474	4.92701	5.13834	5.02317	5.0334	5.43292	5.18296	4.97739	5.13733	5.29921	5.00425	5.23509	4.99631	4.99312		Comt	-0.29716	-0.300955	-0.212088	0.0136247	0.0130339	0.0474496	0.0609707	0.0730385	0.121393	ENSMUSG00000000326	12846					Cholinergic synapse	ValR	Down	2.06097E-07	6.68593
	ENSMUSG00000000340	4.44835	4.46682	4.65536	4.4826	4.41795	4.39084	4.5365	4.4433	4.66788	4.39837	4.54644	4.69796	4.57231	4.55069		Rtca	0.0398396	0.00377165	0.0856889	0.748499	0.976036	0.467355	0.848754	0.987234	0.625764	ENSMUSG00000000339	66368					Cholinergic synapse	LeuR	Down	5.99983E-06	5.22186
	ENSMUSG00000000346	6.72609	6.83941	6.96815	6.99299	7.15748	7.29853	7.0426	7.09218	7.1357	7.11832	7.06352	7.1365	7.10991	6.63558		Dbt	-0.114783	0.00632583	-0.150618	0.216574	0.944359	0.0995815	0.386203	0.968957	0.20755	ENSMUSG00000000340	13171					Cholinergic synapse	IleR	Down	0.000225683	3.6465
	ENSMUSG00000000355	4.1852	4.26181	4.32383	4.29593	4.074	4.33849	4.31774	4.11035	4.37985	4.2646	4.10927	4.34364	4.17863	4.31876		Dazap2	0.0953728	-0.0157233	0.178728	0.433296	0.8958	0.12491	0.606682	0.941059	0.244704	ENSMUSG00000000346	23994					Circadian entrainment	LeuR	Down	3.32559E-08	7.47813
	ENSMUSG00000000359	-1.21455	-0.403125	-0.255812	0.173743	0.115632	-1.36244	-0.514165	-1.17784	0.480294	-0.159609	0.0733048	0.308672	-0.27349	0.286029		Mcts1	-0.146042	-0.0710999	-0.141727	0.180625	0.507985	0.177285	0.342309	0.66797	0.314586	ENSMUSG00000000355	68995					Circadian entrainment	ValR	Down	2.06097E-07	6.68593
	ENSMUSG00000000365	0.456581	-0.213009	-0.50117	0.479229	0.0130918	0.422507	0.807148	0.0382015	1.31107	0.674104	0.380131	-0.0448089	-0.759791	-1.29634		Rem1	0.422578	0.524729	-0.478973	0.317946	0.228318	0.302976	0.498381	0.408519	0.465508	ENSMUSG00000000359	19700					Circadian entrainment	IleR	Down	1.59068E-05	4.79842
	ENSMUSG00000000374	6.84584	6.87651	6.87382	6.95018	6.91423	7.09631	6.98533	6.99851	7.00041	7.00227	6.8924	6.91844	6.95795	6.8239		Rnf17	0.635072	-0.906553	0.221852	0.11942	0.0880622	0.582739	0.260484	0.228611	0.723651	ENSMUSG00000000365	30054					Circadian rhythm	IleR	Down	0.0065514	2.18367
	ENSMUSG00000000378	5.52926	5.2249	5.00346	4.99937	4.77205	4.96529	4.65142	4.79356	4.99428	5.13958	4.95291	5.02058	4.85004	5.14985		Trappc10	-0.0506992	-0.0811186	0.0243458	0.53566	0.326722	0.746203	0.692402	0.511488	0.842075	ENSMUSG00000000374	216131					Circadian rhythm	LeuR	Down	0.0222216	1.65322
	ENSMUSG00000000384	4.52113	4.92448	4.80143	4.91792	5.09117	5.1227	5.05215	5.06121	4.79286	4.87272	5.00425	4.86494	5.01404	4.78425		Ccm2	-0.280811	-0.265667	-0.480199	0.0784917	0.0971238	0.00471766	0.196077	0.243336	0.0225401	ENSMUSG00000000378	216527					Circadian rhythm	ValR	Down	0.0303031	1.51851
	ENSMUSG00000000386	-0.691562	-1.59881	-0.0461796	0.54594	-2.38498	-1.98268	-1.51314	-0.773566	-0.286363	-1.51227	-1.44831	-1.07103	0.0895651	-1.78021		Tbrg4	-0.0353081	-0.00837812	0.198416	0.736564	0.936866	0.0587209	0.841406	0.964837	0.142408	ENSMUSG00000000384	21379					Cocaine addiction	ValR	Down	0.0137247	1.8625
	ENSMUSG00000000392	1.08773	1.68083	0.0482203	2.24666	0.982182	0.8607	-0.291919	-0.26553	0.105074	0.674104	0.744561	1.78099	0.95015	-0.645678		Mx1	-0.956161	-0.751123	-1.56314	0.18394	0.287212	0.0499044	0.34625	0.472255	0.126291	ENSMUSG00000000386	17857					Cocaine addiction	LeuR	Down	0.0217635	1.66227
	ENSMUSG00000000394	-2.04316	-3.09401	-3.09401	-3.09401	0.115632	0.748474	-3.09401	-3.09401	-3.09401	-3.09401	-2.47836	-0.514018	-3.09401	-3.09401		Fap	-0.927501	-0.687039	-1.14765	0.176486	0.305648	0.0994811	0.337215	0.490779	0.207468	ENSMUSG00000000392	14089					Cocaine addiction	IleR	Down	0.0284197	1.54638
	ENSMUSG00000000399	6.34677	6.183	6.56608	6.32245	6.64845	6.61924	6.62095	6.54277	6.5949	6.5671	6.55447	6.72585	6.66895	6.47739		Gcg	-0.302332	1.10277	1.98454	0.872237	0.544723	0.215298	0.927588	0.697128	0.363123	ENSMUSG00000000394	14526					Collecting duct acid secretion	IleR	Down	0.0023553	2.62795
	ENSMUSG00000000402	2.2128	1.98249	2.0851	1.29753	1.99366	1.78525	2.10947	0.43481	2.67331	2.27051	1.63652	2.86679	2.85182	3.00113		Ndufa9	0.0888008	0.174859	0.165811	0.294124	0.0506802	0.0458897	0.475099	0.163075	0.118566	ENSMUSG00000000399	66108					Collecting duct acid secretion	ValR	Down	0.0303031	1.51851
	ENSMUSG00000000409	-0.100088	0.637006	0.699026	0.030794	0.0130918	-0.456634	-1.51314	-0.80598	0.723	-0.290793	-0.108649	0.715709	-0.578859	1.47794		Egfl6	0.199617	0.958861	-0.395558	0.584219	0.0123033	0.312355	0.730011	0.070644	0.475303	ENSMUSG00000000402	54156					Cortisol synthesis and secretion	ValR	Down	0.00795536	2.09934
	ENSMUSG00000000416	7.00163	7.11855	6.397	6.67019	5.89325	5.59584	5.91945	6.10436	5.71982	5.67046	6.00582	5.0325	6.01671	5.5218		Lck	-0.426667	0.228909	-1.2581	0.405872	0.636882	0.0391555	0.5822	0.767278	0.105765	ENSMUSG00000000409	16818					Cortisol synthesis and secretion	IleR	Down	0.013355	1.87435
	ENSMUSG00000000420	5.69572	5.55739	6.1887	6.00033	6.1534	6.27893	6.19103	6.08929	6.36818	6.22385	6.10975	6.46007	6.17791	6.15335		Cttnbp2	-1.1295	-1.38839	-1.00649	0.000289482	4.84E-05	0.000410563	0.00547436	0.00582366	0.00412058	ENSMUSG00000000416	30785					Cortisol synthesis and secretion	LeuR	Down	0.0186894	1.7284
	ENSMUSG00000000439	4.98571	4.95453	5.29815	4.98732	5.37318	5.11989	5.21048	5.33645	5.15037	5.23209	5.33351	5.23852	5.2537	5.05233		Galnt1	0.244531	0.309537	0.23018	0.0699269	0.0267203	0.0664497	0.181367	0.11064	0.155167	ENSMUSG00000000420	14423					C-type lectin receptor signaling pathway	LeuR	Down	3.38592E-06	5.47032
	ENSMUSG00000000440	1.21018	2.0018	1.01175	1.79449	0.869306	0.688908	1.22208	0.43481	-0.0774092	0.223573	0.512103	0.503857	0.620602	-0.934634		Mkrn2	0.0549729	0.0310851	0.11691	0.54237	0.731845	0.179952	0.698174	0.834749	0.318015	ENSMUSG00000000439	67027					C-type lectin receptor signaling pathway	IleR	Down	0.000448546	3.34819
	ENSMUSG00000000441	6.09722	6.18088	6.19774	6.21392	6.64524	6.54033	6.74534	6.76591	6.36483	6.53174	6.66583	6.29845	6.45335	6.04091		Pparg	-1.49998	-1.66463	-0.825287	0.00295925	0.0021876	0.0366734	0.022171	0.0265178	0.100647	ENSMUSG00000000440	19016					C-type lectin receptor signaling pathway	ValR	Down	0.00885965	2.05258
	ENSMUSG00000000486	0.582848	0.986351	1.22886	0.863643	1.93877	1.50345	1.48507	1.75108	2.05052	1.69141	1.6073	1.94123	1.90575	1.25063		Raf1	0.219502	-0.00413631	0.414359	0.0575066	0.969316	0.000944713	0.158903	0.983379	0.00722965	ENSMUSG00000000441	110157					Cushing syndrome	IleR	Down	0.011941	1.92296
	ENSMUSG00000000489	4.9422	5.37316	4.51778	4.99456	4.04831	4.13034	3.9167	3.71294	4.16543	3.96369	3.92026	4.3016	4.44743	4.1779		Septin1	0.751176	0.717008	0.685986	0.00770379	0.0117895	0.0121258	0.0411439	0.0692632	0.0444443	ENSMUSG00000000486	54204					Cushing syndrome	LeuR	Down	0.0139321	1.85598
	ENSMUSG00000000530	4.1601	4.15803	4.2363	4.02128	3.79377	4.52888	4.0798	3.8097	4.04215	3.85151	3.86578	4.41515	3.97651	3.80542		Pdgfb	-1.08361	-0.756188	-1.10394	0.000122774	0.00201846	7.48E-05	0.00356044	0.0256263	0.00138659	ENSMUSG00000000489	18591					Cushing syndrome	ValR	Down	0.0161792	1.79104
	ENSMUSG00000000531	5.31627	5.60552	3.991	4.699	1.93877	3.02423	2.34293	2.11796	2.58388	2.53546	2.03791	2.43573	3.29619	3.20547		Acvrl1	-0.359866	-0.143859	-0.173949	0.0721771	0.447023	0.33476	0.185154	0.618462	0.498795	ENSMUSG00000000530	11482					Cytoskeleton in muscle cells	ValR	Down	0.00674956	2.17072
	ENSMUSG00000000532	7.19693	7.12407	7.15344	7.1851	6.5806	6.66343	6.71283	6.70881	6.51652	6.63926	6.70686	6.38772	6.57297	7.18877		Tamalin	-2.64939	-2.08755	-2.65126	0.000124135	0.00042975	8.56E-05	0.00356044	0.0123065	0.00149989	ENSMUSG00000000531	56149					Cytoskeleton in muscle cells	IleR	Down	0.0284197	1.54638
	ENSMUSG00000000538	8.32982	8.39332	8.38479	8.34538	8.39786	8.55313	8.30073	8.31523	8.45703	8.48597	8.38872	8.41151	8.36272	8.30816		Acvr1b	-0.673593	-0.542863	-0.58664	0.00038956	0.00213945	0.000645442	0.00642418	0.0262213	0.00558753	ENSMUSG00000000532	11479					Dilated cardiomyopathy	ValR	Down	0.00613061	2.2125
	ENSMUSG00000000552	5.99729	6.15416	6.53177	6.38348	6.81295	6.9181	6.76017	6.83405	6.67737	6.77973	6.79777	6.79857	6.56337	6.17899		Tom1l2	-0.0489078	-0.0976765	-0.0591128	0.565846	0.259002	0.453384	0.715985	0.441733	0.61265	ENSMUSG00000000538	216810					Dilated cardiomyopathy	LeuR	Down	0.0108207	1.96574
	ENSMUSG00000000555	2.77237	2.37203	2.97178	2.57761	2.17082	2.9752	1.35956	2.1394	2.62929	2.21114	2.29773	2.9276	1.93582	1.67427		Zfp385a	0.355982	0.151776	0.477224	0.0184623	0.271353	0.00181301	0.0743812	0.455097	0.0114439	ENSMUSG00000000552	29813					Dopaminergic synapse	LeuR	Down	1.62421E-06	5.78936
	ENSMUSG00000000560	6.95787	6.9523	6.72546	6.74007	6.11523	6.01355	6.21387	5.81069	6.74339	6.08604	5.75085	6.15234	7.01188	7.25711		Itga5	-0.443259	-0.520849	-0.622886	0.193436	0.15138	0.0763928	0.35852	0.317711	0.171418	ENSMUSG00000000555	16402					Dopaminergic synapse	ValR	Down	1.78778E-06	5.74769
	ENSMUSG00000000561	5.55519	5.69055	5.84601	5.50173	5.8344	5.69354	5.75114	5.91943	5.87585	5.77274	5.80948	5.62362	5.71715	6.06197		Gabra2	-0.780846	-0.129834	-0.894033	0.00934966	0.620921	0.00240997	0.047125	0.756077	0.0139621	ENSMUSG00000000560	14395					Dopaminergic synapse	IleR	Down	1.8784E-05	4.72621
	ENSMUSG00000000562	0.0820118	-0.126589	0.220294	0.303796	-0.828498	-1.36244	-0.398766	-0.97996	0.188331	-0.595485	-0.209024	-0.184913	0.192776	0.231472		Wdr77	0.0419339	0.0592349	0.064237	0.692163	0.578509	0.517329	0.812328	0.724105	0.668753	ENSMUSG00000000561	70465					Efferocytosis	LeuR	Down	0.0153479	1.81395
	ENSMUSG00000000563	7.26384	7.27754	7.52624	7.4048	7.47145	7.60181	7.7084	7.51493	7.6275	7.65436	7.56309	7.70285	7.6787	7.35435		Adora3	-0.555873	-0.166252	-1.21904	0.0891725	0.581735	0.00251146	0.213611	0.726554	0.0143875	ENSMUSG00000000562	11542					EGFR tyrosine kinase inhibitor resistance	LeuR	Down	0.00140207	2.85323
	ENSMUSG00000000567	4.49727	4.74128	4.87089	5.19435	5.51595	5.29739	5.4017	5.25041	5.37357	5.24251	5.38392	5.25047	5.28616	5.19852		Atp5pb	0.117651	0.115773	0.118118	0.257103	0.263589	0.219511	0.433842	0.446664	0.368257	ENSMUSG00000000563	11950					EGFR tyrosine kinase inhibitor resistance	ValR	Down	0.0279664	1.55336
	ENSMUSG00000000568	7.48567	7.39861	7.7112	7.44679	7.62985	7.50314	7.60807	7.73201	7.60874	7.61627	7.57919	7.37194	7.54124	7.81016		Sox9	0.36974	0.317927	0.446408	0.00971114	0.023047	0.00185377	0.0482375	0.101166	0.0116032	ENSMUSG00000000567	20682					EGFR tyrosine kinase inhibitor resistance	IleR	Down	0.0427703	1.36886
	ENSMUSG00000000579	2.08909	2.6028	3.20318	2.61443	3.86505	3.27197	4.20485	4.22547	3.69245	3.5454	4.04033	3.35371	3.41013	4.06888		Hnrnpd	-0.0385081	-0.0304294	0.0196758	0.686205	0.748836	0.822652	0.807555	0.845789	0.893634	ENSMUSG00000000568	11991					Endocrine and other factor-regulated calcium reabsorption	IleR	Down	0.00340177	2.46829
	ENSMUSG00000000581	4.84789	4.46334	5.11671	4.67215	4.79154	4.72697	4.81575	4.75936	4.86738	4.98155	4.58817	5.00051	4.66498	5.3823		Dynlt1c	0.984776	0.893305	1.19628	0.00427528	0.00947438	0.000779136	0.0280678	0.0604223	0.00632032	ENSMUSG00000000579	100040563					Endocrine and other factor-regulated calcium reabsorption	LeuR	Down	0.00661917	2.1792
	ENSMUSG00000000594	5.34996	5.55085	5.90789	5.86465	6.34103	6.45575	6.22291	6.13269	6.30079	6.2942	6.13043	6.51488	6.2044	5.95448		C1d	-0.07785	0.167258	-0.0832253	0.636435	0.31494	0.59503	0.770598	0.500293	0.732703	ENSMUSG00000000581	57316					Endocrine and other factor-regulated calcium reabsorption	ValR	Down	0.0096426	2.01581
	ENSMUSG00000000600	6.06241	5.96293	5.68911	5.86465	5.89325	5.56924	6.05973	6.06148	5.73893	5.84271	6.07415	5.5322	5.76156	5.73322		Gm2a	0.443427	0.460913	0.530938	0.00880669	0.00702755	0.00158653	0.0452396	0.0509515	0.0103667	ENSMUSG00000000594	14667					Endocrine resistance	LeuR	Down	0.00107808	2.96735
	ENSMUSG00000000605	7.46481	7.44917	7.43965	7.54911	7.39582	7.25299	7.44578	7.38189	7.44804	7.38128	7.46778	7.39096	7.46533	7.26202		Krit1	-0.138148	-0.316527	-0.0847776	0.359513	0.0502466	0.541464	0.537809	0.162229	0.690211	ENSMUSG00000000600	79264					Endocrine resistance	ValR	Down	0.00244192	2.61227
	ENSMUSG00000000627	5.76396	5.77226	5.80686	5.76795	6.006	5.60191	6.04452	6.11386	5.52137	5.82103	5.98183	5.36325	5.76784	6.02815		Clcn4	-0.171895	-0.197394	-0.194444	0.0574964	0.0322634	0.0240252	0.158903	0.124008	0.073489	ENSMUSG00000000605	12727					Endocytosis	IleR	Down	2.41998E-05	4.61619
	ENSMUSG00000000628	2.15298	2.60457	3.09853	2.75863	3.82437	3.48457	3.88289	4.00335	3.60045	3.41428	3.73005	3.37083	3.3969	2.72554		Sema4f	-0.130748	-0.156353	0.0771342	0.412561	0.332189	0.599078	0.588148	0.51584	0.735686	ENSMUSG00000000627	20355					Endocytosis	LeuR	Down	0.000133351	3.875
	ENSMUSG00000000631	8.06593	7.96459	7.69533	7.99082	7.74979	7.68801	7.59072	7.53481	7.68866	7.66022	7.65074	7.71615	7.72465	7.53808		Hk2	0.779768	0.412397	1.06536	0.00253509	0.0886629	0.000134653	0.0200053	0.229592	0.00197537	ENSMUSG00000000628	15277					Endocytosis	ValR	Down	0.00299508	2.52359
	ENSMUSG00000000632	7.95501	7.46099	7.59286	7.27556	7.14542	6.98464	7.00248	7.06092	6.90287	6.97039	7.00521	6.57585	7.2361	7.37875		Myo18a	-0.391715	-0.364425	-0.376049	0.0049597	0.00772805	0.00382781	0.0309719	0.0534388	0.01949	ENSMUSG00000000631	360013					Endometrial cancer	LeuR	Down	0.0290774	1.53644
	ENSMUSG00000000682	0.582848	0.865041	1.73386	1.7722	2.04653	2.4376	1.3264	1.72296	2.38647	1.65623	1.82598	3.14803	2.27852	1.21502		Sez6	-0.742058	-0.601602	-0.611684	0.00111334	0.00496894	0.00261929	0.0120346	0.0414829	0.0148134	ENSMUSG00000000632	20370					ErbB signaling pathway	LeuR	Down	1.4762E-06	5.83086
	ENSMUSG00000000686	-0.100088	-0.213009	0.445137	0.364675	0.809374	0.8607	-0.514165	0.745566	1.15424	0.564508	0.848103	0.14273	0.37938	0.41716		Cd52	0.552903	0.948883	0.545216	0.272886	0.0675903	0.27122	0.45158	0.194564	0.430199	ENSMUSG00000000682	23833					ErbB signaling pathway	IleR	Down	0.0023553	2.62795
	ENSMUSG00000000690	-3.09401	-3.09401	-3.09401	-3.09401	4.24211	4.54577	-3.09401	-1.40723	-3.09401	-1.87438	-3.09401	0.200191	-0.966713	-3.09401		Abhd15	0.606679	0.0923576	0.251951	0.09966	0.809439	0.484232	0.230864	0.886091	0.64019	ENSMUSG00000000686	67477					ErbB signaling pathway	ValR	Down	0.00789104	2.10287
	ENSMUSG00000000693	1.49351	1.92294	2.0851	2.44293	2.79822	2.60808	2.02931	2.33788	2.61431	2.39312	2.68096	3.02622	2.43407	2.57918		Hoxb6	0.859178	2.98682	5.26148	0.852521	0.45184	0.126458	0.915847	0.622691	0.246775	ENSMUSG00000000690	15414					Estrogen signaling pathway	LeuR	Down	1.55042E-06	5.80955
	ENSMUSG00000000706	-2.47495	-2.1608	-0.641508	-1.59978	-0.828498	-0.597863	-0.928861	-0.80598	-1.69525	-0.435111	-0.209024	-0.941096	-1.4988	-0.934634		Loxl3	0.418853	0.637283	0.345134	0.100119	0.0186465	0.163943	0.231423	0.0895878	0.297166	ENSMUSG00000000693	16950					Estrogen signaling pathway	ValR	Down	2.11932E-05	4.6738
	ENSMUSG00000000708	4.79668	4.68563	5.09199	5.39739	6.41201	6.22621	6.68449	6.67801	6.00317	6.19809	6.4909	5.82142	5.855	4.60328		Btn1a1	1.17093	0.811205	1.18738	0.0570363	0.193372	0.048066	0.158063	0.367571	0.12248	ENSMUSG00000000706	12231					Estrogen signaling pathway	IleR	Down	0.000658005	3.18177
	ENSMUSG00000000711	7.14605	7.17171	7.3819	7.23381	7.37076	7.53568	7.34017	7.23773	7.40026	7.36092	7.29014	7.41618	7.38789	7.44987		Kat2b	1.10721	0.329554	1.41823	0.00127203	0.254533	8.15E-05	0.0130613	0.437587	0.00145962	ENSMUSG00000000708	18519					Fc epsilon RI signaling pathway	LeuR	Down	0.00363094	2.43998
	ENSMUSG00000000732	2.34342	2.99025	3.57356	3.58913	4.2534	4.28418	3.60727	3.82301	4.09165	3.98512	4.0234	3.56924	3.2127	3.27628		Rab5b	-0.0119627	0.0897841	0.0500934	0.880932	0.271944	0.500679	0.932609	0.455665	0.6545	ENSMUSG00000000711	19344					Fc gamma R-mediated phagocytosis	LeuR	Down	0.00120976	2.9173
	ENSMUSG00000000738	5.58879	5.89354	5.55486	5.7438	5.84742	5.87007	5.89986	6.05163	5.6862	5.9068	5.83832	5.72683	5.72543	5.65067		Icosl	0.761131	0.142374	0.751431	0.0062866	0.59129	0.00579744	0.0361237	0.734227	0.0260957	ENSMUSG00000000732	50723					Fc gamma R-mediated phagocytosis	IleR	Down	0.00153916	2.81272
	ENSMUSG00000000740	7.4885	7.72382	7.75418	7.6045	7.62067	7.56104	7.52922	7.58991	7.77322	7.88897	7.74832	7.64297	7.63109	7.99177		Spg7	-0.0135437	-0.0900305	0.13399	0.903342	0.42812	0.2097	0.946686	0.602162	0.356544	ENSMUSG00000000738	234847					Fluid shear stress and atherosclerosis	LeuR	Down	0.02011	1.69659
	ENSMUSG00000000743	6.29927	6.28012	6.29721	6.20042	5.95332	5.98287	5.97934	6.10844	6.07739	6.00183	5.99599	5.97541	6.23041	6.38328		Rpl13	0.0310573	0.0177607	-0.155152	0.745497	0.852235	0.0952861	0.847012	0.914699	0.201012	ENSMUSG00000000740	270106					Focal adhesion	LeuR	Down	2.81904E-05	4.5499
	ENSMUSG00000000751	5.38505	5.55739	6.02569	5.77917	6.26358	6.2157	6.39171	6.32035	6.21032	6.24102	6.31795	6.29433	6.20903	5.9341		Chmp1a	-0.373638	-0.167868	-0.350875	0.00132029	0.0902903	0.00121047	0.0134049	0.23214	0.00860496	ENSMUSG00000000743	234852					Focal adhesion	ValR	Down	5.13953E-05	4.28908
	ENSMUSG00000000753	2.57378	2.45845	4.00283	2.84663	3.59512	4.2992	3.60727	3.47232	3.98509	3.84762	3.85339	4.15673	3.65364	3.02189		Rpa1	0.440317	0.36355	0.523296	0.00223071	0.00803501	0.000309773	0.0186665	0.0545987	0.00340562	ENSMUSG00000000751	68275					Focal adhesion	IleR	Down	0.000127168	3.89562
	ENSMUSG00000000759	5.20038	5.32413	5.65201	5.29358	5.67343	5.5568	5.71043	5.8696	5.6481	5.66604	5.75252	5.54056	5.65262	5.85678		Serpinf1	0.804855	0.592274	0.69525	0.0272995	0.104751	0.0490372	0.0968223	0.254378	0.124515	ENSMUSG00000000753	20317					FoxO signaling pathway	LeuR	Down	3.15648E-05	4.5008
	ENSMUSG00000000766	0.0820118	-1.59881	-0.373281	-2.16152	1.51977	-0.754432	0.423944	-0.80598	0.881506	0.526044	-0.0148056	-0.514018	-0.27349	-0.645678		Tubgcp3	0.192722	0.221557	0.248868	0.0696864	0.0413555	0.0170131	0.181024	0.143967	0.0569556	ENSMUSG00000000759	259279					FoxO signaling pathway	IleR	Down	0.00316851	2.49914
	ENSMUSG00000000776	4.01083	4.00852	4.18008	3.99264	4.29769	4.0319	3.99265	4.20995	4.09165	4.27623	4.29023	4.01581	4.21586	4.29337		Oprm1	1.68453	0.668106	1.2905	0.0264067	0.396118	0.0820642	0.0946737	0.574784	0.180683	ENSMUSG00000000766	18390					FoxO signaling pathway	ValR	Down	0.0307094	1.51273
	ENSMUSG00000000782	2.74562	1.79594	1.81666	1.83808	0.926848	1.92088	0.854441	0.90425	1.31107	1.75931	0.897214	1.85441	1.60257	1.28538		Polr3d	0.0510193	0.0255987	-0.00470626	0.603582	0.797704	0.960412	0.744766	0.878592	0.975938	ENSMUSG00000000776	67065					GABAergic synapse	ValR	Down	6.55829E-05	4.18321
	ENSMUSG00000000787	7.79625	7.7843	8.06137	7.96125	8.37188	8.32759	8.40839	8.44087	8.25672	8.34532	8.3019	8.17293	8.1651	8.08533		Tcf7	-0.804527	-0.536921	-0.999542	0.0314112	0.124168	0.00972724	0.106082	0.282095	0.038067	ENSMUSG00000000782	21414					GABAergic synapse	IleR	Down	0.0245793	1.60943
	ENSMUSG00000000791	-0.100088	-0.403125	0.964113	0.585353	0.115632	1.97175	0.544196	0.629168	0.341686	0.742801	0.897214	1.46662	0.692809	-0.198879		Ddx3x	0.271123	0.145592	0.39864	0.00149805	0.0501028	2.40E-05	0.0144526	0.161961	0.000753905	ENSMUSG00000000787	13205					Gap junction	ValR	Down	0.000104559	3.98064
	ENSMUSG00000000792	2.19313	2.18192	3.52514	2.92957	2.47079	2.41939	1.70742	1.54164	2.81103	2.52575	2.85264	3.02622	3.22492	3.79942		Il12rb1	0.314521	0.373663	0.503383	0.552794	0.490382	0.324999	0.70625	0.654636	0.488976	ENSMUSG00000000791	16161					Gap junction	LeuR	Down	0.0023094	2.6365
	ENSMUSG00000000794	5.39584	4.65851	4.77061	4.89231	4.30856	3.8737	4.14306	3.91289	5.03139	4.69992	4.07767	4.38139	4.57231	5.37425		Slc5a5	-0.137036	0.541099	-0.794717	0.659306	0.0787856	0.0306254	0.787926	0.213708	0.0881492	ENSMUSG00000000792	114479					Gap junction	IleR	Down	0.00943548	2.02524
	ENSMUSG00000000804	7.52356	7.4212	7.15344	7.37878	7.13781	7.13519	7.05594	7.04255	7.21725	7.20723	6.97192	7.20521	7.0381	7.14981		Kcnn3	-0.447292	-0.242913	-0.955995	0.11464	0.373463	0.00355211	0.253521	0.55379	0.0184573	ENSMUSG00000000794	140493					Gastric acid secretion	ValR	Down	0.000100709	3.99693
	ENSMUSG00000000805	3.69851	4.58997	3.29422	4.054	4.97663	3.67313	5.56164	5.37987	4.03092	4.36335	5.19308	3.17694	4.63322	2.91499		Usp32	-0.366823	-0.333736	-0.364324	0.00874913	0.0148418	0.00560254	0.045041	0.0789158	0.0254604	ENSMUSG00000000804	237898					Gastric acid secretion	IleR	Down	0.000311817	3.5061
	ENSMUSG00000000811	1.12971	2.09467	2.93519	2.41442	2.79822	3.2471	2.73285	2.60769	3.01865	3.18663	2.82752	2.93608	2.49593	3.47752		Car4	0.470813	-0.55033	0.901871	0.360172	0.350058	0.0727407	0.538393	0.532532	0.165321	ENSMUSG00000000805	12351					Gastric acid secretion	LeuR	Down	0.000562314	3.25002
	ENSMUSG00000000823	6.43208	6.59587	6.38574	6.30411	6.30486	6.1715	6.20478	6.40686	6.18013	6.43903	6.20303	5.60713	6.14933	6.73556		Txnrd3	0.756484	0.761037	0.605073	0.0312964	0.0335849	0.074516	0.105912	0.126998	0.168274	ENSMUSG00000000811	232223					Glioma	LeuR	Down	1.81196E-05	4.74185
	ENSMUSG00000000826	8.70918	8.55935	8.82312	8.58749	8.62182	8.68522	8.64216	8.58088	8.58209	8.70152	8.59256	8.61305	8.56774	8.78723		Zfp512b	-0.28468	-0.360681	-0.245351	0.165394	0.0859112	0.194662	0.322791	0.225443	0.337813	ENSMUSG00000000823	269401					Glioma	ValR	Down	0.000470979	3.327
	ENSMUSG00000000827	5.2841	5.32029	5.58666	5.39374	5.63035	5.58172	5.6894	5.54759	5.65361	5.68034	5.71192	5.83509	5.71896	5.60153		Dnajc5	-0.174888	-0.109576	-0.125593	0.0450242	0.187417	0.107824	0.134693	0.360815	0.219828	ENSMUSG00000000826	13002					Glioma	IleR	Down	0.00103642	2.98447
	ENSMUSG00000000838	6.23583	6.07773	5.9	6.23955	6.07921	5.77122	6.33344	6.25814	6.00319	5.99306	6.18336	5.64125	5.93347	5.44127		Tpd52l2	0.157175	0.229463	0.129201	0.066246	0.0119553	0.101823	0.175105	0.0697786	0.211123	ENSMUSG00000000827	66314					Glucagon signaling pathway	LeuR	Down	0.00040521	3.39232
	ENSMUSG00000000861	6.73461	6.92221	6.21692	6.76075	4.50554	4.57485	3.87144	4.23506	4.45322	4.46088	4.19032	3.61221	5.23266	5.00881		Fmr1	-0.182568	-0.542378	-0.0894003	0.266164	0.00462466	0.550021	0.444288	0.0397681	0.697653	ENSMUSG00000000838	14265					Glucagon signaling pathway	IleR	Down	0.00596812	2.22416
	ENSMUSG00000000876	3.55952	3.31759	3.6732	3.56987	3.7386	3.65768	3.47734	3.63961	3.55411	3.85927	3.73681	3.78647	3.95464	3.68044		Bcl11a	-2.41775	-2.20791	-2.46705	4.48E-06	1.02E-05	2.25E-06	0.00114153	0.0042156	0.000285745	ENSMUSG00000000861	14025					Glucagon signaling pathway	ValR	Down	0.0187937	1.72599
	ENSMUSG00000000881	7.69459	7.52955	7.10964	7.47079	6.47002	6.12309	6.51916	6.44502	6.36483	6.35444	6.52156	6.08529	6.59079	7.09822		Pxmp4	0.0802536	0.177255	0.00962978	0.481657	0.135595	0.930733	0.648584	0.298181	0.958661	ENSMUSG00000000876	59038					Glutamatergic synapse	LeuR	Down	9.53991E-10	9.02046
	ENSMUSG00000000884	1.30813	1.50952	2.21288	1.50105	1.66752	2.13688	1.60052	1.88402	2.17821	1.99483	1.99343	1.68704	2.20635	1.89666		Dlg3	-1.1673	-0.954268	-1.15035	8.83E-05	0.000529622	4.88E-05	0.00299906	0.0130889	0.00110885	ENSMUSG00000000881	53310					Glutamatergic synapse	ValR	Down	6.27197E-09	8.2026
	ENSMUSG00000000889	-1.71128	-2.1608	-1.67306	-2.5537	2.37066	2.80329	-0.291919	2.0962	4.03092	3.85927	1.16122	4.74457	1.77879	-2.51356		Gnb1l	0.296803	0.178422	0.107299	0.172353	0.417381	0.610957	0.331845	0.593526	0.743794	ENSMUSG00000000884	13972					Glutamatergic synapse	IleR	Down	2.50057E-08	7.60196
	ENSMUSG00000000901	1.12971	1.20209	1.64603	1.60564	1.85231	1.75652	1.1481	1.0011	1.67089	1.50622	1.45162	1.81817	1.87504	2.2503		Dbh	5.70442	3.81563	4.28245	0.0592886	0.21859	0.154614	0.162215	0.397016	0.284864	ENSMUSG00000000889	13166					Glycosaminoglycan biosynthesis - heparan sulfate / heparin	LeuR	Down	0.0412428	1.38465
	ENSMUSG00000000902	5.73705	5.85689	5.90957	5.78756	5.98753	5.90009	5.97011	5.98658	5.93097	5.95391	5.9747	5.64005	5.71247	5.94908		Mmp11	0.0104119	0.500406	-0.0647374	0.964885	0.0425013	0.780878	0.980624	0.146401	0.866037	ENSMUSG00000000901	17385					GnRH secretion	LeuR	Down	7.92843E-07	6.10081
	ENSMUSG00000000915	6.69666	6.5855	6.87865	6.85261	6.84309	6.7946	6.8857	6.9155	6.90823	6.89787	6.91344	6.89417	6.90099	6.91826		Smarcb1	0.00143296	-0.149976	0.0507882	0.985349	0.073636	0.487875	0.991947	0.205327	0.643631	ENSMUSG00000000902	20587					GnRH secretion	IleR	Down	0.00153916	2.81272
	ENSMUSG00000000916	3.72614	3.93004	3.82091	3.90825	4.1302	4.00772	4.34697	4.35444	4.00819	4.23509	4.23876	3.78178	4.07436	4.12132		Hip1r	0.0242931	0.0565053	0.0186584	0.719777	0.40886	0.76534	0.829812	0.586067	0.855444	ENSMUSG00000000915	29816					GnRH secretion	ValR	Down	0.00613061	2.2125
	ENSMUSG00000000934	3.43947	3.56487	3.83422	3.6637	3.58622	3.16203	3.20371	3.35811	3.7722	3.78791	3.42978	3.77706	3.99804	4.29763		Nsun5	0.19106	0.0323026	0.280047	0.144094	0.803806	0.0332082	0.294577	0.882168	0.0936341	ENSMUSG00000000916	100609					GnRH signaling pathway	LeuR	Down	2.29152E-06	5.63988
	ENSMUSG00000000942	-3.09401	-3.09401	-3.09401	-2.5537	2.95856	3.56131	0.758253	-0.510594	0.188331	0.674104	-2.47836	2.83086	0.692809	-3.09401		Top1mt	-0.0802553	0.294188	-0.39607	0.589792	0.0570039	0.0189036	0.734431	0.174557	0.0614928	ENSMUSG00000000934	72960					GnRH signaling pathway	ValR	Down	0.00224802	2.6482
	ENSMUSG00000000948	2.72331	2.69586	2.86534	2.97869	3.71552	3.55156	3.65044	3.61412	3.54174	3.81125	3.50101	2.95414	3.4976	2.4862		Hoxa4	3.81055	4.17682	6.17008	0.210492	0.16691	0.0327952	0.378952	0.336517	0.0927074	ENSMUSG00000000942	15401					GnRH signaling pathway	IleR	Down	0.0075069	2.12454
	ENSMUSG00000000957	3.02684	3.18869	4.25622	3.40575	4.27571	4.07325	4.25303	4.36812	4.34852	4.54504	4.41772	4.11251	4.36695	4.34782		Gm38393	0.701169	0.0291408	0.733955	0.00162272	0.884228	0.000925426	0.0151077	0.934056	0.0071227	ENSMUSG00000000948	Gm38393					Growth hormone synthesis, secretion and action	LeuR	Down	1.53301E-05	4.81446
	ENSMUSG00000000958	0.953908	1.02462	1.22886	0.945633	1.18446	1.46845	0.600761	0.502547	1.4858	0.840076	1.31371	1.3188	1.16846	0.893265		Mmp14	0.853627	0.705284	0.692723	0.000371362	0.00206997	0.0017009	0.00625571	0.0259877	0.0109047	ENSMUSG00000000957	17387					Growth hormone synthesis, secretion and action	ValR	Down	0.0011488	2.93976
	ENSMUSG00000000959	5.29567	5.30677	5.70005	5.45627	5.79043	5.78195	5.69914	5.74054	5.66091	5.73089	5.79038	5.71209	5.6229	5.6998		Slc7a7	0.00317	0.0105379	-0.206854	0.990447	0.969237	0.44316	0.994693	0.983374	0.603354	ENSMUSG00000000958	20540					Growth hormone synthesis, secretion and action	IleR	Down	0.00648576	2.18804
	ENSMUSG00000000976	4.45662	4.50115	4.80143	4.80988	4.95259	4.76352	5.16665	5.21551	4.8028	4.97443	5.08595	4.64979	4.76885	4.99312		Oxa1l	0.159285	0.146191	0.225732	0.0481039	0.0677962	0.00556758	0.140779	0.194756	0.0253584	ENSMUSG00000000959	69089					Hepatitis B	LeuR	Down	0.0150543	1.82234
	ENSMUSG00000000982	-0.200552	-0.213009	0.220294	0.173743	0.869306	1.0142	0.707642	0.502547	1.27343	0.564508	1.16122	0.503857	0.95015	-0.298285		Heatr6	0.183015	0.0628043	0.296894	0.166533	0.63046	0.0253216	0.324206	0.762828	0.0764819	ENSMUSG00000000976	217026					Hepatitis B	IleR	Down	0.0344067	1.46336
	ENSMUSG00000001016	5.91114	5.97275	6.27907	5.98223	6.17879	6.04209	6.22629	6.34015	6.15577	6.19579	6.25694	5.96612	6.14772	6.21774		Ccl3	0.879707	0.28505	0.741864	0.0168985	0.434613	0.038033	0.0700198	0.607912	0.103492	ENSMUSG00000000982	20302					Hepatocellular carcinoma	LeuR	Down	0.00986423	2.00594
	ENSMUSG00000001017	7.27149	7.10019	7.25466	7.22412	7.23213	7.03634	7.28518	7.36323	7.21539	7.23656	7.41184	7.09687	7.22015	7.23894		Ilf2	0.0377217	-0.020812	0.0733554	0.667443	0.81259	0.373302	0.793761	0.887782	0.537232	ENSMUSG00000001016	67781					Hepatocellular carcinoma	IleR	Down	0.0207455	1.68308
	ENSMUSG00000001018	5.21752	5.12715	5.52028	5.34925	5.76305	5.9751	5.70561	5.55758	5.85815	5.79801	5.6434	5.82027	5.84116	5.69496		Chtop	-0.0535043	-0.12183	-0.0714613	0.550608	0.185509	0.391414	0.704505	0.358952	0.554656	ENSMUSG00000001017	66511					HIF-1 signaling pathway	IleR	Down	0.031533	1.50123
	ENSMUSG00000001020	-0.30854	0.534641	1.18797	1.06049	0.115632	1.3193	-0.398766	-0.26553	0.666043	-0.22371	-0.699499	1.55737	0.192776	0.353084		Snapin	0.335008	0.387774	0.359422	0.00692836	0.00268528	0.00277524	0.038389	0.029043	0.0154866	ENSMUSG00000001018	20615					Hippo signaling pathway	ValR	Down	0.0323861	1.48964
	ENSMUSG00000001025	3.18453	3.59697	3.52514	3.87201	3.55006	4.2588	2.73285	3.18338	3.73114	3.13644	3.21416	4.16757	3.73284	3.12141		S100a4	-0.948938	0.0687326	-0.589271	0.113185	0.892429	0.271138	0.251258	0.93898	0.43011	ENSMUSG00000001020	20198					Hippo signaling pathway	IleR	Down	0.0344067	1.46336
	ENSMUSG00000001029	0.953908	1.1337	1.58435	0.945633	0.541135	2.02089	1.07011	0.502547	1.11222	1.36081	1.20088	1.85441	0.95015	1.44758		S100a6	-0.361856	0.0494527	-0.240734	0.290138	0.879348	0.45787	0.47067	0.931218	0.617141	ENSMUSG00000001025	20200					Hormone signaling	ValR	Down	4.71944E-05	4.32611
	ENSMUSG00000001034	4.36292	4.63396	4.30005	4.37943	5.28241	4.66263	5.39572	5.52538	4.87683	4.97443	5.37094	4.23785	4.90427	4.70946		Icam2	-0.0350667	0.244697	-0.209379	0.91828	0.474639	0.541065	0.955191	0.641613	0.689848	ENSMUSG00000001029	15896					Hormone signaling	IleR	Down	0.00235315	2.62835
	ENSMUSG00000001036	7.092	7.10243	6.85272	7.04216	7.10781	6.77952	7.28787	7.21651	7.07067	6.95735	7.25289	6.64279	6.97434	6.88749		Mapk7	0.522994	0.0740003	0.71349	0.0284244	0.743694	0.00335372	0.0995474	0.842142	0.0177315	ENSMUSG00000001034	23939					Hormone signaling	LeuR	Down	0.0256023	1.59172
	ENSMUSG00000001039	2.34342	2.61714	2.36735	2.66492	2.65232	2.60808	2.70731	2.1394	2.68768	2.75091	2.70874	2.76574	2.80372	3.02189		Epn2	-0.05682	-0.281605	-0.0123941	0.688411	0.0624977	0.924334	0.80923	0.184749	0.954903	ENSMUSG00000001036	13855					Human cytomegalovirus infection	ValR	Down	0.000238716	3.62212
	ENSMUSG00000001052	6.20914	6.32586	6.40371	6.35188	6.46639	6.49323	6.48576	6.45467	6.37264	6.44935	6.47076	6.34138	6.38416	6.4942		B9d1	0.0880099	0.267611	-0.0664165	0.595894	0.121666	0.687545	0.738867	0.27901	0.801663	ENSMUSG00000001039	27078					Human cytomegalovirus infection	IleR	Down	0.00217545	2.66245
	ENSMUSG00000001053	3.94769	3.87349	3.66578	3.66975	3.68958	3.79113	3.88289	3.61687	3.34323	3.49117	3.71643	3.90785	3.76669	2.9479		Sec24b	-0.0207799	-0.0105657	0.0647356	0.753253	0.872887	0.299368	0.852216	0.926829	0.462033	ENSMUSG00000001052	99683					Human cytomegalovirus infection	LeuR	Down	0.0105934	1.97497
	ENSMUSG00000001054	5.22722	5.28328	4.84482	5.27784	4.5243	4.32388	4.82765	4.71364	4.4865	4.33859	4.71685	4.38449	4.63322	4.50719		N4bp3	-0.400022	-0.331697	-0.123524	0.0731478	0.136136	0.530841	0.186974	0.298897	0.680855	ENSMUSG00000001053	212706					Human immunodeficiency virus 1 infection	IleR	Down	0.00285511	2.54438
	ENSMUSG00000001056	4.21963	4.12318	3.94879	4.0905	3.96148	3.64206	3.57939	3.95581	4.03092	3.72563	3.63191	3.40788	3.66266	3.60679		Rmnd5b	-0.788621	-0.758761	-0.644923	0.000290222	0.000458626	0.00091787	0.00547932	0.0125569	0.00707965	ENSMUSG00000001054	66089					Human immunodeficiency virus 1 infection	LeuR	Down	0.0114241	1.94218
	ENSMUSG00000001062	5.80987	5.99099	5.60813	5.75237	5.47795	5.48419	5.54372	5.61609	5.38243	5.5122	5.4347	5.21606	5.51001	5.57719		Nhp2	-0.439175	-0.648319	-0.404041	0.00719312	0.000672885	0.00960123	0.0394345	0.0149479	0.0376884	ENSMUSG00000001056	52530					Human immunodeficiency virus 1 infection	ValR	Down	0.0161792	1.79104
	ENSMUSG00000001065	4.84789	4.98881	4.68872	4.90517	5.07853	5.21269	5.28788	5.36403	5.01152	4.95284	5.33574	5.0811	4.97837	4.75666		Vps9d1	-0.47517	-0.456258	-0.347325	0.00172336	0.00242156	0.00865792	0.0156867	0.0276327	0.0351163	ENSMUSG00000001062	72325					Human papillomavirus infection	IleR	Down	0.0244453	1.6118
	ENSMUSG00000001076	-2.47495	-3.09401	1.45247	-3.09401	-0.490493	-0.328007	0.854441	0.745566	2.23805	2.78389	1.66516	2.39939	1.16846	0.215704		Zfp276	0.107039	-0.0120607	0.292415	0.435959	0.930563	0.0353033	0.60918	0.961669	0.0978834	ENSMUSG00000001065	57247					Hypertrophic cardiomyopathy	LeuR	Down	0.00669352	2.17435
	ENSMUSG00000001082	3.83165	4.37352	4.28558	4.26033	4.33537	4.25367	4.50721	4.64036	4.29787	4.34965	4.53873	3.97524	4.1849	4.54712		C1ql4	5.32003	4.36163	3.20206	0.000802298	0.00440949	0.0298998	0.00969475	0.038636	0.0864183	ENSMUSG00000001076	239659					Inflammatory mediator regulation of TRP channels	ValR	Down	0.000282625	3.54879
	ENSMUSG00000001089	7.05775	7.1648	7.012	7.26212	7.41919	7.46036	7.45732	7.29741	7.29562	7.29456	7.34869	7.43687	7.29092	6.05609		Mfsd10	0.0686858	-0.0619511	0.156725	0.656376	0.697247	0.295013	0.785621	0.811276	0.457009	ENSMUSG00000001082	68294					Inflammatory mediator regulation of TRP channels	LeuR	Down	0.000692751	3.15942
	ENSMUSG00000001098	5.92909	5.88576	5.96497	5.9639	5.74316	5.9388	5.53467	5.6631	5.82112	5.65828	5.72558	6.10329	5.91849	6.22335		Luzp1	0.0602012	-0.291635	0.196978	0.812877	0.261162	0.407739	0.891117	0.443906	0.57019	ENSMUSG00000001089	269593					Inflammatory mediator regulation of TRP channels	IleR	Down	0.00203516	2.6914
	ENSMUSG00000001100	5.90964	6.20504	6.19387	6.18994	6.25799	6.50083	6.32612	6.18903	6.26528	6.36469	6.31231	6.29598	6.28253	6.15218		Kctd10	-0.331523	0.0533891	-0.305287	0.00567134	0.601863	0.00610587	0.0337252	0.742289	0.0270853	ENSMUSG00000001098	330171					Inositol phosphate metabolism	LeuR	Down	0.0443206	1.35339
	ENSMUSG00000001103	0.906394	0.822227	-0.97126	0.90522	1.51977	0.347441	2.04977	1.75108	0.723	1.17443	1.77434	0.409563	0.289093	-0.934634		Poldip2	0.0601371	0.0237353	0.105945	0.544664	0.810157	0.25795	0.700077	0.886503	0.414597	ENSMUSG00000001100	67811					Insulin resistance	LeuR	Down	0.00677519	2.16908
	ENSMUSG00000001105	5.04176	5.12275	5.14369	5.14964	5.09431	4.84082	5.09954	5.10272	5.08126	5.06105	5.16328	5.10009	5.11276	5.02432		Sebox	0.725502	-0.632417	0.987731	0.219683	0.38126	0.0888964	0.390141	0.560854	0.191131	ENSMUSG00000001103	18292					Insulin secretion	LeuR	Down	0.000390351	3.40854
	ENSMUSG00000001119	6.65958	6.05479	5.25179	5.91767	4.12406	4.19064	3.13833	3.21401	5.02007	3.33862	3.6888	3.61221	5.36009	4.97461		Ift20	-0.143993	-0.130989	-0.167558	0.0994903	0.134071	0.0479761	0.230648	0.296309	0.122286	ENSMUSG00000001105	55978					Insulin secretion	ValR	Down	0.0216694	1.66415
	ENSMUSG00000001120	5.13747	5.14246	5.35466	4.93809	5.69636	5.76222	5.56164	5.49867	5.31225	5.53659	5.49377	5.31367	5.48735	5.2912		Col6a1	-2.16772	-1.49165	-2.42369	0.000710928	0.0065314	0.000317389	0.00900059	0.0487633	0.00347302	ENSMUSG00000001119	12833					Insulin secretion	IleR	Down	0.0357294	1.44697
	ENSMUSG00000001123	1.83545	2.14765	2.75097	3.00799	2.79822	3.33715	2.34293	2.07411	2.62929	2.42483	2.29773	3.01024	2.6122	2.46256		Pcbp3	0.180946	0.124882	0.401018	0.095514	0.240853	0.000890531	0.224429	0.422072	0.00691621	ENSMUSG00000001120	59093					Insulin signaling pathway	LeuR	Down	0.00072195	3.14149
	ENSMUSG00000001127	7.02058	6.79859	7.56668	6.97907	7.41793	7.35052	7.38769	7.48335	7.31021	7.44999	7.40814	7.34313	7.32185	7.93031		Lgals9	-0.137461	0.179592	0.0837753	0.665607	0.567177	0.780099	0.792479	0.715336	0.865385	ENSMUSG00000001123	16859					Insulin signaling pathway	IleR	Down	0.0081095	2.09101
	ENSMUSG00000001128	2.9817	3.26261	2.8591	2.65277	3.47489	2.671	3.71368	3.69857	2.86264	2.8937	3.80274	2.76574	3.17538	2.84683		Araf	0.168515	0.34548	0.230708	0.282069	0.038612	0.119985	0.461654	0.138022	0.237926	ENSMUSG00000001127	11836					Insulin signaling pathway	ValR	Down	0.00844455	2.07342
	ENSMUSG00000001131	-1.44164	-0.745545	0.2992	-0.88166	1.18446	0.561848	-1.29104	0.43481	1.02431	0.223573	0.897214	0.503857	0.37938	-1.29634		Cfp	0.0904231	-0.127719	0.383282	0.757854	0.681718	0.182196	0.855238	0.800707	0.321121	ENSMUSG00000001128	18636					Kaposi sarcoma-associated herpesvirus infection	IleR	Down	0.00528326	2.2771
	ENSMUSG00000001134	1.17051	1.47511	1.05786	1.20067	1.44296	1.78525	1.57251	2.2221	2.25746	1.70869	2.10215	1.60069	1.63958	1.28538		Timp1	1.36711	0.527242	0.86823	0.0592986	0.492117	0.226231	0.162215	0.655756	0.377073	ENSMUSG00000001131	21857					Kaposi sarcoma-associated herpesvirus infection	ValR	Down	0.0212751	1.67213
	ENSMUSG00000001138	4.82571	5.03641	5.41127	5.16897	5.77092	5.63976	5.88	6.01875	5.54328	5.78178	5.86325	5.27742	5.41981	5.56487		Uxt	0.644479	0.192664	0.46096	0.0158488	0.459968	0.0702289	0.067214	0.629756	0.161155	ENSMUSG00000001134	22294					Leukocyte transendothelial migration	IleR	Down	0.0344067	1.46336
	ENSMUSG00000001143	5.76895	5.50251	5.6595	5.21729	5.52762	5.13391	5.6697	5.64073	5.53337	5.46214	5.80171	5.47077	5.68175	6.02815		Cnnm3	0.490385	0.21274	0.629697	0.0012084	0.101858	7.60E-05	0.0125943	0.250391	0.00139669	ENSMUSG00000001138	94218					Lipid and atherosclerosis	LeuR	Down	0.00030325	3.5182
	ENSMUSG00000001150	6.30272	6.19459	5.97251	6.10885	6.10903	6.00594	6.19103	6.31565	5.9415	6.06272	6.26865	5.76779	5.91094	6.03454		Lman2l	-0.0658234	0.0980897	-0.12622	0.70311	0.571445	0.440111	0.819697	0.718755	0.60079	ENSMUSG00000001143	214895					Lipid and atherosclerosis	ValR	Down	0.0325555	1.48738
	ENSMUSG00000001151	5.45895	5.68981	5.7324	5.68086	5.99596	5.88342	6.0983	6.28111	5.73893	5.89647	6.11235	5.38044	5.6113	5.4905		Mcm3ap	-0.182452	-0.335481	-0.0762637	0.159926	0.0172917	0.513167	0.315704	0.0859632	0.665568	ENSMUSG00000001150	54387					Lipid and atherosclerosis	IleR	Down	0.0344067	1.46336
	ENSMUSG00000001156	4.93925	4.73552	4.61352	4.70784	4.61899	4.24852	4.70723	5.05276	4.46996	4.54022	4.70999	5.1095	4.57231	4.37227		Pcnt	0.145982	-0.246601	0.336765	0.202118	0.043742	0.00529718	0.369069	0.149234	0.0244353	ENSMUSG00000001151	18541					Longevity regulating pathway - multiple species	LeuR	Down	0.0111322	1.95342
	ENSMUSG00000001157	5.16044	4.84918	4.94944	4.91538	5.20893	4.75629	5.18527	5.12169	5.00005	4.85149	5.07799	4.81294	5.11604	5.01917		Mxd1	-0.304038	-0.135551	-0.172789	0.149103	0.507016	0.371447	0.301364	0.667572	0.535366	ENSMUSG00000001156	17119					Longevity regulating pathway - multiple species	ValR	Down	0.0134801	1.87031
	ENSMUSG00000001158	4.28611	4.21707	4.16436	4.27626	4.33004	4.09636	4.49607	4.42596	4.24537	4.34413	4.39225	4.13479	4.38341	4.41212		Gmcl1	-0.123916	-0.0865483	0.0163238	0.338629	0.503624	0.891069	0.5183	0.665	0.934801	ENSMUSG00000001157	23885					Longevity regulating pathway - multiple species	IleR	Down	0.0385326	1.41417
	ENSMUSG00000001166	0.582848	-0.508486	0.220294	0.684202	0.0130918	1.0142	0.0704561	0.502547	0.666043	0.840076	-0.0148056	1.15409	0.620602	0.980678		Snrnp27	-0.0349745	-0.0310371	0.0194166	0.759708	0.78936	0.858774	0.856193	0.873671	0.915021	ENSMUSG00000001158	66618					Long-term depression	LeuR	Down	0.00416444	2.38044
	ENSMUSG00000001173	6.27376	6.21748	6.28272	6.18151	6.20082	6.15646	6.27924	6.36539	6.30546	6.40499	6.14449	6.10423	6.15093	6.88111		Oas1c	0.192524	0.674195	0.0901634	0.613588	0.0816964	0.809334	0.753216	0.21871	0.884712	ENSMUSG00000001166	114643					Long-term depression	ValR	Down	0.0279664	1.55336
	ENSMUSG00000001175	11.4645	11.431	11.0126	11.4134	10.5371	10.5367	10.6454	10.56	10.5249	10.5267	10.4618	10.5023	10.7262	10.66		Ocrl	-0.0829432	0.0466743	-0.0757217	0.594866	0.763967	0.60028	0.738221	0.856762	0.73656	ENSMUSG00000001173	320634					Long-term depression	IleR	Down	0.0385326	1.41417
	ENSMUSG00000001211	8.11476	8.12126	8.14786	8.2292	8.34376	8.50051	8.30765	8.3461	8.28773	8.35478	8.29848	8.29704	8.27245	7.98815		Calm1	-0.955063	-0.794028	-0.848571	5.58E-06	3.71E-05	8.46E-06	0.00115738	0.00526012	0.000458314	ENSMUSG00000001175	12313					Long-term potentiation	LeuR	Down	6.41973E-09	8.19248
	ENSMUSG00000001227	6.96586	6.9367	7.00245	6.82105	6.27886	6.34192	6.13826	6.19288	6.37041	6.42211	6.12658	6.238	6.51315	7.13262		Agpat3	0.0310433	-0.0621457	0.133755	0.742931	0.512629	0.141616	0.845255	0.671727	0.267472	ENSMUSG00000001211	28169					Long-term potentiation	IleR	Down	7.31398E-06	5.13585
	ENSMUSG00000001228	-0.100088	0.10537	0.136821	0.684202	-0.0972975	-0.456634	-1.51314	-0.65074	-0.53079	-0.039365	-0.433518	0.0828858	0.192776	-0.0185206		Sema6b	-0.755113	-0.397973	-0.782277	0.000401572	0.0272756	0.000150661	0.00652537	0.112065	0.00211509	ENSMUSG00000001227	20359					Long-term potentiation	ValR	Down	0.000154819	3.81018
	ENSMUSG00000001229	6.49868	6.43822	6.257	6.4438	6.22683	6.22883	6.3428	6.26413	6.18013	6.17185	6.20425	6.19977	6.23646	6.22894		Uhrf1	-0.703807	-0.246811	-1.13624	0.0622393	0.464923	0.00664947	0.167409	0.633319	0.0289347	ENSMUSG00000001228	18140					MAPK signaling pathway	LeuR	Down	2.0048E-06	5.69793
	ENSMUSG00000001240	3.28279	3.77596	4.09606	3.30838	3.42972	3.94386	3.48705	3.4937	3.15436	3.48953	3.76295	3.67466	3.45297	3.36765		Dpp9	-0.353298	-0.282596	-0.23139	0.00201939	0.00888677	0.0174928	0.0174649	0.0580344	0.0580018	ENSMUSG00000001229	224897					MAPK signaling pathway	IleR	Down	0.000528221	3.27718
	ENSMUSG00000001247	2.71836	3.19709	3.54955	3.02695	2.66928	3.64206	2.94433	2.59223	3.15942	2.7086	3.35265	4.02379	2.86751	2.68707		Ramp2	-0.269421	-0.194447	-0.114598	0.199572	0.354603	0.556166	0.366013	0.536199	0.702081	ENSMUSG00000001240	54409					MAPK signaling pathway	ValR	Down	0.0249492	1.60294
	ENSMUSG00000001248	6.82203	7.16748	6.92836	6.75009	6.82435	6.61724	6.72003	6.75987	6.7006	6.70959	6.70514	6.55604	6.74097	7.27234		Lsr	-0.230852	0.0527382	-0.254384	0.502014	0.877389	0.454238	0.665503	0.929858	0.613516	ENSMUSG00000001247	54135					Melanogenesis	LeuR	Down	0.000468421	3.32936
	ENSMUSG00000001249	1.39367	0.947037	1.01175	1.60564	2.07226	1.86815	2.62788	2.97264	2.05052	2.48622	3.05013	1.76203	1.93582	0.53736		Gramd1a	-0.341109	-0.15476	-0.274505	0.03754	0.31262	0.0650248	0.118804	0.497749	0.152988	ENSMUSG00000001248	52857					Melanogenesis	ValR	Down	0.00133698	2.87387
	ENSMUSG00000001260	4.25325	4.02749	5.25427	3.87201	4.87797	4.93356	4.52924	4.50653	5.26987	5.10738	4.61043	5.07151	4.79369	6.50714		Hpn	1.19011	0.063687	1.10429	0.00733641	0.886792	0.0109655	0.0399249	0.935483	0.0413868	ENSMUSG00000001249	15451					Melanogenesis	IleR	Down	0.0134943	1.86985
	ENSMUSG00000001270	10.3	10.2107	10.1966	10.4034	10.804	10.7869	10.8027	10.8397	10.4626	10.5989	10.7054	10.6853	10.6081	10.0267		Gabrg1	0.533121	1.04088	0.280641	0.18839	0.0164074	0.464327	0.352019	0.0836177	0.622942	ENSMUSG00000001260	14405					Melanoma	LeuR	Down	0.00986423	2.00594
	ENSMUSG00000001280	5.03901	4.91433	5.24931	5.25792	5.68598	5.35841	5.65141	5.78031	5.65544	5.47229	5.86788	5.28905	5.38754	5.02689		Ckb	0.182138	0.0675272	0.442941	0.220815	0.639863	0.00487759	0.391444	0.769604	0.0231084	ENSMUSG00000001270	12709					Melanoma	IleR	Down	0.0207455	1.68308
	ENSMUSG00000001281	0.0820118	-0.880488	0.639618	-1.59978	2.17082	1.43258	2.04977	2.07411	1.64164	1.60179	2.27932	1.72336	1.90575	0.286029		Sp1	0.418489	0.0207949	0.417364	0.00521801	0.873292	0.00345404	0.0319545	0.926932	0.0180975	ENSMUSG00000001280	20683					MicroRNAs in cancer	LeuR	Down	0.00120976	2.9173
	ENSMUSG00000001285	4.25666	4.5472	4.72615	4.56342	4.76122	4.61941	4.63685	4.78257	4.67746	4.89127	4.72789	4.66625	4.66834	4.96502		Itgb7	2.36639	1.85515	2.53343	0.000988829	0.00776342	0.000482492	0.0112232	0.0535646	0.00460319	ENSMUSG00000001281	16421					MicroRNAs in cancer	IleR	Down	0.00957581	2.01882
	ENSMUSG00000001288	3.44779	3.52538	3.6127	3.68176	3.96148	3.48457	3.84826	3.63207	3.80555	3.78385	3.90833	3.50228	3.65364	3.75051		Myg1	0.118175	0.1488	0.0855173	0.27219	0.176604	0.400404	0.450756	0.348513	0.563514	ENSMUSG00000001285	60315					MicroRNAs in cancer	ValR	Down	0.0164034	1.78507
	ENSMUSG00000001289	6.0437	6.25942	6.15548	6.13725	6.03369	6.23405	5.94059	5.91727	6.29652	6.21274	6.11074	6.07532	6.04672	6.37382		Rarg	0.12947	-0.0373714	0.074404	0.280394	0.760859	0.520911	0.459746	0.854551	0.672351	ENSMUSG00000001288	19411					Morphine addiction	ValR	Down	6.47592E-07	6.1887
	ENSMUSG00000001300	6.22011	5.68832	5.40904	5.81233	4.63203	4.67803	4.66806	4.84013	4.81922	4.34689	4.75065	4.38449	5.42512	5.52544		Pfdn5	-0.0715774	-0.077405	-0.206082	0.520574	0.488561	0.0616382	0.680261	0.653576	0.147228	ENSMUSG00000001289	56612					Morphine addiction	IleR	Down	0.000359437	3.44438
	ENSMUSG00000001305	2.88696	3.42879	3.43191	3.30062	3.43578	3.11754	3.27496	3.08738	3.05237	3.36065	3.09292	2.9276	3.20036	3.46241		Efnb2	-1.29345	-0.792634	-1.16486	0.000292647	0.00871927	0.000413491	0.0054901	0.0574356	0.00413973	ENSMUSG00000001300	13642					Morphine addiction	LeuR	Down	0.00416444	2.38044
	ENSMUSG00000001313	6.23582	6.07317	7.12799	6.12983	7.22642	7.30846	6.93121	6.77792	7.27076	7.2246	6.88481	7.81315	7.27558	7.25984		Rrp15	-0.206353	-0.185713	-0.131606	0.224934	0.279879	0.413346	0.396572	0.464175	0.575621	ENSMUSG00000001305	67223					Motor proteins	ValR	Down	0.00154216	2.81187
	ENSMUSG00000001323	6.65419	6.51668	6.07136	6.47347	5.40643	5.17791	5.38569	5.54358	5.50523	5.45448	5.51556	5.28408	5.66614	5.77356		Rnd2	0.606045	0.961684	0.582415	0.0179377	0.00088007	0.0145013	0.0730013	0.0169378	0.0505155	ENSMUSG00000001313	11858					Motor proteins	IleR	Down	0.00898749	2.04636
	ENSMUSG00000001333	0.582848	0.175083	0.374013	0.731198	0.613013	0.805678	1.07011	-0.382865	0.267045	0.564508	-0.85347	1.53522	1.06343	0.800212		Srr	-1.06833	-0.955202	-1.13876	1.68E-05	5.21E-05	4.43E-06	0.00158698	0.0058748	0.000358002	ENSMUSG00000001323	27364					mTOR signaling pathway	IleR	Down	0.031533	1.50123
	ENSMUSG00000001334	5.71308	5.63829	6.1796	6.04751	6.86263	6.67691	7.12566	6.99484	6.51652	6.72613	6.87489	6.71048	6.50941	5.69657		Sync	-0.584103	0.640402	-0.0215451	0.220692	0.122936	0.958133	0.391415	0.280474	0.974527	ENSMUSG00000001333	68828					Natural killer cell mediated cytotoxicity	LeuR	Down	0.0167097	1.77703
	ENSMUSG00000001348	-1.01839	-2.1608	1.51991	-0.214301	-0.347187	0.688908	-2.09708	-1.68013	-0.53079	-1.68199	-1.71731	0.255451	0.0895651	-0.645678		Fndc5	0.682523	0.314949	0.933053	0.00592884	0.153727	0.000316888	0.034728	0.321113	0.00347115	ENSMUSG00000001334	384061					Natural killer cell mediated cytotoxicity	IleR	Down	0.0385326	1.41417
	ENSMUSG00000001349	-0.691562	-1.38305	-0.641508	-1.59978	-2.38498	-0.597863	-2.09708	-1.68013	-0.0774092	-1.22305	0.447626	-0.821903	-0.27349	1.1026		Acp5	-1.11605	0.456638	-0.553055	0.284789	0.592417	0.546185	0.464967	0.735112	0.69468	ENSMUSG00000001348	11433					Neuroactive ligand-receptor interaction	ValR	Down	3.60577E-07	6.443
	ENSMUSG00000001366	6.17195	6.1777	6.48823	6.2537	6.85894	6.95413	6.68203	6.54579	6.89592	7.07609	6.77824	6.93229	6.73028	6.60496		Cnn1	0.675256	1.13525	-0.885352	0.333048	0.107876	0.287237	0.512891	0.259215	0.448119	ENSMUSG00000001349	12797					Neuroactive ligand-receptor interaction	IleR	Down	0.000311817	3.5061
	ENSMUSG00000001376	6.24659	6.05826	5.97251	6.16769	5.80585	5.84811	5.89986	5.81736	5.84538	5.80706	5.7658	5.74504	5.92412	5.84081		Fbxo9	0.514446	0.388189	0.400082	0.000714635	0.0054621	0.00263459	0.0090222	0.0440312	0.0148805	ENSMUSG00000001366	71538					Neuroactive ligand-receptor interaction	LeuR	Down	0.00663961	2.17786
	ENSMUSG00000001380	5.99161	6.117	6.19	6.13421	6.27471	6.30644	6.1596	6.05304	6.31244	6.29134	6.11365	6.33097	6.33141	6.34261		Vps50	-0.434523	-0.371256	-0.35577	0.000543255	0.00189759	0.00148109	0.0077143	0.024904	0.00988544	ENSMUSG00000001376	73288					Neurotrophin signaling pathway	LeuR	Down	0.00030195	3.52007
	ENSMUSG00000001383	6.77486	6.74443	6.7317	6.64893	6.41955	6.39763	6.35826	6.41127	6.43256	6.43644	6.49887	6.29351	6.66559	6.78952		Hars1	0.00176192	0.132237	0.00211181	0.983395	0.135488	0.978536	0.991086	0.29809	0.987597	ENSMUSG00000001380	15115					Nicotine addiction	ValR	Down	0.00107011	2.97057
	ENSMUSG00000001403	-2.47495	-0.745545	0.2992	-0.214301	-1.03274	-0.100761	-0.928861	-2.45724	-2.0297	-0.875411	-0.85347	1.72336	-0.759791	-0.934634		Zmat2	-0.398343	-0.236604	-0.416433	0.00147842	0.0331511	0.000564557	0.0143407	0.125995	0.00512849	ENSMUSG00000001383	66492					Nicotine addiction	LeuR	Down	0.012608	1.89935
	ENSMUSG00000001415	6.85056	6.64045	6.66157	6.66188	6.75654	6.7342	6.6902	6.69801	6.63533	6.75187	6.73246	6.58465	6.56096	6.71181		Ube2c	-0.608785	1.01219	-0.522435	0.576104	0.278734	0.611225	0.723524	0.462659	0.743935	ENSMUSG00000001403	68612					Nicotine addiction	IleR	Down	0.0300821	1.52169
	ENSMUSG00000001416	6.51659	6.4177	6.73791	6.4171	6.7605	6.61624	6.80298	6.71507	6.76643	6.65605	6.80342	6.88871	6.77671	7.01072		Smg5	-0.126442	-0.179292	-0.0717118	0.154596	0.0514733	0.370737	0.308593	0.164439	0.534607	ENSMUSG00000001415	229512					Non-small cell lung cancer	LeuR	Down	0.00415083	2.38186
	ENSMUSG00000001418	4.75034	4.88602	5.10028	5.11905	5.29612	5.2899	5.16196	5.20792	5.33526	5.08274	5.26032	5.44575	5.32927	5.08968		Cct3	0.0911447	0.274999	0.1137	0.292631	0.00564929	0.162642	0.473647	0.0448784	0.29552	ENSMUSG00000001416	12462					Non-small cell lung cancer	IleR	Down	0.0256285	1.59128
	ENSMUSG00000001419	8.31312	8.18627	7.78845	8.15493	7.60307	7.3943	7.60548	7.76514	7.34068	7.49673	7.74975	6.91523	7.51969	7.63389		Glmp	0.125537	0.22974	0.18423	0.259749	0.0510588	0.0887661	0.437303	0.163877	0.19092	ENSMUSG00000001418	56700					Olfactory transduction	ValR	Down	0.000114704	3.94042
	ENSMUSG00000001420	-0.55228	0.0321175	-0.50117	-1.0305	-0.216839	0.184468	-1.51314	-0.26553	-1.19564	-0.775944	0.234859	-0.260422	-0.578859	-0.298285		Mef2d	-0.710863	-0.847381	-0.606904	0.00196736	0.0004839	0.00345144	0.0172217	0.0127446	0.0180905	ENSMUSG00000001419	17261					Olfactory transduction	IleR	Down	0.00100215	2.99907
	ENSMUSG00000001424	6.27726	6.38037	6.4819	6.31475	6.36725	6.331	6.33344	6.46956	6.459	6.47039	6.4202	6.39003	6.29273	6.85605		Tmem79	-0.235154	0.0966268	-0.0577819	0.649444	0.848961	0.905778	0.780744	0.912215	0.943211	ENSMUSG00000001420	71913					Olfactory transduction	LeuR	Down	0.00171049	2.76688
	ENSMUSG00000001435	2.32547	2.49979	3.79392	3.48329	6.11368	5.59178	6.60203	6.72927	5.02007	5.66604	6.47177	4.40907	4.72648	4.43938		Snd1	-0.0427689	0.0553489	-0.0759567	0.700837	0.619802	0.464551	0.817999	0.755275	0.623015	ENSMUSG00000001424	56463					Oocyte meiosis	ValR	Down	0.00232815	2.63299
	ENSMUSG00000001436	3.95937	4.02277	4.22624	4.32686	4.3824	4.5666	4.16667	4.15313	4.13951	4.45578	4.59562	4.47166	4.26997	3.98527		Col18a1	2.56649	1.38758	3.14832	5.26E-05	0.00966644	4.08E-06	0.00243367	0.0611903	0.000355236	ENSMUSG00000001435	12822					Oocyte meiosis	LeuR	Down	0.0108207	1.96574
	ENSMUSG00000001440	7.677	7.6108	7.74463	7.66028	7.67829	7.71626	7.64426	7.6527	7.75673	7.78788	7.70606	7.79898	7.76813	7.84916		Slc19a1	0.137265	0.0197571	0.0864998	0.372752	0.89947	0.55714	0.550887	0.943285	0.702883	ENSMUSG00000001436	20509					Oocyte meiosis	IleR	Down	0.0256756	1.59048
	ENSMUSG00000001441	7.5319	7.41446	7.57364	7.42373	7.56789	7.39895	7.59595	7.56878	7.53063	7.48456	7.58248	7.6497	7.62782	7.61906		Kpnb1	-0.0524369	0.0371749	-0.0881667	0.426472	0.570172	0.158304	0.600514	0.717781	0.28967	ENSMUSG00000001440	16211					Osteoclast differentiation	LeuR	Down	0.0119847	1.92137
	ENSMUSG00000001445	5.14517	5.30482	5.59646	5.32838	5.368	5.49075	5.3756	5.3663	5.56487	5.49488	5.47165	5.4925	5.41181	5.72849		Npepps	-0.0822301	0.0511842	-0.0411506	0.277272	0.492568	0.549328	0.456036	0.656019	0.697178	ENSMUSG00000001441	19155					Oxytocin signaling pathway	LeuR	Down	1.94688E-12	11.7107
	ENSMUSG00000001467	5.94827	5.90256	6.06432	5.72796	5.93416	6.05542	6.03941	5.63697	6.19404	6.0356	5.69292	6.59204	6.3896	6.21661		Mrpl10	0.0368522	0.109004	-0.0316429	0.691613	0.253241	0.71714	0.811984	0.43625	0.821977	ENSMUSG00000001445	107732					Oxytocin signaling pathway	ValR	Down	2.77599E-09	8.55658
	ENSMUSG00000001472	9.01173	9.16311	9.28461	9.17243	9.20537	9.35349	9.07727	9.02783	9.19013	9.26839	9.09976	9.18703	9.02517	9.24211		Cyp51	-0.0649488	0.395157	-0.0811341	0.667345	0.0188363	0.565016	0.793761	0.0898905	0.709604	ENSMUSG00000001467	13121					Oxytocin signaling pathway	IleR	Down	2.0806E-08	7.68181
	ENSMUSG00000001473	1.55643	0.732587	2.70824	0.585353	2.56441	1.69729	1.42368	1.95827	2.09435	1.60179	2.50203	2.52838	2.07741	2.1407		Tcf25	-0.101678	-0.102489	-0.0791533	0.30614	0.301194	0.384485	0.4867	0.486294	0.547814	ENSMUSG00000001472	66855					Pancreatic secretion	LeuR	Down	0.0130956	1.88287
	ENSMUSG00000001482	5.57746	5.53104	5.68911	5.43513	6.08711	6.00594	6.1596	6.25679	5.89579	6.02701	6.16217	5.72071	5.86284	5.86111		Tubb6	0.54136	0.85579	0.464434	0.218669	0.0604313	0.283939	0.389084	0.18064	0.444435	ENSMUSG00000001473	67951					Parathyroid hormone synthesis, secretion and action	LeuR	Down	0.000355785	3.44881
	ENSMUSG00000001493	0.389046	0.865041	0.374013	0.863643	1.44296	0.688908	0.900232	0.288976	0.777793	0.931205	0.689863	1.21111	1.35804	1.02248		Def8	0.343046	0.162327	0.483789	0.00155207	0.0836157	4.05E-05	0.0147329	0.221962	0.000995825	ENSMUSG00000001482	23854					Parathyroid hormone synthesis, secretion and action	ValR	Down	0.0140393	1.85266
	ENSMUSG00000001496	0.753672	-2.1608	-2.4532	-0.746747	-3.09401	-3.09401	-3.09401	-3.09401	1.11222	-2.68018	-3.09401	-3.09401	-1.20836	4.55426		Meox1	0.0595257	0.485709	0.106717	0.835512	0.0961628	0.700489	0.905331	0.241794	0.810204	ENSMUSG00000001493	17285					Pathways in cancer	ValR	Down	0.0137247	1.8625
	ENSMUSG00000001504	-2.04316	-2.55323	3.9241	-0.88166	3.4845	4.15256	3.26624	3.76213	3.94375	4.34689	4.01786	4.32115	3.09772	1.44758		Nkx2-1	-1.31104	0.538791	-3.33708	0.602809	0.788964	0.231139	0.74427	0.873393	0.382497	ENSMUSG00000001496	21869					Pathways in cancer	IleR	Down	0.0370859	1.43079
	ENSMUSG00000001506	2.71836	2.4444	4.9767	3.17876	3.54087	2.99992	3.06986	3.49744	4.10243	3.66497	4.24825	3.63843	4.28173	3.66072		Irx2	4.89936	3.829	4.46972	0.00171436	0.0111347	0.00339058	0.0156605	0.066738	0.0178754	ENSMUSG00000001504	16372					Pathways of neurodegeneration - multiple diseases	LeuR	Down	0.0131443	1.88126
	ENSMUSG00000001507	4.20497	4.5113	5.57482	4.78782	6.01266	5.79437	5.96325	6.04454	5.7578	5.92169	5.97327	5.93261	5.91849	5.94093		Col1a1	0.528401	0.410088	-0.134395	0.2015	0.330138	0.753251	0.368239	0.514189	0.846963	ENSMUSG00000001506	12842					PD-L1 expression and PD-1 checkpoint pathway in cancer	LeuR	Down	0.0023094	2.6365
	ENSMUSG00000001510	-1.71128	-2.55323	-1.16952	-2.5537	-0.828498	-0.930085	-0.639602	0.21013	-0.670521	-1.22305	-0.560387	-1.21384	-0.966713	-1.78021		Itga3	0.985969	1.06669	1.09647	0.000178338	8.75E-05	3.45E-05	0.00430571	0.00646444	0.000907592	ENSMUSG00000001507	16400					PD-L1 expression and PD-1 checkpoint pathway in cancer	IleR	Down	0.0344067	1.46336
	ENSMUSG00000001517	0.16511	0.534641	0.863844	0.479229	0.746843	0.566489	0.148423	-0.0561116	0.606745	0.490128	0.309323	0.548789	1.06343	1.14106		Dlx3	1.50821	0.965842	1.94996	0.0210046	0.141828	0.00344794	0.0810402	0.30598	0.0180774	ENSMUSG00000001510	13393					Phosphatidylinositol signaling system	LeuR	Down	7.48536E-05	4.12579
	ENSMUSG00000001518	4.35409	4.37723	4.87411	4.52656	5.5461	5.15882	5.60549	5.72644	5.20887	5.41424	5.5057	5.01659	4.95654	5.42772		Foxm1	-0.178526	0.297428	-0.27478	0.517689	0.266228	0.318141	0.678019	0.44914	0.481145	ENSMUSG00000001517	14235					Phosphatidylinositol signaling system	IleR	Down	0.00823905	2.08412
	ENSMUSG00000001520	3.41421	3.72451	5.16228	3.68176	5.18849	5.23108	5.18296	5.09177	5.23358	5.37248	5.05653	5.16286	4.91752	5.58941		Itfg2	0.718441	0.512995	0.892921	0.000357893	0.00518458	2.58E-05	0.00615489	0.0425353	0.000774684	ENSMUSG00000001518	101142					Phospholipase D signaling pathway	LeuR	Down	7.48536E-05	4.12579
	ENSMUSG00000001521	4.34075	4.56097	4.58231	4.70195	5.14065	5.10572	5.22854	5.24794	5.01438	5.02702	5.0886	4.90005	4.86183	4.67383		Nrip2	1.11018	1.1522	1.09901	0.00127792	0.00100177	0.000951094	0.0131049	0.0179652	0.00727371	ENSMUSG00000001520	60345					Phospholipase D signaling pathway	ValR	Down	0.000356324	3.44816
	ENSMUSG00000001524	3.76662	3.51869	3.52514	3.72303	3.44566	3.31762	3.60035	3.63961	3.66727	3.62913	3.66064	3.51366	3.59832	3.40826		Tulp3	0.364118	0.168183	0.545271	0.00183788	0.102693	3.11E-05	0.0163847	0.251621	0.000854056	ENSMUSG00000001521	22158					Phospholipase D signaling pathway	IleR	Down	0.00209127	2.67959
	ENSMUSG00000001525	8.75726	8.62815	8.77368	8.54504	8.35232	8.61994	8.1172	7.97269	8.57654	8.48079	8.05039	8.59039	8.5052	9.04897		Gtf2h4	-0.111282	-0.224932	-0.213532	0.354044	0.0851163	0.0852282	0.532618	0.224123	0.185477	ENSMUSG00000001524	14885					PI3K-Akt signaling pathway	ValR	Down	0.00159375	2.79758
	ENSMUSG00000001542	4.83208	5.09154	4.73912	5.04193	4.50081	4.32877	4.40768	4.20995	4.51097	4.24697	4.26706	4.71531	4.69605	4.13568		Tubb5	-0.437518	-0.0575369	-0.498306	0.0282584	0.75147	0.00930228	0.099127	0.847542	0.0368922	ENSMUSG00000001525	22154					PI3K-Akt signaling pathway	IleR	Down	0.0424205	1.37242
	ENSMUSG00000001552	5.8575	5.71928	5.8001	6.04983	6.96575	6.67307	7.20192	7.22531	6.44001	6.60853	7.20798	6.21117	6.48547	5.52544		Ell2	-0.728157	-0.5115	-0.658538	0.000585781	0.0071926	0.000867059	0.00799401	0.0514036	0.00679523	ENSMUSG00000001542	192657					Platelet activation	ValR	Down	0.00308966	2.51009
	ENSMUSG00000001555	1.75726	2.23185	2.69371	2.49832	2.73519	2.76053	2.42354	2.52866	2.53701	2.43524	2.74943	2.27119	2.39131	2.76301		Jup	0.767671	0.118141	1.07259	0.00492453	0.612547	0.000203203	0.0308484	0.750127	0.00258532	ENSMUSG00000001552	16480					Platelet activation	LeuR	Down	0.018903	1.72347
	ENSMUSG00000001569	4.62017	4.87297	4.86766	4.87148	4.93517	4.84423	4.89423	5.01557	4.87054	5.03218	5.06462	4.63944	4.85398	4.88399		Fkbp10	0.125522	0.0715896	0.216654	0.520667	0.721696	0.259906	0.680332	0.828064	0.416632	ENSMUSG00000001555	14230					Platelet activation	IleR	Down	0.0266704	1.57397
	ENSMUSG00000001576	6.81481	6.9763	6.5174	6.82376	6.3866	6.43323	6.43319	6.4632	6.50945	6.48988	6.5245	6.22161	6.32006	6.8889		Nom1	0.0523132	-0.119736	0.024531	0.563551	0.208253	0.774276	0.714223	0.38553	0.861575	ENSMUSG00000001569	433864					Polycomb repressive complex	LeuR	Down	0.0218084	1.66138
	ENSMUSG00000001604	-1.71128	-0.403125	-0.796983	0.479229	0.613013	0.626776	-0.192442	0.126726	0.341686	0.564508	0.512103	0.792444	0.37938	-0.645678		Ergic1	-0.404242	-0.400389	-0.441874	0.0218313	0.0228985	0.00885009	0.0832856	0.100947	0.0356182	ENSMUSG00000001576	67458					Progesterone-mediated oocyte maturation	LeuR	Down	0.0023094	2.6365
	ENSMUSG00000001627	4.85729	5.16833	4.56644	4.89747	4.70374	4.5666	4.58287	4.82035	4.48238	4.71283	4.66107	4.43623	4.6101	4.27187		Tcea3	1.06544	0.785636	0.884354	0.0545491	0.163119	0.102063	0.153304	0.331802	0.21148	ENSMUSG00000001604	21401					Progesterone-mediated oocyte maturation	ValR	Down	0.045681	1.34026
	ENSMUSG00000001630	4.92442	4.98879	4.86442	5.07188	5.11609	4.91743	5.16196	5.10545	5.02846	4.92168	5.06462	5.06373	5.09953	4.63388		Ifrd1	-0.378945	-0.540925	-0.295102	0.0267211	0.00428308	0.0598238	0.0953848	0.0379338	0.144077	ENSMUSG00000001627	15982					Prolactin signaling pathway	LeuR	Down	7.48536E-05	4.12579
	ENSMUSG00000001632	5.48547	5.57038	5.24682	5.40284	6.13368	5.69	6.30712	6.28111	5.61086	5.79296	6.24157	5.19855	5.74679	5.11405		Stk38l	-0.0919268	-0.129569	0.0252081	0.465467	0.315111	0.829467	0.635355	0.500434	0.897543	ENSMUSG00000001630	232533					Prolactin signaling pathway	ValR	Down	0.0100889	1.99616
	ENSMUSG00000001642	4.89118	4.97656	5.12207	4.91021	4.87424	4.88787	4.84824	4.77502	5.0564	4.78576	4.99864	5.0829	4.84601	5.25431		Brpf1	0.326862	-0.182601	0.590666	0.121074	0.381166	0.00653383	0.262914	0.560845	0.0285347	ENSMUSG00000001632	78783					Prolactin signaling pathway	IleR	Down	0.013531	1.86867
	ENSMUSG00000001661	-3.09401	-3.09401	-3.09401	-3.09401	1.85231	1.60363	-2.51109	-3.09401	-2.46586	-2.09642	-3.09401	-0.609527	-1.86283	-3.09401		Akr1b1	-0.165221	0.0019783	-0.216588	0.123433	0.984583	0.040889	0.266425	0.991563	0.108979	ENSMUSG00000001642	11677					Prostate cancer	LeuR	Down	0.0335056	1.47488
	ENSMUSG00000001663	2.2322	2.83739	3.54955	3.15311	3.42584	3.36597	3.08976	3.38528	2.93674	3.38234	3.60998	3.04202	3.01563	3.50726		Hoxc6	1.29137	2.31471	3.62308	0.575993	0.28353	0.0617299	0.723502	0.467737	0.147389	ENSMUSG00000001661	15425					Proteoglycans in cancer	LeuR	Down	0.00295721	2.52912
	ENSMUSG00000001665	1.12971	1.41875	2.49903	2.16344	2.65232	2.83111	1.75804	2.28115	2.43841	2.49621	2.3159	2.64678	2.45499	2.63413		Gstt1	0.241572	0.144936	0.270659	0.312859	0.553947	0.247833	0.493331	0.705118	0.402706	ENSMUSG00000001663	14871					Proteoglycans in cancer	IleR	Down	0.0300821	1.52169
	ENSMUSG00000001666	3.73297	3.96981	4.50917	4.0118	4.66199	5.05354	4.73276	4.84666	4.51097	4.58066	4.56176	4.88698	4.65145	4.38033		Gstt3	0.497403	0.702323	0.470864	0.106944	0.0290129	0.117807	0.241928	0.116115	0.234665	ENSMUSG00000001665	103140					Rap1 signaling pathway	LeuR	Down	7.37861E-06	5.13203
	ENSMUSG00000001672	-0.845743	-1.1954	-0.97126	0.104038	-0.347187	0.422507	-0.928861	-1.17784	0.666043	-0.0982345	-0.209024	1.3188	-0.759791	-0.298285		Ddt	0.368991	0.498914	0.681997	0.0344323	0.00721165	0.000436073	0.112169	0.0514357	0.00428964	ENSMUSG00000001666	13202					Rap1 signaling pathway	IleR	Down	0.000888754	3.05122
	ENSMUSG00000001674	4.14446	4.22103	4.37841	4.37556	4.57441	4.20629	4.67123	4.68456	4.3067	4.40029	4.49875	4.25771	4.36668	4.35891		Marveld3	0.77671	0.950654	0.131119	0.214913	0.142194	0.837866	0.384381	0.306507	0.902983	ENSMUSG00000001672	73608					Rap1 signaling pathway	ValR	Down	0.00139854	2.85433
	ENSMUSG00000001687	7.35018	6.9665	7.18039	7.32714	7.48771	7.43112	7.58021	7.64007	7.37106	7.45383	7.55596	7.36253	7.34794	7.03262		Ddx18	-0.00836826	-0.0532736	0.169158	0.940932	0.645885	0.129005	0.968554	0.77399	0.250229	ENSMUSG00000001674	66942					Ras signaling pathway	LeuR	Down	4.48014E-05	4.34871
	ENSMUSG00000001700	4.04962	3.6159	4.21102	4.26033	4.3247	3.62627	4.23974	4.07741	4.18583	4.1396	4.0562	4.41211	4.4422	3.89814		Ubl3	0.125168	-0.0533016	0.240779	0.295218	0.648997	0.0407268	0.476431	0.776274	0.108679	ENSMUSG00000001687	24109					Ras signaling pathway	ValR	Down	0.000213843	3.6699
	ENSMUSG00000001707	3.99955	3.9747	4.25127	4.026	3.93368	3.93908	4.17601	4.08295	4.30721	4.25287	4.23876	4.28509	4.32213	4.73168		Gramd2b	-0.0339367	0.120227	-0.0512972	0.857246	0.527253	0.779089	0.918593	0.683757	0.86485	ENSMUSG00000001700	107022					Ras signaling pathway	IleR	Down	0.000225683	3.6465
	ENSMUSG00000001729	7.10324	7.22818	7.18689	7.15794	7.21924	7.45087	7.02397	7.06373	7.25335	7.31867	7.17662	7.27415	7.24738	7.21492		Eef1e1	0.0753034	0.294501	-0.109826	0.516258	0.021059	0.342623	0.676974	0.0959028	0.507118	ENSMUSG00000001707	66143					Regulation of actin cytoskeleton	IleR	Down	7.17565E-11	10.1441
	ENSMUSG00000001741	1.39367	2.99025	2.03986	1.32842	6.85802	5.72378	7.18062	7.32164	5.77977	6.36333	7.22971	4.05138	5.74467	1.50768		Akt1	-0.048953	-0.0183699	-0.0670671	0.635874	0.858281	0.484576	0.770116	0.918184	0.64041	ENSMUSG00000001729	11651					Regulation of actin cytoskeleton	LeuR	Down	9.53991E-10	9.02046
	ENSMUSG00000001750	3.91204	4.0601	4.59409	4.30372	4.31934	4.98089	3.96598	4.24992	4.72825	4.44035	4.39225	4.92156	4.5866	4.58945		Il16	4.41891	1.62109	4.77314	0.000537003	0.149094	0.000220387	0.00768699	0.314865	0.00271043	ENSMUSG00000001741	16170					Regulation of actin cytoskeleton	ValR	Down	2.06097E-07	6.68593
	ENSMUSG00000001751	2.70454	2.95105	3.4054	3.37648	3.68124	3.73334	3.35113	3.52213	3.89501	3.81209	3.75691	3.67942	3.62625	3.3683		Tcirg1	0.164276	0.39993	0.0619064	0.431824	0.0689078	0.757396	0.605232	0.19661	0.850204	ENSMUSG00000001750	27060					Regulation of lipolysis in adipocytes	ValR	Down	0.000790973	3.10184
	ENSMUSG00000001755	4.24849	4.2817	4.65911	4.36833	4.46241	4.70834	4.34283	4.34524	4.77613	4.58769	4.54644	4.67788	4.70917	4.64067		Naglu	0.576759	0.352702	0.361548	0.00193476	0.042126	0.0308192	0.0170102	0.145509	0.0885506	ENSMUSG00000001751	27419					Regulation of lipolysis in adipocytes	LeuR	Down	0.00896393	2.0475
	ENSMUSG00000001761	3.68449	3.93004	4.93407	4.08146	4.85221	4.8097	4.5723	4.60227	4.86106	4.90867	4.99017	4.96572	4.88514	4.92864		Coasy	0.115315	0.192689	-0.0148084	0.291673	0.0915351	0.886332	0.472527	0.233945	0.931891	ENSMUSG00000001755	71743					Relaxin signaling pathway	ValR	Down	0.000520214	3.28382
	ENSMUSG00000001763	4.07132	4.63086	4.62505	4.72825	4.57917	4.54577	4.44677	4.39511	4.57425	4.52811	4.64678	4.8738	4.66498	5.32081		Smo	0.635162	0.680104	0.461185	0.00320216	0.00208905	0.0179257	0.0232547	0.0260204	0.0591436	ENSMUSG00000001761	319757					Relaxin signaling pathway	LeuR	Down	0.00314133	2.50289
	ENSMUSG00000001767	4.35409	4.22119	4.06625	4.34207	4.39774	4.31898	4.48108	4.49826	4.20095	4.25287	4.49553	4.08227	3.96925	4.03717		Tspan33	-0.0724872	0.348375	-0.121296	0.653867	0.0426043	0.438248	0.783867	0.146656	0.599154	ENSMUSG00000001763	232670					Relaxin signaling pathway	IleR	Down	0.0245793	1.60943
	ENSMUSG00000001768	5.05544	5.00565	5.31724	5.23568	5.00028	5.26207	4.75786	5.0584	5.10019	4.87655	4.97596	5.2724	4.94918	4.97993		Crnkl1	-0.0623948	-0.30334	0.0939045	0.590744	0.0243399	0.395785	0.735109	0.10447	0.558976	ENSMUSG00000001767	66877					Renal cell carcinoma	LeuR	Down	0.00272174	2.56515
	ENSMUSG00000001773	2.86227	3.07476	3.52514	3.47641	4.14846	4.93035	4.01883	4.56711	4.08624	3.86698	3.81557	4.92369	4.01222	4.11167		Rin2	-0.304778	-0.171344	-0.225239	0.0244132	0.177415	0.0666029	0.0897391	0.34935	0.155424	ENSMUSG00000001768	74030					Renal cell carcinoma	IleR	Down	0.0344067	1.46336
	ENSMUSG00000001774	6.62514	6.14006	6.48085	6.35282	6.24532	6.07882	6.41753	6.28472	6.34795	6.18117	6.37974	6.57178	6.3828	6.34879		Folh1	0.547696	1.06571	1.08838	0.080114	0.00220027	0.0012942	0.198888	0.0265496	0.0090005	ENSMUSG00000001773	53320					Renin secretion	ValR	Down	0.000348273	3.45808
	ENSMUSG00000001783	6.30272	6.35431	6.74233	6.4314	6.68747	6.83982	6.64132	6.6962	6.79908	6.81006	6.62905	6.809	6.73564	6.98518		Chordc1	-0.225734	-0.0598151	-0.23055	0.0800307	0.623403	0.0565503	0.198821	0.757923	0.138523	ENSMUSG00000001774	66917					Renin secretion	LeuR	Down	0.0014842	2.82851
	ENSMUSG00000001785	3.98819	4.00373	4.37025	4.08599	4.34595	3.90021	4.11906	4.24499	4.0808	4.23807	4.08828	3.97935	4.05394	4.40424		Rtcb	0.159243	0.291031	0.170977	0.109949	0.00788161	0.0676946	0.2465	0.0540038	0.157219	ENSMUSG00000001783	28088					Renin secretion	IleR	Down	0.0207455	1.68308
	ENSMUSG00000001786	4.66369	4.57393	4.99459	4.78782	5.1037	5.08853	4.96865	5.13242	5.29356	5.05262	4.93539	5.43681	5.18338	4.9666		Pwp1	-0.0945439	-0.0603476	-0.0477855	0.450066	0.632372	0.687841	0.622361	0.764071	0.801805	ENSMUSG00000001785	103136					Retrograde endocannabinoid signaling	LeuR	Down	8.04022E-05	4.09473
	ENSMUSG00000001794	6.53135	6.63505	7.10896	6.66188	7.35513	7.54678	7.24747	7.13282	7.42677	7.30666	7.23031	7.66222	7.49403	7.33433		Fbxo7	0.20841	0.353603	0.231156	0.117062	0.0138329	0.0704829	0.257112	0.0756928	0.161614	ENSMUSG00000001786	69754					Retrograde endocannabinoid signaling	ValR	Down	0.000563822	3.24886
	ENSMUSG00000001802	6.57283	6.85211	6.71471	6.6086	6.74858	6.62023	6.7264	6.68531	6.59966	6.75031	6.70083	6.44381	6.69006	6.86899		Capns1	0.458425	0.667512	0.499017	0.00311621	0.000152015	0.000915717	0.0228395	0.008019	0.00706909	ENSMUSG00000001794	12336					Retrograde endocannabinoid signaling	IleR	Down	0.00794965	2.09965
	ENSMUSG00000001815	-3.09401	-3.09401	0.374013	-3.09401	0.68148	1.3958	0.655191	0.43481	2.21838	2.21114	1.85113	1.88977	1.63958	-3.09401		Lrp3	-0.132822	-0.113711	-0.0796757	0.219045	0.288743	0.41726	0.389455	0.47375	0.579417	ENSMUSG00000001802	435965					Salivary secretion	ValR	Down	6.14546E-05	4.21145
	ENSMUSG00000001827	-3.09401	2.11255	0.512919	4.13487	3.33311	3.56959	0.655191	-2.45724	2.1577	3.49616	3.49504	5.00857	2.78732	-0.645678		Evx2	5.7796	3.19367	4.45632	0.00710941	0.136688	0.0326537	0.0390984	0.299538	0.0924222	ENSMUSG00000001815	14029					Salivary secretion	LeuR	Down	7.48536E-05	4.12579
	ENSMUSG00000001829	6.11561	5.8529	5.96799	5.94159	5.77092	5.74221	5.68776	5.80064	5.95048	5.88511	5.87096	5.85982	5.96297	5.90506		Folr1	2.36281	1.7461	0.241711	0.230429	0.399759	0.914077	0.403217	0.577888	0.948787	ENSMUSG00000001827	14275					Salivary secretion	IleR	Down	0.00268859	2.57047
	ENSMUSG00000001833	8.49677	8.38644	8.3997	8.64844	8.17407	8.33611	8.45923	8.28249	8.43616	8.27167	8.16386	8.33862	8.37203	8.06328		Clpb	-0.1961	-0.155199	-0.306668	0.0281347	0.0730866	0.00117069	0.0988276	0.204332	0.00839776	ENSMUSG00000001829	20480					Salmonella infection	ValR	Down	0.0310402	1.50808
	ENSMUSG00000001844	3.99388	4.19206	4.34258	4.16085	4.34595	4.46373	4.20367	4.4216	4.27424	4.41426	4.32205	4.16757	4.31642	4.48867		Septin7	-0.320768	-0.319256	-0.258009	0.0186065	0.0188391	0.0356653	0.0748287	0.0898905	0.0986381	ENSMUSG00000001833	235072					Salmonella infection	IleR	Down	0.0340938	1.46732
	ENSMUSG00000001847	7.96627	8.08011	8.16935	8.13705	8.01651	8.19605	8.12506	8.13422	8.24613	8.17302	8.07361	8.17248	8.15395	8.19791		Zdhhc4	0.040943	0.0509795	0.0953866	0.682021	0.61607	0.325149	0.804494	0.752697	0.488997	ENSMUSG00000001844	72881					Serotonergic synapse	ValR	Down	0.000100709	3.99693
	ENSMUSG00000001855	5.59816	5.73955	5.74479	5.76089	6.02754	6.01658	6.0149	6.10572	5.96087	6.05683	6.00862	5.61376	5.87259	5.73479		Rac1	-0.0527605	-0.0081669	-0.0579814	0.504231	0.916813	0.427563	0.667309	0.953767	0.589238	ENSMUSG00000001847	19353					Serotonergic synapse	LeuR	Down	0.00131623	2.88067
	ENSMUSG00000001864	2.77237	3.32528	3.05372	3.75181	3.45547	3.62627	3.83064	3.39423	4.0808	3.66939	3.8963	3.86852	4.01222	3.70632		Nup214	0.16892	-0.0691374	0.242586	0.0420107	0.376775	0.00401118	0.128318	0.556571	0.0201229	ENSMUSG00000001855	227720					Serotonergic synapse	IleR	Down	0.00390458	2.40843
	ENSMUSG00000001870	2.9817	2.78261	2.61878	2.91946	2.28524	2.28504	1.75804	1.69428	2.31417	1.74263	1.92403	2.39939	2.30179	2.72554		Aif1l	0.485266	0.51624	0.252102	0.0296437	0.0240462	0.230309	0.102296	0.103735	0.381613	ENSMUSG00000001864	108897					Signaling pathways regulating pluripotency of stem cells	LeuR	Down	0.0301058	1.52135
	ENSMUSG00000001891	5.96576	6.06056	6.08535	6.10885	5.95505	6.00899	6.15371	5.94762	6.2301	6.12597	5.95018	6.28772	6.15413	5.81874		Ltbp1	-1.0111	-0.439609	-0.933409	0.000294488	0.0417746	0.000415885	0.00550556	0.144828	0.00415908	ENSMUSG00000001870	268977					Sphingolipid signaling pathway	LeuR	Down	0.00156886	2.80442
	ENSMUSG00000001901	0.698948	0.534641	1.26861	1.20067	1.31949	1.06193	0.900232	0.363735	1.11222	1.46615	0.573822	1.03282	0.464349	2.06272		Ugp2	-0.0824424	-0.0634291	-0.126128	0.498037	0.601518	0.271819	0.662519	0.742077	0.430887	ENSMUSG00000001891	216558					Sphingolipid signaling pathway	ValR	Down	0.0108136	1.96603
	ENSMUSG00000001909	5.71308	5.98372	5.69459	5.77778	5.78461	5.92918	5.67794	5.76488	5.71982	5.85051	5.6434	5.58573	5.71464	5.89244		Kcnh6	0.0464759	0.215399	-0.115723	0.90334	0.575721	0.75989	0.946686	0.721928	0.851819	ENSMUSG00000001901	192775					Sphingolipid signaling pathway	IleR	Down	0.0244453	1.6118
	ENSMUSG00000001910	6.89871	7.01608	6.91785	7.00999	6.98514	7.01349	7.00269	6.98483	6.88414	6.99751	7.05577	6.80405	6.85972	6.81441		Trmt1	-0.182686	-0.157244	-0.0920487	0.127505	0.186103	0.393748	0.271872	0.359396	0.55684	ENSMUSG00000001909	212528					Spinocerebellar ataxia	LeuR	Down	0.0108207	1.96574
	ENSMUSG00000001911	7.42004	8.22094	7.54002	8.12884	8.10603	7.69134	8.30446	8.387	7.68329	7.82052	8.30133	7.17687	8.00148	6.57279		Nacc1	-0.1106	-0.229234	-0.0517754	0.16529	0.00926115	0.469641	0.322622	0.0595864	0.627661	ENSMUSG00000001910	66830					Synaptic vesicle cycle	IleR	Down	2.32565E-08	7.63346
	ENSMUSG00000001918	2.00294	2.16489	2.53974	2.65277	1.99366	2.40094	1.29246	1.37092	2.02809	2.23518	1.99343	2.47117	1.77879	2.70001		Nfix	-0.0190748	-0.667817	0.207805	0.952533	0.0516569	0.487022	0.974849	0.164791	0.642654	ENSMUSG00000001911	18032					Synaptic vesicle cycle	ValR	Down	2.97806E-05	4.52607
	ENSMUSG00000001924	8.41743	8.49882	8.69652	8.47313	8.58067	8.61545	8.46876	8.52471	8.51488	8.61698	8.63321	8.58501	8.57044	8.72926		Slc1a5	-0.379398	-0.0777552	-0.705438	0.176707	0.770989	0.0214215	0.337365	0.861715	0.0673051	ENSMUSG00000001918	20514					Synaptic vesicle cycle	LeuR	Down	0.0104419	1.98122
	ENSMUSG00000001930	5.18802	5.55902	7.25899	6.09769	6.01598	7.40995	6.06728	5.69783	5.9829	5.53538	5.98183	7.32266	5.48481	5.79482		Uba1	-0.0626246	0.0116597	-0.0617055	0.393541	0.871839	0.362488	0.570376	0.926131	0.526682	ENSMUSG00000001924	22201					T cell receptor signaling pathway	LeuR	Down	0.000169053	3.77198
	ENSMUSG00000001942	4.51322	4.23758	4.48861	4.64173	4.59257	4.45034	4.43516	4.2695	4.73519	4.44035	4.42611	4.90005	4.48858	4.4924		Vwf	-0.325824	0.0860913	0.183346	0.542752	0.870935	0.708952	0.698416	0.925574	0.816063	ENSMUSG00000001930	22371					T cell receptor signaling pathway	IleR	Down	0.00390458	2.40843
	ENSMUSG00000001943	0.698948	1.26738	1.48658	1.16688	0.0130918	0.748474	1.02948	0.800423	0.544904	0.808374	0.573822	1.15409	0.82721	0.751334		Siae	-0.0733521	0.0810739	-0.123667	0.602268	0.56648	0.366359	0.743857	0.714769	0.530627	ENSMUSG00000001942	22619					T cell receptor signaling pathway	ValR	Down	0.0307094	1.51273
	ENSMUSG00000001946	3.77325	3.91483	4.19047	3.91843	3.77822	4.17987	4.09465	3.82301	3.96161	3.80809	3.79628	4.34682	3.77503	3.80542		Vsig2	-0.653814	-0.332745	-0.60384	0.0294916	0.224932	0.0357078	0.102025	0.40433	0.0987135	ENSMUSG00000001943	57276					Taste transduction	ValR	Down	0.0137247	1.8625
	ENSMUSG00000001948	0.582848	0.822227	1.38171	1.41732	1.23089	1.60363	0.987672	1.0472	1.11222	1.19909	1.07847	1.7997	1.60257	1.64781		Esam	-0.230747	-0.0320479	-0.0636085	0.166953	0.842225	0.677666	0.324638	0.907735	0.794287	ENSMUSG00000001946	69524					Thyroid hormone signaling pathway	LeuR	Down	0.000692751	3.15942
	ENSMUSG00000001962	4.08739	4.30132	4.41523	4.18214	4.60143	4.43683	4.51826	4.3173	4.44478	4.32466	4.36632	4.53445	4.47328	4.49981		Spa17	-0.0501324	0.564798	0.0687039	0.832082	0.022789	0.761541	0.903373	0.100646	0.852633	ENSMUSG00000001948	20686					Thyroid hormone signaling pathway	IleR	Down	0.00340185	2.46829
	ENSMUSG00000001964	4.55268	4.69471	4.84991	4.49987	4.82242	4.74941	4.73908	4.67387	4.68733	4.71949	5.00226	4.74966	4.46326	4.91838		Fam50a	-0.002264	0.165667	0.13315	0.9808	0.0961328	0.151365	0.989653	0.241786	0.28086	ENSMUSG00000001962	108160					Thyroid hormone signaling pathway	ValR	Down	0.00613061	2.2125
	ENSMUSG00000001983	3.22383	3.07476	3.41429	3.3238	3.4845	3.09477	3.52196	3.47232	3.20011	3.54507	3.54212	3.65907	3.5794	3.2589		Emd	0.022732	-0.0169008	0.0100084	0.843986	0.885725	0.927447	0.911057	0.935012	0.95666	ENSMUSG00000001964	13726					Tight junction	IleR	Down	0.000448546	3.34819
	ENSMUSG00000001985	7.29993	7.07477	6.84205	7.08463	6.73052	6.56021	6.4126	6.759	6.31128	6.54262	6.53714	6.11267	6.50816	7.20644		Taco1	0.0602745	0.154783	0.0530602	0.684732	0.309871	0.714042	0.806453	0.494811	0.819155	ENSMUSG00000001983	70207					Tight junction	LeuR	Down	0.00140207	2.85323
	ENSMUSG00000001986	8.08773	8.07499	7.55568	8.01298	7.00302	6.88696	7.0704	7.1717	7.10455	6.90913	7.03842	6.87444	7.27558	6.91618		Grik3	-0.741566	-0.560571	-0.548004	0.00314732	0.0171381	0.0127524	0.0229593	0.0855644	0.0461094	ENSMUSG00000001985	14807					Tight junction	ValR	Down	0.00580037	2.23654
	ENSMUSG00000001988	2.60388	3.35562	3.75945	2.92957	2.1468	2.41939	2.61421	-0.26553	3.21011	3.27626	1.51592	3.83263	3.14995	3.131		Gria3	-1.04414	-1.00475	-0.988019	1.73E-05	2.53E-05	1.37E-05	0.00158698	0.00446533	0.000568622	ENSMUSG00000001986	53623					Tuberculosis	LeuR	Down	0.017338	1.761
	ENSMUSG00000001995	6.03368	6.117	6.45953	6.18678	6.58395	6.93422	6.45636	6.30146	6.52255	6.65048	6.65248	6.73438	6.51564	6.22671		Npas1	-0.565984	0.161397	-1.56857	0.299261	0.741078	0.0208673	0.480463	0.840685	0.0661709	ENSMUSG00000001988	18142					Tuberculosis	IleR	Down	0.0385326	1.41417
	ENSMUSG00000001998	4.1397	4.09648	4.08863	3.87724	4.70374	4.37675	4.83651	4.82035	4.45743	4.59931	4.60674	3.75327	4.4422	4.09218		Sipa1l2	0.280367	0.198146	0.28228	0.0799386	0.202398	0.0591883	0.198646	0.3789	0.143062	ENSMUSG00000001995	244668					Type II diabetes mellitus	LeuR	Down	0.000664252	3.17767
	ENSMUSG00000001999	3.5206	3.39997	3.91787	3.68773	4.08036	3.97069	3.97671	4.12116	3.95568	4.09102	4.16046	4.08989	4.166	3.44715		Ap4e1	0.385852	-0.0847593	0.557722	0.0241341	0.607354	0.00181708	0.0890944	0.746307	0.0114439	ENSMUSG00000001998	108011					Type II diabetes mellitus	IleR	Down	0.0207455	1.68308
	ENSMUSG00000002006	7.00445	7.03255	6.90411	6.81969	6.44562	6.3789	6.45732	6.47589	6.49215	6.573	6.5352	5.93155	6.52926	7.27667		Blvra	0.315278	0.170671	0.320914	0.0623466	0.306395	0.051745	0.16748	0.491655	0.129746	ENSMUSG00000001999	109778					Vascular smooth muscle contraction	LeuR	Down	0.00167322	2.77645
	ENSMUSG00000002007	1.75726	2.81573	2.87207	3.03634	2.47079	3.48457	2.54383	2.47908	3.17991	2.93098	2.20325	3.17694	3.2127	2.85842		Pdzd4	-0.536399	-0.455092	-0.589014	0.0260402	0.0528149	0.0106555	0.0937706	0.167105	0.0405306	ENSMUSG00000002006	245469					Vascular smooth muscle contraction	ValR	Down	0.0279664	1.55336
	ENSMUSG00000002010	6.55561	6.68892	6.95298	6.68742	7.05394	6.97454	7.03042	7.16257	6.8431	7.03088	7.07956	6.9381	7.07488	6.96389		Srpk3	0.0138198	0.34729	0.0088468	0.96678	0.293822	0.978185	0.981368	0.478798	0.987546	ENSMUSG00000002007	56504					VEGF signaling pathway	LeuR	Down	1.98902E-05	4.70136
	ENSMUSG00000002012	5.47939	5.74816	6.52152	5.31109	5.69429	5.78906	5.17832	5.30122	5.90505	5.82895	5.39465	5.55026	5.7927	7.37875		Idh3g	0.134087	0.176858	0.24658	0.121336	0.0475367	0.00576469	0.263368	0.156899	0.0259872	ENSMUSG00000002010	15929					VEGF signaling pathway	IleR	Down	0.000838015	3.07675
	ENSMUSG00000002014	4.67791	4.69456	4.90282	4.66914	4.95259	5.02672	5.04962	5.1163	5.18626	5.16796	5.34019	5.00253	4.99631	5.35598		Pnck	-0.182359	0.385823	-0.365547	0.63463	0.318939	0.318538	0.769188	0.503807	0.481545	ENSMUSG00000002012	93843					VEGF signaling pathway	ValR	Down	0.00795536	2.09934
	ENSMUSG00000002015	5.45069	5.56065	5.97401	5.71194	6.04875	5.9906	6.02398	6.03457	6.07329	6.13239	6.09798	6.35804	6.192	6.08103		Ssr4	0.366751	0.29266	0.216081	0.0017513	0.00864589	0.0308129	0.0158699	0.0571751	0.0885506	ENSMUSG00000002014	20832					Wnt signaling pathway	ValR	Down	0.000750815	3.12447
	ENSMUSG00000002017	5.09041	5.11612	5.32197	5.19015	5.66077	5.63779	5.8306	5.74404	5.77642	5.65048	5.66128	5.78315	5.77825	5.24118		Bcap31	0.298005	0.441827	0.262482	0.00655509	0.000353564	0.00911594	0.0370374	0.0112756	0.0364093	ENSMUSG00000002015	27061					Wnt signaling pathway	LeuR	Down	0.00231965	2.63458
	ENSMUSG00000002020	-0.200552	-0.880488	-0.255812	0.303796	5.65439	4.74901	6.00708	6.12331	3.83168	4.74458	5.30423	2.60484	3.887	0.64831		Fam98a	0.387256	0.325225	0.453082	0.00784703	0.0212888	0.00172153	0.0416255	0.0964593	0.0109863	ENSMUSG00000002017	72722					Wnt signaling pathway	IleR	Down	0.00340185	2.46829
	ENSMUSG00000002028	8.24014	8.43365	7.80164	7.8805	8.40579	7.91009	8.39446	8.48706	8.11861	8.29437	8.57356	7.5097	7.77126	7.65771		Ltbp2	4.92907	2.57913	5.97055	0.000570041	0.049746	9.02E-05	0.00791333	0.161239	0.00154812	ENSMUSG00000002020	16997					Yersinia infection	LeuR	Down	6.67106E-05	4.17581
	ENSMUSG00000002031	4.75034	4.76408	5.11671	4.93559	5.20893	5.25951	5.2263	5.12707	5.15555	5.28632	5.0484	5.17366	5.03849	5.31452		Kmt2a	0.110797	-0.536801	0.122064	0.572704	0.0141291	0.501172	0.720663	0.0766626	0.654813	ENSMUSG00000002028	214162					Yersinia infection	IleR	Down	0.000214967	3.66763
	ENSMUSG00000002032	5.63507	5.95552	6.11155	6.08531	6.4208	6.4069	6.54191	6.46107	6.13624	6.29492	6.31457	6.13033	6.20131	5.82318		Ift46	0.14744	0.195222	0.226544	0.133565	0.055345	0.0212968	0.279839	0.171737	0.0670534	ENSMUSG00000002031	76568					Yersinia infection	ValR	Down	0.0104465	1.98103
	ENSMUSG00000002043	2.73205	3.13722	2.95969	3.05493	3.1994	3.1288	3.00846	2.72576	3.24941	3.31061	3.13447	3.24678	2.88302	3.21451		Tmem25	0.172012	0.00758433	0.42266	0.149038	0.947294	0.00132014	0.301266	0.970631	0.00912317	ENSMUSG00000002032	71687					Acute myeloid leukemia	ValR	NA	NA	NA
	ENSMUSG00000002052	7.78275	7.79955	7.77514	7.75144	7.79347	7.69513	7.71763	7.85331	7.63309	7.66907	7.80588	7.52138	7.75079	7.93339		Trappc6a	0.135951	0.0705545	-0.0551711	0.376006	0.654106	0.71636	0.554254	0.779907	0.821188	ENSMUSG00000002043	67091					Acute myeloid leukemia	IleR	NA	NA	NA
	ENSMUSG00000002055	4.38475	4.96441	4.48861	4.76541	4.86698	4.16901	4.48859	4.14785	3.91348	4.07446	4.32205	3.85963	4.31642	3.9958		Supt6	-0.203425	-0.135894	-0.100175	0.0452755	0.162434	0.258819	0.135239	0.331164	0.415583	ENSMUSG00000002052	20926					Adipocytokine signaling pathway	IleR	NA	NA	NA
	ENSMUSG00000002058	3.69851	4.01328	4.62505	4.1694	4.56565	4.57485	4.22632	3.88143	4.35304	4.56652	4.20503	4.83124	4.32781	4.97727		Spag5	-0.686562	-0.724896	-0.333466	0.00373191	0.00303756	0.0847444	0.0254931	0.0310863	0.184736	ENSMUSG00000002055	54141					Adipocytokine signaling pathway	ValR	NA	NA	NA
	ENSMUSG00000002059	3.37983	3.57135	3.77334	3.44151	3.50354	3.89363	3.57939	3.81637	3.71017	3.97087	3.75024	3.70446	3.69818	4.39631		Unc119	0.130769	0.513397	0.0856585	0.546386	0.027774	0.680709	0.701269	0.113214	0.79642	ENSMUSG00000002058	22248					AGE-RAGE signaling pathway in diabetic complications	IleR	NA	NA	NA
	ENSMUSG00000002064	4.86352	4.93708	5.2861	4.83967	5.11303	5.02371	4.99263	4.99219	5.17609	5.04414	5.05653	5.11511	5.23568	5.58767		Rab34	0.160846	0.305176	0.0717297	0.364134	0.0979599	0.676596	0.542618	0.244564	0.793762	ENSMUSG00000002059	19376					AGE-RAGE signaling pathway in diabetic complications	ValR	NA	NA	NA
	ENSMUSG00000002068	3.45606	3.71869	3.29422	3.2531	3.17586	3.1062	3.12875	2.44506	3.35228	2.9887	2.76274	3.42003	3.44995	3.14052		Sdf2	-0.0192084	0.238507	-0.0383708	0.864873	0.0495089	0.719903	0.923538	0.160757	0.823881	ENSMUSG00000002064	20316					Alcoholism	LeuR	NA	NA	NA
	ENSMUSG00000002076	-2.47495	-1.59881	-1.39943	-1.85348	-0.828498	-0.930085	-1.51314	-2.45724	0.0167156	-0.513071	-0.85347	-0.941096	-0.27349	-0.782934		Ccne1	-0.537549	-0.188868	-0.560586	0.0226307	0.367749	0.0163951	0.085223	0.549142	0.0554007	ENSMUSG00000002068	12447					Aldosterone-regulated sodium reabsorption	IleR	NA	NA	NA
	ENSMUSG00000002083	2.11168	2.11255	1.86933	2.35565	2.71899	2.06841	2.66814	2.99633	2.09435	2.27051	2.62375	1.18289	2.20635	1.67427		Hsf2bp	1.61028	1.36835	0.41074	0.010965	0.0302406	0.5009	0.0525976	0.119329	0.654685	ENSMUSG00000002076	74377					Aldosterone-regulated sodium reabsorption	ValR	NA	NA	NA
	ENSMUSG00000002100	-2.04316	-2.55323	-2.4532	-1.19649	3.58622	3.09477	4.52559	4.68841	2.31417	3.27045	4.14529	0.359999	2.13038	-1.51809		Bbc3	0.0806796	-0.605358	0.420851	0.755924	0.0545278	0.100507	0.853899	0.170379	0.208995	ENSMUSG00000002083	170770					Arrhythmogenic right ventricular cardiomyopathy	LeuR	NA	NA	NA
	ENSMUSG00000002102	6.59079	6.74801	6.62566	6.73576	6.75951	6.80605	6.65641	6.66606	6.6638	6.65271	6.66671	6.80611	6.77878	6.64062		Mybpc3	5.89854	2.70196	6.69081	0.00185942	0.136919	0.000635492	0.0165006	0.299885	0.00552526	ENSMUSG00000002100	17868					Arrhythmogenic right ventricular cardiomyopathy	IleR	NA	NA	NA
	ENSMUSG00000002103	6.18943	6.26621	6.45092	6.35938	6.31028	6.4069	6.1841	6.27264	6.38593	6.43968	6.32021	6.28357	6.2796	6.61011		Psmc3	-0.142941	-0.0279552	-0.0406624	0.112417	0.744431	0.60926	0.250138	0.842669	0.742599	ENSMUSG00000002102	19182					B cell receptor signaling pathway	IleR	NA	NA	NA
	ENSMUSG00000002104	-0.55228	-1.38305	-0.0461796	-0.306216	-0.649619	-0.100761	-0.639602	-0.97996	-2.0297	-0.682895	-0.699499	-0.941096	-0.759791	-0.520353		Acp2	-0.0637172	-0.0194913	-0.110956	0.481781	0.828214	0.196562	0.64869	0.898972	0.340389	ENSMUSG00000002103	11432					B cell receptor signaling pathway	ValR	NA	NA	NA
	ENSMUSG00000002105	4.14482	4.19626	4.57043	4.56274	5.10058	5.21533	5.28357	5.2724	5.02574	5.21255	5.07532	5.10574	5.03155	4.50719		Rapsn	-0.755396	-0.278143	-0.0861424	0.148733	0.560535	0.84454	0.300884	0.710605	0.906728	ENSMUSG00000002104	19400					Carbohydrate digestion and absorption	ValR	NA	NA	NA
	ENSMUSG00000002107	8.93575	8.7223	7.98324	8.58309	7.22856	6.93982	7.37203	7.60342	7.31196	7.1954	7.47891	6.10986	7.51969	7.54392		Slc39a13	0.609978	0.416195	0.762436	0.000970469	0.01426	8.23E-05	0.0110812	0.0770713	0.0014664	ENSMUSG00000002105	68427					Carbon metabolism	IleR	NA	NA	NA
	ENSMUSG00000002108	1.17051	1.20209	1.76199	2.07512	2.63516	2.54228	3.20371	2.92406	2.74381	2.78389	3.19465	2.74658	2.66701	1.50768		Celf2	-1.35609	-1.58983	-1.35896	0.00110155	0.000288618	0.00057929	0.0119295	0.0106482	0.00520986	ENSMUSG00000002107	14007					Carbon metabolism	ValR	NA	NA	NA
	ENSMUSG00000002109	3.46429	3.77028	3.6127	3.39849	3.77822	3.81918	4.10934	3.99749	3.87001	4.04415	4.00111	3.34559	3.65364	3.75672		Nr1h3	1.22686	0.668991	1.21561	0.00202515	0.0761542	0.00198083	0.0174979	0.209532	0.0121849	ENSMUSG00000002108	22259					Cardiac muscle contraction	IleR	NA	NA	NA
	ENSMUSG00000002111	1.80986	2.0018	2.91027	2.21394	2.04653	2.57556	1.39197	1.66502	2.71602	2.16181	1.99343	3.68949	2.36945	1.87013		Ddb2	0.292471	-0.0892352	0.287937	0.0486454	0.546262	0.0462586	0.141917	0.698449	0.119256	ENSMUSG00000002109	107986					Cardiac muscle contraction	ValR	NA	NA	NA
	ENSMUSG00000002129	6.41096	6.16384	6.32576	6.2232	6.35943	6.25986	6.39071	6.52354	6.15447	6.35992	6.4889	6.07477	6.33424	6.44318		Spi1	-0.0941851	0.409164	-0.427668	0.829604	0.343048	0.347646	0.901743	0.526627	0.512284	ENSMUSG00000002111	20375					Cellular senescence	IleR	NA	NA	NA
	ENSMUSG00000002147	3.94181	3.68324	3.9116	4.33068	3.49405	3.90676	3.44681	3.59376	3.89501	3.63817	3.96701	4.33083	3.92497	3.42394		Sf3a1	-0.075285	-0.0915858	0.0151415	0.49105	0.404768	0.880003	0.657091	0.582237	0.927695	ENSMUSG00000002129	67465					Cellular senescence	ValR	NA	NA	NA
	ENSMUSG00000002190	3.73297	3.45705	4.43284	4.02128	4.87797	5.1114	4.91668	4.53107	5.01723	5.00796	4.57691	5.33467	5.08954	3.81139		Stat6	-0.290371	-0.148889	-0.453852	0.187651	0.492569	0.0483411	0.351137	0.656019	0.123077	ENSMUSG00000002147	20852					Chemical carcinogenesis - receptor activation	IleR	NA	NA	NA
	ENSMUSG00000002204	-2.04316	-2.1608	0.2992	-0.746747	-2.38498	0.268254	-0.928861	-1.17784	-0.825251	-1.87438	-0.699499	1.5792	-0.578859	-1.29634		Clgn	0.839239	0.746607	0.865624	0.0238622	0.0434819	0.0161728	0.0885032	0.148543	0.0547711	ENSMUSG00000002190	12745					Choline metabolism in cancer	IleR	NA	NA	NA
	ENSMUSG00000002205	4.24372	4.25378	4.36568	4.10395	4.47211	4.477	4.51459	4.575	4.31186	4.42213	4.36632	4.41211	4.25216	4.07738		Napsa	-0.153795	1.34409	0.0992218	0.886419	0.17349	0.923122	0.936293	0.344973	0.954222	ENSMUSG00000002204	16541					Choline metabolism in cancer	ValR	NA	NA	NA
	ENSMUSG00000002210	4.49326	4.58678	4.12157	4.55948	4.51025	4.54996	4.61068	4.71364	4.2258	4.36607	4.48352	4.05916	4.28173	4.1779		Vrk3	0.00434202	-0.0773247	0.186028	0.965646	0.460607	0.0670546	0.98098	0.630196	0.156215	ENSMUSG00000002205	101568					Collecting duct acid secretion	LeuR	NA	NA	NA
	ENSMUSG00000002221	5.42563	5.49401	5.40682	5.3605	5.47555	5.37504	5.42146	5.48408	5.21136	5.46342	5.49377	5.07343	5.28907	5.5807		Smg9	-0.212299	-0.37758	0.0684258	0.144429	0.0196416	0.599577	0.295023	0.0919205	0.736101	ENSMUSG00000002210	71997					Cytoskeleton in muscle cells	LeuR	NA	NA	NA
	ENSMUSG00000002222	7.47094	7.25106	7.21451	7.49227	7.76515	7.46979	7.99096	8.1198	7.45856	7.57123	7.84747	7.14247	7.39266	6.86684		Paxip1	-0.158303	-0.204628	-0.0700333	0.177408	0.090973	0.51125	0.338325	0.233197	0.664276	ENSMUSG00000002221	55982					Dilated cardiomyopathy	IleR	NA	NA	NA
	ENSMUSG00000002227	3.97673	4.11434	3.6732	3.95848	2.60022	2.68631	2.16679	2.3563	2.98411	2.73414	2.76274	3.19118	3.17538	4.43938		Rmnd5a	0.139983	-0.317325	0.391058	0.423968	0.0824162	0.026842	0.598111	0.219919	0.0797673	ENSMUSG00000002222	68477					DNA replication	IleR	NA	NA	NA
	ENSMUSG00000002228	-0.55228	-0.880488	-1.16952	-0.509732	0.982182	1.27947	1.48507	1.72296	0.723	0.901463	0.633009	1.2388	0.761574	-0.0185206		Mov10	-1.25875	-0.421703	-1.59317	0.000660934	0.119246	0.000111485	0.00854586	0.275734	0.0017643	ENSMUSG00000002227	17454					DNA replication	LeuR	NA	NA	NA
	ENSMUSG00000002233	3.5206	3.45705	4.02041	3.63927	4.04181	3.98314	3.75788	3.63961	4.17567	3.81608	4.16046	4.31466	4.15964	3.79942		Ppm1j	1.57915	1.5267	2.25937	0.00174996	0.00262251	4.43E-05	0.0158699	0.0287422	0.00104806	ENSMUSG00000002228	71887					Efferocytosis	IleR	NA	NA	NA
	ENSMUSG00000002249	1.83545	1.38972	2.0167	1.81645	2.95856	2.92445	2.00855	2.16052	2.61431	2.63822	2.20325	2.75619	2.43407	2.04254		Rhoc	0.242492	0.350322	0.105323	0.153384	0.0492598	0.517378	0.30699	0.160357	0.668753	ENSMUSG00000002233	11853					Efferocytosis	ValR	NA	NA	NA
	ENSMUSG00000002250	4.64572	5.1139	4.9797	5.12566	5.12537	5.11706	5.12628	5.16415	5.11357	4.99217	5.17328	5.16105	5.09621	4.50351		Tead3	0.630155	0.594348	0.65899	0.0418589	0.0586577	0.0304664	0.128105	0.177276	0.0878166	ENSMUSG00000002249	21678					Endocrine resistance	IleR	NA	NA	NA
	ENSMUSG00000002257	0.456581	0.586731	1.34499	1.09683	1.93877	2.06841	1.94443	1.25786	1.58131	1.85551	1.51592	2.43573	1.93582	1.14106		Ppard	-0.0113954	-0.146697	0.0749708	0.94165	0.363803	0.610077	0.968822	0.545537	0.743174	ENSMUSG00000002250	19015					Endometrial cancer	IleR	NA	NA	NA
	ENSMUSG00000002265	8.91357	8.87018	9.5354	8.84335	9.73844	9.69321	9.6171	9.58383	9.86809	10.0896	9.64922	9.64018	9.29683	10.1266		Def6	0.70079	0.933032	0.870153	0.0677216	0.019299	0.0228006	0.17753	0.0912818	0.0706051	ENSMUSG00000002257	23853					Endometrial cancer	ValR	NA	NA	NA
	ENSMUSG00000002266	2.54304	2.07657	3.58934	1.9215	3.57726	3.79113	3.16671	3.60151	4.66425	4.60624	3.5651	4.01581	3.54079	5.95043		Peg3	0.696103	0.548731	0.529403	0.0021966	0.00998491	0.00763495	0.0185181	0.0623099	0.0319069	ENSMUSG00000002265	18616					Fc epsilon RI signaling pathway	IleR	NA	NA	NA
	ENSMUSG00000002274	4.98526	5.32079	5.55027	5.50583	6.83543	6.73745	7.18672	7.05126	6.39432	6.69565	7.01331	6.32884	6.53892	5.60387		Zim1	1.68171	1.95583	0.941723	0.0158156	0.00640014	0.160107	0.0671134	0.0481706	0.292061	ENSMUSG00000002266	22776					Fc epsilon RI signaling pathway	ValR	NA	NA	NA
	ENSMUSG00000002279	3.99388	3.95997	4.06625	3.78559	4.01553	4.04383	4.03432	3.98571	4.25022	3.99219	4.15037	4.29172	4.29918	3.77517		Metrn	1.23022	0.716777	1.52309	6.95E-05	0.00540052	3.67E-06	0.00267763	0.0437285	0.000339668	ENSMUSG00000002274	70083					Fc gamma R-mediated phagocytosis	ValR	NA	NA	NA
	ENSMUSG00000002280	4.56769	4.72103	4.67399	4.59803	4.75627	4.65875	4.68451	4.76281	4.6162	4.66937	4.80634	4.67027	4.70481	4.62719		Lmf1	0.0421514	0.0796406	-0.0130742	0.759006	0.570281	0.922165	0.85588	0.717854	0.953616	ENSMUSG00000002279	76483					Fluid shear stress and atherosclerosis	IleR	NA	NA	NA
	ENSMUSG00000002289	0.806396	0.424453	3.01917	1.02321	1.27587	2.41939	1.18557	1.88402	1.69955	1.14934	1.6073	1.60069	0.82721	2.28505		Ciao3	-0.0733516	-0.0686197	-0.0126693	0.370724	0.407906	0.868329	0.548531	0.585072	0.920906	ENSMUSG00000002280	67563					Fluid shear stress and atherosclerosis	ValR	NA	NA	NA
	ENSMUSG00000002297	1.17051	1.38972	0.577659	0.863643	0.982182	1.06193	0.807148	0.800423	0.188331	0.931205	0.897214	0.409563	0.464349	0.593901		Angptl4	0.0237174	0.246083	0.316304	0.964571	0.648523	0.53354	0.980531	0.776065	0.683151	ENSMUSG00000002289	57875					GABAergic synapse	LeuR	NA	NA	NA
	ENSMUSG00000002307	4.25799	4.52471	4.3839	4.43016	4.72417	4.4945	4.64134	4.59064	4.43203	4.61314	4.58817	4.2549	4.41043	4.50719		Dbf4	-0.437703	-0.634519	-0.179606	0.13301	0.0461592	0.492105	0.278994	0.154103	0.64742	ENSMUSG00000002297	27214					Glycosaminoglycan biosynthesis - heparan sulfate / heparin	IleR	NA	NA	NA
	ENSMUSG00000002308	3.25261	3.10186	3.0763	3.22053	3.2899	3.41274	3.12875	3.23408	3.40545	3.4558	3.28044	3.42606	3.35301	3.53641		Daxx	0.0189587	-0.111947	0.123041	0.849848	0.288011	0.208059	0.914312	0.473139	0.355027	ENSMUSG00000002307	13163					Glycosaminoglycan biosynthesis - heparan sulfate / heparin	ValR	NA	NA	NA
	ENSMUSG00000002319	6.12309	6.3862	6.56768	6.23262	6.4919	6.5127	6.1698	6.23667	6.4025	6.51429	6.32435	6.55645	6.56085	6.81247		Cd320	0.100689	0.191934	0.0142263	0.396386	0.122099	0.902034	0.572967	0.279583	0.941155	ENSMUSG00000002308	54219					Hepatitis B	ValR	NA	NA	NA
	ENSMUSG00000002320	4.87982	5.01485	5.34617	5.19387	5.32254	5.39073	5.21316	5.34305	5.26494	5.26843	5.37768	5.29938	5.38803	5.2586		Ipo4	-0.0429879	0.221507	-0.0628	0.705053	0.0676192	0.552048	0.820796	0.194564	0.699059	ENSMUSG00000002319	75751					Hepatocellular carcinoma	ValR	NA	NA	NA
	ENSMUSG00000002324	-3.09401	-3.09401	-1.39943	-2.5537	1.6956	-0.754432	1.39197	1.29654	-0.0774092	0.840076	0.309323	-0.941096	0.464349	-2.51356		Tm9sf1	0.0638106	0.108781	0.119078	0.45294	0.212459	0.147851	0.624828	0.390234	0.275853	ENSMUSG00000002320	74140					HIF-1 signaling pathway	LeuR	NA	NA	NA
	ENSMUSG00000002325	4.15502	3.82009	4.25127	4.8741	3.67428	3.4933	4.08665	4.16885	3.8888	3.68331	4.13509	3.95034	4.20972	4.08726		Rec8	4.09665	2.25826	4.64777	0.00553937	0.125594	0.00190264	0.0332786	0.284083	0.0118527	ENSMUSG00000002324	56739					HIF-1 signaling pathway	ValR	NA	NA	NA
	ENSMUSG00000002326	3.77325	3.75897	3.70253	3.78559	3.63019	3.56131	3.93332	3.803	4.07534	3.69562	3.93797	3.96699	3.887	3.84672		Irf9	-0.53473	-0.310275	-0.504128	0.0301809	0.178689	0.034071	0.103536	0.350722	0.0953427	ENSMUSG00000002325	16391					Hippo signaling pathway	LeuR	NA	NA	NA
	ENSMUSG00000002329	4.68848	4.8938	4.80819	4.76823	4.67883	4.85444	4.75786	4.65159	4.90787	4.69776	4.87844	4.90438	4.73077	4.90649		Gmpr2	-0.00465434	0.057717	-0.102593	0.97064	0.655008	0.418105	0.983727	0.780307	0.580323	ENSMUSG00000002326	105446					Homologous recombination	LeuR	NA	NA	NA
	ENSMUSG00000002332	5.4193	5.57361	5.96799	5.79447	6.1847	6.17557	5.74535	5.77004	6.29376	6.02959	5.87556	6.39389	6.03592	5.83935		Mdp1	-0.0993745	-0.0300872	-0.14233	0.31971	0.761053	0.144289	0.50038	0.854556	0.2713	ENSMUSG00000002329	67881					Homologous recombination	IleR	NA	NA	NA
	ENSMUSG00000002341	7.64071	7.53825	6.87704	7.32953	5.32584	5.12551	4.72005	4.64411	5.92035	5.43515	4.93832	5.5475	6.34548	6.6212		Dhrs1	0.247411	0.306954	0.189913	0.158566	0.086706	0.239235	0.31381	0.226838	0.392546	ENSMUSG00000002332	52585					Human papillomavirus infection	ValR	NA	NA	NA
	ENSMUSG00000002342	4.62017	4.89896	4.84153	4.75408	4.89968	4.88793	4.91668	4.68841	4.77613	4.84955	4.94418	4.8538	4.9418	4.97461		Ncan	-2.04852	-1.27274	-2.49147	1.09E-05	0.000787134	8.86E-07	0.00136464	0.0162177	0.00022524	ENSMUSG00000002341	13004					Human papillomavirus infection	LeuR	NA	NA	NA
	ENSMUSG00000002343	4.31823	4.44934	4.4108	4.36833	4.45265	4.35775	4.36341	4.39064	4.25506	4.2646	4.44687	4.19256	4.463	4.55426		Tmem161a	-0.0525789	0.0468688	-0.0197635	0.572106	0.615743	0.821545	0.720464	0.752412	0.892902	ENSMUSG00000002342	234371					Hypertrophic cardiomyopathy	ValR	NA	NA	NA
	ENSMUSG00000002345	3.48869	3.32528	3.43191	3.28495	3.40574	3.16203	3.40771	3.19366	3.4651	3.42999	3.317	3.19825	3.617	3.3272		Armc6	-0.198759	-0.0899938	-0.0847968	0.056887	0.363912	0.364018	0.157771	0.545629	0.528168	ENSMUSG00000002343	76813					Hypertrophic cardiomyopathy	IleR	NA	NA	NA
	ENSMUSG00000002346	5.25831	5.27933	5.08087	5.16684	4.97322	5.01767	5.05722	5.2724	5.01723	5.11873	5.20532	4.66263	5.04195	5.33124		Borcs8	-0.0996937	-0.118812	-0.17169	0.426843	0.357167	0.175573	0.600855	0.538856	0.312286	ENSMUSG00000002345	72368					Inositol phosphate metabolism	IleR	NA	NA	NA
	ENSMUSG00000002365	4.02202	4.2335	4.26607	4.45487	4.70785	4.78857	4.41952	4.77656	4.56259	4.62	4.78367	4.72268	4.51372	4.3601		Slc25a42	-0.210744	-0.288089	-0.201919	0.152575	0.0615807	0.146511	0.305946	0.183058	0.274249	ENSMUSG00000002346	73095					Inositol phosphate metabolism	ValR	NA	NA	NA
	ENSMUSG00000002372	6.31982	6.28801	6.3687	6.21082	6.35682	6.28522	6.29217	6.48743	6.21901	6.39702	6.416	6.04077	6.22738	6.53358		Snx9	0.275625	0.1973	0.332523	0.0479094	0.150364	0.0159214	0.140405	0.316381	0.0540941	ENSMUSG00000002365	66616					Insulin resistance	IleR	NA	NA	NA
	ENSMUSG00000002379	5.13489	5.38791	5.52849	5.43158	5.48755	5.6728	5.58461	5.30834	5.65178	5.74562	5.4347	5.85647	5.63669	5.56664		Ranbp3	-0.0818118	-0.123909	-0.0289769	0.439897	0.249605	0.765352	0.61307	0.432245	0.855444	ENSMUSG00000002372	71810					Insulin resistance	ValR	NA	NA	NA
	ENSMUSG00000002393	4.7266	4.99364	4.84811	4.73403	4.98681	4.65486	4.89987	4.95036	4.74553	4.85538	5.0265	4.84707	4.78546	4.83205		Ndufa11	0.111904	0.223108	0.0536987	0.370718	0.0878429	0.643265	0.548531	0.228315	0.768187	ENSMUSG00000002379	69875					Kaposi sarcoma-associated herpesvirus infection	LeuR	NA	NA	NA
	ENSMUSG00000002395	4.73682	5.06194	5.20901	4.86886	5.33384	5.42381	5.20821	5.27725	5.31456	5.49985	5.45124	5.23852	5.20206	5.37627		Nr2f6	-0.0795634	-0.0959677	-0.0404877	0.46483	0.38681	0.691875	0.634773	0.565651	0.804129	ENSMUSG00000002393	13864					Leukocyte transendothelial migration	ValR	NA	NA	NA
	ENSMUSG00000002396	4.09801	3.63458	3.33224	3.6269	3.15193	2.81726	3.02922	3.22408	2.81103	3.07115	3.40452	3.3134	3.58889	3.31884		Use1	0.326188	0.210664	0.252645	0.00500993	0.0510215	0.0160494	0.0311562	0.163815	0.0544465	ENSMUSG00000002395	67023					Leukocyte transendothelial migration	LeuR	NA	NA	NA
	ENSMUSG00000002409	4.9363	4.87035	4.5219	4.80164	4.76418	4.54157	4.58988	4.78679	4.38868	4.64265	4.82233	4.36892	4.50371	4.23679		Ocel1	-0.703199	-0.371924	-0.701062	0.00357331	0.0753568	0.00302112	0.0249481	0.207972	0.0165063	ENSMUSG00000002396	77090					Melanoma	ValR	NA	NA	NA
	ENSMUSG00000002413	7.31251	7.1908	6.90332	7.09083	7.18501	7.0092	7.17481	7.24151	7.02185	7.12396	7.08288	6.64603	6.86139	6.61438		Dyrk1b	-0.290424	-0.515492	-0.200515	0.0576644	0.00354803	0.151651	0.159168	0.0339575	0.281186	ENSMUSG00000002409	13549					Motor proteins	LeuR	NA	NA	NA
	ENSMUSG00000002416	5.45276	5.2249	5.50371	5.32838	5.67553	5.48857	5.80374	5.94762	5.55117	5.73085	5.87091	5.90155	5.8332	5.72687		Braf	-0.177687	-0.512061	-0.0597067	0.167715	0.000996975	0.604231	0.325665	0.0179268	0.739332	ENSMUSG00000002413	109880					mTOR signaling pathway	LeuR	NA	NA	NA
	ENSMUSG00000002428	4.87591	4.68563	4.9767	4.77666	4.97663	4.82361	5.24638	5.13242	5.28176	5.02874	5.20776	4.93643	4.98557	4.86688		Ndufb2	0.214079	0.351392	0.267489	0.0777672	0.00780508	0.0235373	0.19489	0.0536549	0.0723771	ENSMUSG00000002416	68198					mTOR signaling pathway	ValR	NA	NA	NA
	ENSMUSG00000002455	5.80016	5.99702	6.13325	5.94034	6.18617	6.09037	6.20135	6.28352	6.13362	6.16639	6.31231	6.09574	6.19044	6.30817		Hltf	0.212488	0.00764536	0.1356	0.0680879	0.945331	0.204414	0.178361	0.969348	0.350554	ENSMUSG00000002428	20585					Natural killer cell mediated cytotoxicity	ValR	NA	NA	NA
	ENSMUSG00000002458	3.54408	3.56487	3.72414	3.35414	3.21103	3.03623	2.49989	2.59223	3.48992	3.1989	3.00603	3.42003	3.12407	4.13568		Prpf6	0.107368	0.135833	0.13512	0.19806	0.110325	0.0885946	0.364056	0.26241	0.190641	ENSMUSG00000002455	68879					Neurotrophin signaling pathway	ValR	NA	NA	NA
	ENSMUSG00000002459	4.80966	4.47721	3.84083	4.45487	3.2789	2.76053	3.0996	3.33042	3.60803	3.45068	3.40452	3.23308	3.50112	3.9958		Rgs19	-0.449032	-0.0513876	-0.817488	0.0621235	0.81349	0.00323939	0.167154	0.888442	0.0173356	ENSMUSG00000002458	56470					Neurotrophin signaling pathway	IleR	NA	NA	NA
	ENSMUSG00000002475	5.47125	5.43485	6.04728	5.70901	6.09655	5.87843	6.31348	6.2955	6.16864	6.08935	6.18213	6.29763	6.18419	6.00227		Rgs20	-1.04526	-0.93022	-1.37082	0.000979285	0.00248593	0.000123517	0.0111395	0.0280276	0.00188727	ENSMUSG00000002459	58175					Non-small cell lung cancer	ValR	NA	NA	NA
	ENSMUSG00000002477	4.63847	4.54789	4.67768	4.54312	4.66199	4.64706	4.69429	4.68841	4.72825	4.75501	4.69965	4.62115	4.56752	4.92313		Abhd3	0.352549	0.401708	0.394092	0.0180386	0.00882407	0.00625625	0.0732554	0.0578378	0.0276099	ENSMUSG00000002475	106861					Osteoclast differentiation	IleR	NA	NA	NA
	ENSMUSG00000002486	3.80599	3.93004	4.08307	3.94858	4.64065	4.31898	4.66475	4.90101	4.36203	4.49862	4.84127	4.1961	4.35588	4.37227		Snrpd1	0.000820684	0.0153594	-0.0130879	0.992701	0.865883	0.878443	0.995958	0.923355	0.926729	ENSMUSG00000002477	20641					Osteoclast differentiation	ValR	NA	NA	NA
	ENSMUSG00000002489	7.28955	6.92916	6.70024	6.8312	7.85683	7.1744	8.29136	8.4284	7.1998	7.6339	8.17945	6.06996	7.30395	6.6246		Tchp	0.494725	0.265141	0.606426	0.00302462	0.0830948	0.000428799	0.0224926	0.221141	0.00424121	ENSMUSG00000002486	77832					Pancreatic secretion	IleR	NA	NA	NA
	ENSMUSG00000002496	7.24667	7.37149	7.22718	7.10428	7.21057	7.08191	7.146	7.18658	6.99102	7.06942	7.17475	6.96062	7.20403	7.30711		Tiam1	0.604487	-0.365318	0.911403	0.0952626	0.292795	0.0116171	0.223984	0.47778	0.0431599	ENSMUSG00000002489	21844					Pancreatic secretion	ValR	NA	NA	NA
	ENSMUSG00000002504	5.01121	5.31064	5.45715	5.12566	6.04713	5.95786	6.13707	6.08239	5.55117	5.68799	5.92376	5.83395	5.87647	5.28047		Tsc2	-0.288255	-0.174312	-0.169064	0.0118693	0.100454	0.0864621	0.0554756	0.248161	0.187315	ENSMUSG00000002496	22084					Parathyroid hormone synthesis, secretion and action	IleR	NA	NA	NA
	ENSMUSG00000002524	6.83399	6.88108	7.02439	6.90862	7.07079	6.93743	7.07228	7.12277	7.03315	7.0819	7.20066	7.02116	7.01276	7.24336		Nherf2	0.366023	0.339921	0.743383	0.0255231	0.0365974	9.69E-05	0.0924807	0.13379	0.00162268	ENSMUSG00000002504	65962					Pathways in cancer	LeuR	NA	NA	NA
	ENSMUSG00000002546	6.51659	6.83874	6.69934	6.75649	6.91689	6.97687	6.96257	6.9561	6.76304	6.87845	6.92089	6.72462	6.74097	7.01784		Puf60	0.064409	0.085731	0.0510613	0.408062	0.275186	0.475974	0.58418	0.459221	0.632891	ENSMUSG00000002524	67959					Pathways of neurodegeneration - multiple diseases	IleR	NA	NA	NA
	ENSMUSG00000002550	4.8289	4.97177	5.13834	5.09679	5.15276	4.93356	5.27708	5.27732	5.08669	5.05596	5.38607	5.06571	5.20206	5.37828		Golga2	0.0223638	0.0306168	0.162839	0.819203	0.754373	0.0891533	0.894681	0.849905	0.191523	ENSMUSG00000002546	99412					Pathways of neurodegeneration - multiple diseases	ValR	NA	NA	NA
	ENSMUSG00000002578	4.25799	4.34734	4.36568	4.1694	4.27017	3.60225	3.94974	4.02078	4.0196	3.95286	4.08298	3.26709	3.52109	4.55426		Uck1	0.0328	0.108594	0.0644722	0.771717	0.346954	0.547078	0.863735	0.529919	0.695404	ENSMUSG00000002550	22245					PD-L1 expression and PD-1 checkpoint pathway in cancer	ValR	NA	NA	NA
	ENSMUSG00000002580	5.05544	4.92701	5.01227	4.8741	4.74831	4.88793	4.98998	4.84666	5.01723	4.93277	4.97881	5.11884	5.23266	4.79635		Ikzf4	-0.401945	-0.611295	-0.41489	0.0903797	0.020539	0.0730722	0.215558	0.0944302	0.16588	ENSMUSG00000002578	22781					Phosphatidylinositol signaling system	ValR	NA	NA	NA
	ENSMUSG00000002602	5.60933	5.88446	5.90946	5.88427	6.19058	6.33586	5.82912	5.8728	6.4548	6.14831	6.00722	6.4008	6.19821	5.83642		Mien1	-0.119991	-0.0152007	-0.181425	0.296981	0.893058	0.107924	0.478165	0.939209	0.219958	ENSMUSG00000002580	103742					PI3K-Akt signaling pathway	LeuR	NA	NA	NA
	ENSMUSG00000002603	2.39597	2.89017	3.13125	3.10038	3.1994	3.68079	2.83069	2.88652	3.71017	3.14281	3.503	3.5855	3.00149	2.83515		Axl	0.251795	0.227868	0.145522	0.14777	0.187863	0.356188	0.29944	0.361364	0.520815	ENSMUSG00000002602	26362					Polycomb repressive complex	IleR	NA	NA	NA
	ENSMUSG00000002608	5.73535	5.76096	5.73062	5.71633	5.75512	5.85321	5.61754	5.59685	5.7595	5.68034	5.79848	5.67584	5.57594	5.81279		Tgfb1	0.395271	0.19889	0.160916	0.132682	0.461102	0.530176	0.278664	0.63059	0.680195	ENSMUSG00000002603	21803					Polycomb repressive complex	ValR	NA	NA	NA
	ENSMUSG00000002617	4.22931	4.1099	3.991	4.11285	3.83944	3.68842	3.91112	3.86222	4.09165	3.87466	3.65351	3.61221	3.95464	4.28481		Ccdc97	-0.119537	-0.139471	-0.118718	0.195305	0.137061	0.169803	0.361052	0.299992	0.304756	ENSMUSG00000002608	52132					Progesterone-mediated oocyte maturation	IleR	NA	NA	NA
	ENSMUSG00000002625	7.42795	7.77556	7.33235	7.33857	7.17317	7.17101	7.14897	7.27579	7.13373	7.29205	7.28034	6.80611	7.22625	7.63767		Zfp40	-0.368492	-0.271793	-0.36945	0.0341047	0.1067	0.0293954	0.111404	0.257303	0.085357	ENSMUSG00000002617	22700					Propanoate metabolism	IleR	NA	NA	NA
	ENSMUSG00000002633	1.83545	0.986351	2.79248	1.9215	2.58243	2.45558	2.9874	2.87379	2.59918	2.76749	3.07168	2.76574	2.81993	3.57905		Akap8l	-0.362776	-0.338711	-0.364226	0.0497552	0.0642561	0.0351385	0.143986	0.188165	0.0976782	ENSMUSG00000002625	54194					Propanoate metabolism	ValR	NA	NA	NA
	ENSMUSG00000002635	3.32668	3.25458	3.49193	3.2928	3.4845	3.19452	3.55096	3.77588	3.26867	3.53542	3.72326	3.47926	3.54079	3.2235		Shh	0.828967	1.11133	0.796972	0.0211335	0.0035075	0.0240047	0.0814678	0.033839	0.0734514	ENSMUSG00000002633	20423					Prostate cancer	ValR	NA	NA	NA
	ENSMUSG00000002658	5.56221	5.63365	5.58272	5.49082	5.69014	5.73671	5.64805	5.74404	5.66818	5.6945	5.73405	5.57219	5.69719	5.48116		Pdcd2l	0.0486555	-0.0212495	0.0820096	0.739335	0.888014	0.565564	0.842725	0.936224	0.710032	ENSMUSG00000002635	68079					Prostate cancer	IleR	NA	NA	NA
	ENSMUSG00000002660	4.64572	4.82498	5.10852	4.8343	5.09431	4.98089	4.98202	5.19518	5.20887	5.23508	5.21746	5.11324	5.14207	5.45278		Gtf2f1	0.00304756	-0.0806723	0.0501983	0.969788	0.329032	0.507187	0.983029	0.513322	0.660327	ENSMUSG00000002658	98053					Proteoglycans in cancer	ValR	NA	NA	NA
	ENSMUSG00000002661	3.11308	3.22201	3.51691	3.33144	4.1605	3.51918	4.11906	3.95581	3.68888	3.93462	4.1402	3.56924	3.72426	3.71271		Clpp	0.238457	0.289547	0.121331	0.0280916	0.0105976	0.209062	0.0987051	0.0647445	0.355954	ENSMUSG00000002660	53895					Proximal tubule bicarbonate reclamation	IleR	NA	NA	NA
	ENSMUSG00000002668	0.806396	1.2351	1.55249	1.38829	1.08686	1.89475	0.758253	0.853271	1.27343	1.17443	0.689863	2.47117	1.16846	1.59338		Alkbh7	0.502738	0.270642	0.560792	0.00606081	0.116753	0.00232544	0.0352378	0.272033	0.0136079	ENSMUSG00000002661	66400					Proximal tubule bicarbonate reclamation	ValR	NA	NA	NA
	ENSMUSG00000002679	3.71239	3.86824	3.68794	3.71721	3.68958	3.31762	3.75788	3.74825	3.2782	3.37695	3.62464	3.53615	3.72426	3.40826		Dennd1c	-0.33463	0.49963	-0.210395	0.380727	0.165395	0.559162	0.558617	0.334555	0.704754	ENSMUSG00000002668	70785					Regulation of lipolysis in adipocytes	IleR	NA	NA	NA
	ENSMUSG00000002688	3.50474	3.28643	3.54955	3.60814	3.10285	3.27774	3.0996	3.18338	3.32495	3.07782	3.28044	3.31989	3.42896	3.62725		Med6	-0.457114	-0.299308	-0.202736	0.00551042	0.0487652	0.140377	0.0331821	0.159339	0.26586	ENSMUSG00000002679	69792					Renal cell carcinoma	ValR	NA	NA	NA
	ENSMUSG00000002699	1.49351	1.09825	2.5234	1.90109	1.55669	1.97175	1.07011	0.90425	2.31417	1.29371	1.07847	2.42372	2.34725	2.26778		Prkd1	-0.410658	-0.127949	-0.411205	0.00354757	0.281621	0.00301555	0.0248165	0.46578	0.0164959	ENSMUSG00000002688	18760					Salmonella infection	LeuR	NA	NA	NA
	ENSMUSG00000002718	5.96432	5.96047	6.1413	6.11329	6.13825	6.03613	6.24969	6.26779	6.03866	6.15305	6.32021	5.9379	5.95748	6.02558		Lcp2	-0.366467	0.52307	-0.487337	0.315785	0.125931	0.185654	0.49639	0.284667	0.325562	ENSMUSG00000002699	16822					Signaling pathways regulating pluripotency of stem cells	IleR	NA	NA	NA
	ENSMUSG00000002728	5.2534	5.05269	5.34298	5.15172	5.36503	5.41435	5.57561	5.4882	5.37789	5.58985	5.42828	5.35059	5.39283	5.30815		Cse1l	-0.00314369	-0.16577	0.0408662	0.969388	0.0606868	0.592689	0.982962	0.181087	0.731303	ENSMUSG00000002718	110750					Signaling pathways regulating pluripotency of stem cells	ValR	NA	NA	NA
	ENSMUSG00000002731	3.19446	3.28643	4.18008	3.43443	4.14846	4.32388	4.32195	4.15313	4.36651	4.36879	4.10927	4.4422	4.3391	4.50351		Naa20	0.141807	0.0570842	0.177163	0.121612	0.521055	0.0458236	0.263783	0.678748	0.118439	ENSMUSG00000002728	67877					Spinocerebellar ataxia	IleR	NA	NA	NA
	ENSMUSG00000002732	1.17051	0.424453	1.48658	0.585353	0.613013	1.06193	1.29246	1.63515	1.4858	1.29371	1.77434	1.3188	1.31293	1.28538		Prkra	0.641575	0.824437	0.634737	0.00146623	0.000180599	0.00124847	0.0142831	0.00841435	0.00876509	ENSMUSG00000002731	23992					Spinocerebellar ataxia	ValR	NA	NA	NA
	ENSMUSG00000002733	5.02518	5.17897	4.96162	5.23975	5.32048	5.23889	5.35519	5.27483	5.30992	5.1155	5.16578	5.32178	5.28031	5.08228		Fkbp7	0.491452	0.33765	0.198875	0.0979884	0.262761	0.490842	0.228193	0.44603	0.646449	ENSMUSG00000002732	14231					Taste transduction	IleR	NA	NA	NA
	ENSMUSG00000002741	6.36006	6.23799	6.28029	6.31379	6.11214	5.9356	5.97266	6.13802	6.09907	6.0761	6.04448	6.06707	6.11031	6.24778		Plekha3	-0.039055	0.0306493	0.107036	0.722354	0.781328	0.306305	0.831918	0.868565	0.468847	ENSMUSG00000002733	83435					Taste transduction	LeuR	NA	NA	NA
	ENSMUSG00000002748	7.53483	7.55918	7.49621	7.53593	7.81267	7.41914	7.9177	8.02797	7.44063	7.52322	8.03298	7.13696	7.60169	7.50667		Ykt6	-0.354103	-0.250747	-0.346508	0.000608824	0.00729664	0.000391644	0.00815915	0.0517448	0.00398825	ENSMUSG00000002741	56418					Tuberculosis	ValR	NA	NA	NA
	ENSMUSG00000002763	6.0759	6.03501	5.97251	5.92905	5.92183	5.44872	5.91945	5.98066	5.85337	6.03131	6.1846	5.82485	6.01846	6.17088		Baz1b	0.00617598	-0.209487	0.174746	0.970528	0.222061	0.26943	0.983723	0.401061	0.428263	ENSMUSG00000002748	22385					Type II diabetes mellitus	ValR	NA	NA	NA
	ENSMUSG00000002767	4.38908	4.41733	4.57043	4.47916	4.57017	4.53735	4.54734	4.71364	4.61995	4.69126	4.7999	4.62378	4.76467	4.69337		Pex6	-0.10849	-0.0932772	-0.272318	0.424854	0.492252	0.04519	0.598999	0.6558	0.117238	ENSMUSG00000002763	224824					Vascular smooth muscle contraction	IleR	NA	NA	NA
	ENSMUSG00000002768	4.95393	4.99123	5.25921	4.85566	4.94912	5.02371	4.93329	4.88206	5.29356	5.16796	5.1532	5.17187	5.22659	5.509		Mrpl2	0.111069	0.130899	0.0414848	0.158094	0.104674	0.570094	0.313228	0.254309	0.7134	ENSMUSG00000002767	27398					Carbon metabolism	LeuR	Up	0.00204447	2.68942
	ENSMUSG00000002769	-2.47495	-1.02937	-0.641508	-1.85348	1.91052	1.66674	1.3264	1.50907	0.267045	1.12381	1.57748	1.29263	0.95015	-0.934634		Mea1	0.061285	0.196177	-0.154269	0.539196	0.0650312	0.121299	0.695626	0.189658	0.239584	ENSMUSG00000002768	17256					DNA replication	ValR	Up	0.01551	1.80939
	ENSMUSG00000002771	3.89388	4.42808	5.82197	4.22382	5.31241	5.48638	4.98202	4.67747	5.43238	5.64937	4.96448	5.65672	5.11932	6.36715		Gnmt	2.79994	2.22062	3.44845	0.00219912	0.0133195	0.000295138	0.0185221	0.073971	0.00329492	ENSMUSG00000002769	14711					Homologous recombination	ValR	Up	0.0322286	1.49176
	ENSMUSG00000002778	4.9034	5.00565	5.03261	5.03726	4.86698	5.01767	4.87715	4.86286	5.12945	4.98333	5.08595	4.93854	4.9455	5.12128		Grin2d	0.639769	1.04485	0.432986	0.115906	0.0158127	0.253947	0.255194	0.0818819	0.410378	ENSMUSG00000002771	14814					Metabolic pathways	LeuR	Up	1.50179E-08	7.82339
	ENSMUSG00000002781	4.21963	4.14506	4.36568	4.34207	4.58365	4.44585	4.62098	4.38617	4.46579	4.63589	4.27637	4.41818	4.54331	4.16863		Kdelr1	-0.0622952	-0.086966	-0.177564	0.447347	0.29986	0.0357722	0.619719	0.484834	0.098831	ENSMUSG00000002778	68137					Metabolic pathways	IleR	Up	0.00109914	2.95895
	ENSMUSG00000002797	3.67034	3.53203	3.73837	3.61442	3.84691	4.00772	4.08971	3.96184	3.9012	4.03048	4.11447	3.94194	4.03323	4.03206		Tmem143	0.0753366	0.00668344	0.155132	0.529411	0.956135	0.184608	0.687031	0.97538	0.324074	ENSMUSG00000002781	70209					Metabolic pathways	ValR	Up	0.00889975	2.05062
	ENSMUSG00000002799	5.72683	6.0663	6.15992	5.84609	5.42152	5.55472	5.13588	5.1351	5.69334	5.5736	5.26734	5.71209	5.65939	6.68522		Ggct	0.255674	0.270526	0.260661	0.0167228	0.0135312	0.0128139	0.0695474	0.0745001	0.0462445	ENSMUSG00000002797	110175					Propanoate metabolism	LeuR	Up	0.00204447	2.68942
	ENSMUSG00000002803	5.32984	5.27537	5.34307	5.3809	5.20603	4.99018	5.0343	5.15365	5.0758	5.18349	5.33128	4.70045	4.98198	5.37425		Jag2	-0.567859	-0.0216942	-0.730233	0.0207644	0.920708	0.00331811	0.0804786	0.955812	0.0175961	ENSMUSG00000002799	16450					Proximal tubule bicarbonate reclamation	LeuR	Up	0.0191112	1.71871
	ENSMUSG00000002804	1.83545	1.86084	2.57187	2.55166	2.1468	2.81726	2.06994	2.3563	2.56843	2.56422	2.33385	2.70749	2.59346	2.67402		Btbd6	-0.264649	-0.414132	-0.325401	0.0494476	0.00547951	0.0145181	0.143353	0.0440859	0.0505155	ENSMUSG00000002803	399566					Valine, leucine and isoleucine degradation	IleR	Up	0.000364621	3.43816
	ENSMUSG00000002808	6.90067	6.81096	7.00686	6.92892	6.89273	7.04972	6.95446	6.85769	7.06929	7.05767	6.77824	7.2708	7.04329	7.04281		Nudt14	0.160007	0.368231	0.0453999	0.454422	0.0979298	0.828628	0.625819	0.244549	0.897324	ENSMUSG00000002804	66174					Valine, leucine and isoleucine degradation	ValR	Up	0.00726606	2.1387
	ENSMUSG00000002812	6.03368	6.18194	6.70206	6.21082	6.77624	6.76427	6.71203	6.67618	6.80074	6.76018	6.8392	6.92698	6.76629	6.91132		Epdr1	-0.0730018	0.1117	-0.0610229	0.47154	0.27707	0.513991	0.64016	0.460915	0.665967	ENSMUSG00000002808	105298					Valine, leucine and isoleucine degradation	LeuR	Up	0.0163684	1.78599
	ENSMUSG00000002814	2.75905	2.61714	3.09853	2.92957	3.56825	3.31762	3.23977	3.54641	3.31572	3.61545	3.6026	3.30032	3.47064	3.31042		Flii	0.389447	0.491403	0.362638	0.00223935	0.00035518	0.00211978	0.0187124	0.0112756	0.0127434	ENSMUSG00000002812	14248
	ENSMUSG00000002820	4.59791	4.78374	4.69238	4.73403	5.22335	4.93035	5.55091	5.59879	4.92617	5.03732	5.59026	5.00253	5.02457	4.4924		Top3a	0.553273	0.410557	0.481024	0.000718828	0.00772413	0.00189468	0.00906246	0.0534322	0.0118072	ENSMUSG00000002814	21975
	ENSMUSG00000002825	3.3535	3.10186	3.32283	3.10038	3.21103	2.9752	3.07984	3.17303	2.91246	3.13004	3.34382	2.71736	3.01563	3.352		Atg4d	0.348867	0.0384215	0.540264	0.0992261	0.85256	0.0115317	0.230194	0.914993	0.0429147	ENSMUSG00000002820	235040
	ENSMUSG00000002831	2.44668	2.37203	3.36929	2.73577	4.62769	5.79437	2.99797	4.07741	3.61557	2.75091	3.15481	4.70045	2.15615	2.00133		Qtrt1	-0.211021	-0.298774	-0.191617	0.180712	0.07585	0.209454	0.34239	0.208854	0.356206	ENSMUSG00000002825	60507
	ENSMUSG00000002833	6.13507	6.34961	6.208	6.21805	6.01432	6.09037	6.07977	6.17352	6.02598	6.12276	6.25459	6.00695	6.08538	6.3457		Plin4	0.261676	0.303637	1.53331	0.742824	0.717617	0.0401127	0.845187	0.825422	0.107609	ENSMUSG00000002831	57435
	ENSMUSG00000002835	2.88696	2.37203	3.15266	2.96931	2.98589	2.91148	3.31777	3.46385	2.96062	3.07782	3.4546	3.25358	3.12407	3.05247		Hdgfl2	-0.222417	-0.176007	-0.22583	0.0398296	0.0943447	0.0266539	0.123827	0.238954	0.0793896	ENSMUSG00000002833	15193
	ENSMUSG00000002844	6.03506	6.15524	6.24335	6.03117	6.21677	6.29525	6.20933	6.07823	6.28433	6.11872	6.16594	6.2744	6.22585	6.41403		Chaf1a	0.189988	0.222988	0.256544	0.320924	0.257384	0.175444	0.50141	0.440068	0.312118	ENSMUSG00000002835	27221
	ENSMUSG00000002845	3.2141	3.22201	3.51691	3.54378	4.08036	3.696	3.90552	3.82301	3.92567	3.67819	3.97847	4.10501	4.17863	3.5999		Adprh	-0.055648	0.0945971	-0.00403068	0.515491	0.276482	0.959133	0.67646	0.460233	0.975352	ENSMUSG00000002844	11544
	ENSMUSG00000002846	3.92402	3.67123	3.82091	3.68773	3.97518	3.76973	3.94429	3.90039	3.92567	3.83587	3.78327	3.95452	3.78333	3.92594		Tmem39a	0.336206	0.486353	0.412249	0.0521074	0.00874764	0.0178724	0.148416	0.0575341	0.0590023	ENSMUSG00000002845	67846
	ENSMUSG00000002847	0.0820118	0.10537	0.0482203	-0.509732	0.211365	0.964823	-0.291919	0.126726	0.341686	-1.09763	-0.108649	0.715709	-0.142056	-0.645678		Timmdc1	-0.0522959	0.0376285	0.0419963	0.617154	0.72167	0.6752	0.755729	0.828064	0.79271	ENSMUSG00000002846	76916
	ENSMUSG00000002870	2.37867	2.62961	2.8195	2.67697	3.46521	3.01213	3.73911	3.77588	3.29708	3.55942	3.64634	3.11106	3.4395	2.49261		Pla1a	-0.505714	0.0209342	0.260173	0.328616	0.966269	0.567541	0.50841	0.981482	0.711339	ENSMUSG00000002847	85031
	ENSMUSG00000002871	4.49727	4.83039	5.08922	4.73114	5.37318	5.344	5.51825	5.50281	5.24334	5.38096	5.6452	5.14651	5.22963	5.24118		Mcm2	0.760085	0.270749	0.800326	0.00506447	0.288546	0.0030558	0.0313862	0.473543	0.0166706	ENSMUSG00000002870	17216
	ENSMUSG00000002881	4.56386	4.84918	4.94944	4.77105	5.24331	5.29739	5.41556	5.2724	5.38685	5.38365	5.48175	5.36168	5.45138	4.70625		Tpra1	0.506515	0.322077	0.561251	0.000564879	0.014085	0.000133908	0.00785599	0.0765152	0.00197096	ENSMUSG00000002871	24100
	ENSMUSG00000002885	3.72614	3.95997	4.46742	3.96833	3.83944	4.89783	3.77642	3.74825	3.94375	3.9012	4.07233	5.29071	4.17233	4.00625		Nab1	0.50369	0.288143	0.437012	0.00531911	0.0831928	0.00903596	0.0324086	0.221304	0.0361699	ENSMUSG00000002881	17936
	ENSMUSG00000002897	4.5715	5.229	4.45455	4.96045	4.08668	4.34333	3.93881	3.86865	3.95568	3.73409	3.92618	4.79207	4.10114	3.31884		Adgre5	-0.195573	0.41646	-0.0615398	0.56733	0.214304	0.848949	0.71696	0.391823	0.909204	ENSMUSG00000002885	26364
	ENSMUSG00000002900	4.02202	4.12759	4.30961	4.53982	4.97322	5.11424	4.53287	4.75936	4.36651	4.86889	5.32457	5.33307	4.55789	3.96933		Il17ra	-1.0884	-0.801562	-0.847527	0.00314461	0.0185623	0.00978897	0.0229593	0.0895878	0.038292	ENSMUSG00000002897	16172
	ENSMUSG00000002908	3.76662	3.75329	3.53332	3.95354	3.21103	3.57783	2.87723	2.80838	3.54624	3.1989	2.81479	3.45586	3.78333	2.89263		Lamb1	0.473864	0.299342	0.496247	0.129509	0.338397	0.0981057	0.274615	0.521707	0.205447	ENSMUSG00000002900	16777
	ENSMUSG00000002910	3.0379	3.00947	3.30382	3.31611	3.41582	4.45034	3.48487	3.75521	3.68888	3.19278	3.4546	3.8992	3.12407	2.99064		Kcnn1	-0.706417	-0.499768	-0.741479	0.00993281	0.0506234	0.00647445	0.0489745	0.162983	0.0283578	ENSMUSG00000002908	84036
	ENSMUSG00000002930	-2.04316	-2.55323	-0.255812	-1.38409	6.34235	5.07696	7.00576	7.07141	5.10288	5.56295	6.49489	3.41397	4.76467	2.57918		Arrdc2	0.114587	0.129778	0.520595	0.681919	0.654048	0.0617757	0.804468	0.779907	0.14744	ENSMUSG00000002910	70807
	ENSMUSG00000002944	-0.100088	-0.403125	0.964113	-0.746747	0.0130918	0.688908	0.0704561	0.629168	1.45251	0.77596	-1.02586	1.34452	0.54459	1.89284		Ppp1r17	7.71834	5.51267	8.41559	0.00126709	0.0131019	0.000613618	0.0130179	0.0732936	0.00540278	ENSMUSG00000002930	19051
	ENSMUSG00000002948	6.49087	6.58191	6.74528	6.37271	6.87043	6.90549	6.80553	6.92522	6.7142	6.82469	6.49242	6.71422	6.78321	6.56835		Cd36	0.427647	1.42013	0.413582	0.501676	0.0259071	0.504998	0.665244	0.108468	0.658238	ENSMUSG00000002944	12491
	ENSMUSG00000002949	5.41506	5.62278	5.55486	5.34736	5.58906	5.59989	5.55807	5.69059	5.62026	5.76019	5.46962	5.44277	5.53478	5.64733		Map2k7	-0.000252478	0.0462006	0.241442	0.998026	0.651878	0.0216705	0.99916	0.778575	0.0678903	ENSMUSG00000002948	26400
	ENSMUSG00000002957	7.92775	7.95657	7.84173	7.61676	7.79395	7.71206	7.85804	8.01788	7.69579	7.77461	7.99153	7.40858	7.74337	8.07046		Timm44	0.00548743	-0.0383461	0.0372202	0.956072	0.703139	0.690113	0.976477	0.815515	0.803091	ENSMUSG00000002949	21856
	ENSMUSG00000002963	4.30455	4.45636	4.34723	4.38312	4.57017	4.40479	4.43126	4.38168	4.41052	4.37692	4.53097	4.47166	4.463	4.41996		Ap2a2	-0.144193	-0.188654	-0.0786494	0.340221	0.216682	0.568499	0.519733	0.394785	0.712033	ENSMUSG00000002957	11772
	ENSMUSG00000002968	6.06917	6.45758	6.02278	6.16983	6.15641	5.94995	6.0938	6.15391	5.89888	5.99569	6.16844	5.6947	5.88034	6.11764		Pnkp	-0.0682377	-0.0158622	-0.016548	0.442831	0.858567	0.843524	0.61536	0.91823	0.906158	ENSMUSG00000002963	59047
	ENSMUSG00000002980	4.08206	4.30909	5.08644	4.48603	4.79541	5.2949	4.43516	4.11576	4.9292	4.82004	4.61043	5.46346	4.99274	5.54708		Med25	-0.288334	-0.37806	-0.179416	0.0489981	0.014078	0.168698	0.142577	0.0765152	0.303408	ENSMUSG00000002968	75613
	ENSMUSG00000002981	7.33736	7.28447	7.48939	7.30789	7.31461	7.40706	7.24692	7.19172	7.31254	7.35718	7.25877	7.46021	7.42615	7.66762		Bcam	0.166368	0.763061	0.0710649	0.520857	0.00839823	0.773605	0.680424	0.0561136	0.861253	ENSMUSG00000002980	57278
	ENSMUSG00000002983	2.37867	2.43021	2.38555	2.53851	2.34978	3.09477	2.14794	1.72296	2.67331	2.14922	2.45361	2.72717	2.59346	2.49261		Clptm1	-0.174839	0.0681732	-0.152551	0.0462863	0.406317	0.0577593	0.137254	0.583658	0.140588	ENSMUSG00000002981	56457
	ENSMUSG00000002984	5.84652	6.00182	6.05156	5.9062	5.97906	6.08171	5.95378	5.99983	5.86607	6.12114	5.98325	6.02793	6.00966	6.09088		Relb	-0.178946	0.0868169	-0.209017	0.48022	0.728309	0.403628	0.647507	0.832806	0.56677	ENSMUSG00000002983	19698
	ENSMUSG00000002985	10.1466	10.3754	10.6902	10.347	10.9237	11.0245	10.4055	10.6653	11.2199	11.033	11.0716	11.2405	10.919	11.0179		Tomm40	-0.0896868	-0.00287571	-0.0357753	0.268494	0.971035	0.627767	0.446854	0.984486	0.757395	ENSMUSG00000002984	53333
	ENSMUSG00000002996	4.40626	4.21293	4.7567	4.69604	5.414	5.24148	5.30288	5.46299	5.13733	5.24251	5.47165	5.17366	5.19275	4.72852		Apoe	0.590645	0.572307	0.278597	0.00130535	0.00161934	0.0557427	0.0133011	0.0230945	0.136973	ENSMUSG00000002985	11816
	ENSMUSG00000002997	6.54983	5.61809	5.85173	6.09095	4.61024	4.96842	4.54734	4.48576	5.20387	5.10248	4.61777	5.02456	5.12911	6.14273		Hbp1	0.637505	0.417239	0.751022	0.000412654	0.00995274	5.32E-05	0.00662439	0.0622114	0.0011542	ENSMUSG00000002996	73389
	ENSMUSG00000003031	5.59255	5.38791	5.72706	5.88687	6.90888	6.41497	7.09153	7.18658	6.46109	6.62341	7.07823	6.01898	6.42713	5.73479		Prkar2b	-1.17818	-0.686262	-1.4662	0.000960199	0.0256736	0.000110836	0.0109987	0.107891	0.00175557	ENSMUSG00000002997	19088
	ENSMUSG00000003032	2.13248	2.81573	3.30382	2.66492	2.37066	3.68842	1.94443	2.3563	2.33259	2.25883	2.85264	2.90185	2.68482	2.52204		Cdkn1b	0.944384	0.312684	1.16476	0.000517454	0.15456	3.80E-05	0.00752247	0.322212	0.000964156	ENSMUSG00000003031	12576
	ENSMUSG00000003033	5.56412	5.59125	5.92354	5.69574	5.723	5.7926	5.73275	5.7545	5.76459	5.81506	5.72217	5.92518	5.72328	5.99835		Klf4	-0.414879	-0.111853	-0.254539	0.245914	0.745095	0.447976	0.421378	0.843093	0.607665	ENSMUSG00000003032	16600
	ENSMUSG00000003037	4.89124	4.93205	4.98567	4.84769	4.97322	4.91418	5.01621	4.96844	5.10556	5.0761	5.17577	5.03447	5.05228	5.33954		Ap1m1	-0.0548492	0.0973249	-0.0304394	0.508886	0.249766	0.692474	0.670769	0.432398	0.804197	ENSMUSG00000003033	11767
	ENSMUSG00000003038	5.82324	5.77244	5.80705	5.66994	6.06377	5.58098	6.22511	5.68453	5.78757	6.14429	6.20618	6.02312	5.81167	5.97802		Rab8a	0.0755194	0.136509	-0.0318977	0.383557	0.129296	0.695692	0.561217	0.289479	0.806749	ENSMUSG00000003037	17274
	ENSMUSG00000003039	5.92611	5.94683	6.14798	5.9164	6.11368	6.16058	6.00052	6.03885	5.98145	6.16405	6.05669	6.23026	6.15892	6.39626		Hmgn2	0.150561	0.0781483	0.0344073	0.338693	0.616185	0.81143	0.518355	0.752697	0.886094	ENSMUSG00000003038	15331
	ENSMUSG00000003062	4.63118	4.80313	5.0612	4.77946	4.87431	4.98399	4.85697	4.86607	5.1109	5.02012	4.82867	5.17007	4.90427	5.28262		Fam32a	-0.0453296	0.184051	0.00633371	0.570833	0.0344449	0.931557	0.719665	0.129113	0.958985	ENSMUSG00000003039	67922
	ENSMUSG00000003068	6.04469	6.3335	6.2936	6.29729	6.48686	6.45463	6.61152	6.55977	6.21777	6.48362	6.61902	6.27357	6.41116	6.15335		Stard3nl	0.0392376	0.21595	-0.0117442	0.721691	0.0664182	0.910532	0.831313	0.192305	0.946509	ENSMUSG00000003062	76205
	ENSMUSG00000003070	2.46319	2.60457	2.93519	2.70078	2.68604	2.55902	2.92231	2.78136	2.40399	2.73414	2.80196	2.60484	2.9872	2.41627		Stk11	0.0687137	-0.0585591	0.198283	0.525401	0.587999	0.0627404	0.684041	0.73134	0.149229	ENSMUSG00000003068	20869
	ENSMUSG00000003072	6.78228	7.00768	6.80704	6.90543	6.92044	7.10844	6.95174	6.79153	6.97352	7.0951	6.95027	7.02663	7.0233	6.84953		Efna2	-0.147394	-0.129125	-0.0200773	0.374253	0.442469	0.897871	0.552348	0.614377	0.939043	ENSMUSG00000003070	13637
	ENSMUSG00000003099	6.70628	6.97079	6.79433	6.87174	6.99631	6.87281	7.07914	7.0846	6.77066	6.90866	7.0789	6.7531	6.84959	6.81278		Atp5f1d	0.00130574	-0.00373395	-0.0201396	0.990298	0.972232	0.839214	0.994654	0.985174	0.904004	ENSMUSG00000003072	66043
	ENSMUSG00000003119	4.89733	5.05271	4.91853	5.0396	5.29339	5.05058	5.30713	5.32714	5.11357	5.18504	5.37961	4.91299	5.15491	4.65735		Ppp5c	-0.0452361	-0.125066	0.0848054	0.650629	0.221807	0.364295	0.781448	0.40095	0.528316	ENSMUSG00000003099	19060
	ENSMUSG00000003123	3.39712	3.46403	3.991	3.67577	4.33537	4.18526	4.09465	4.11576	4.25022	3.97445	4.17048	4.38759	4.07436	3.93691		Cdk12	0.118029	-0.175347	0.179859	0.343637	0.179422	0.134992	0.522904	0.351499	0.258698	ENSMUSG00000003119	69131
	ENSMUSG00000003131	7.52011	7.33007	7.83719	7.56946	7.75675	7.86328	7.69751	7.6396	7.90293	7.90772	7.69351	7.90943	7.75606	7.79555		Lipe	0.356272	0.426328	0.460776	0.024337	0.0101332	0.00443592	0.0896049	0.0629402	0.0216641	ENSMUSG00000003123	16890
	ENSMUSG00000003134	5.26538	4.23758	4.49282	4.52323	5.15276	4.75265	5.39172	5.59297	4.7037	5.01666	5.44918	4.32115	4.93437	4.73168		Pafah1b2	0.140735	0.160446	0.0872908	0.173739	0.124209	0.350429	0.333556	0.282095	0.514912	ENSMUSG00000003131	18475
	ENSMUSG00000003135	4.84474	4.92448	4.55443	4.78503	4.79541	4.57074	4.68451	4.75589	4.57037	4.67157	4.74059	4.51476	4.73932	4.76899		Tbc1d8	0.311266	-0.075114	0.52302	0.252116	0.785329	0.0506952	0.428289	0.870866	0.127754	ENSMUSG00000003134	54610
	ENSMUSG00000003153	7.37166	7.2711	7.16204	7.10093	6.89092	6.78842	6.92638	7.0225	6.82044	6.77358	7.01567	6.78455	6.91143	7.04598		Cnot11	-0.245038	-0.206092	-0.164378	0.0614698	0.112318	0.169717	0.166043	0.265087	0.304693	ENSMUSG00000003135	52846
	ENSMUSG00000003154	5.54486	5.63675	5.44853	5.4874	5.80585	5.43065	5.90408	6.01875	5.3284	5.68799	5.99317	5.09063	5.52492	5.28477		Slc2a3	-0.485578	-0.407323	-0.407677	0.000513823	0.00202435	0.00111812	0.00750573	0.025655	0.00814174	ENSMUSG00000003153	20527
	ENSMUSG00000003161	5.58313	5.39523	6.04299	5.71048	6.42205	6.22096	6.52648	6.5337	6.20783	6.14989	6.40118	6.30828	6.18262	5.97857		Foxj2	0.0129475	-0.334884	0.174562	0.938916	0.0692559	0.277485	0.967574	0.197073	0.437324	ENSMUSG00000003154	60611
	ENSMUSG00000003166	6.85798	6.99239	7.29388	6.94916	7.5476	7.40907	7.63437	7.78651	7.26925	7.47061	7.65696	7.11018	7.19281	7.54728		Sri	0.442316	0.380023	0.6567	0.00341862	0.00909821	7.03E-05	0.0242597	0.0589163	0.00133531	ENSMUSG00000003161	109552
	ENSMUSG00000003184	4.08206	4.12318	4.21611	4.13923	4.64494	4.2992	4.86277	4.99514	4.39307	4.33304	4.96448	4.47458	4.62862	4.09218		Dgcr2	0.313247	0.165661	0.483292	0.0256912	0.2046	0.00102763	0.0928476	0.38122	0.0076569	ENSMUSG00000003166	13356
	ENSMUSG00000003190	-0.55228	0.865041	1.14589	0.984945	1.48188	1.0142	0.987672	1.09186	1.23479	1.22333	1.16122	1.26596	1.0079	0.478512		Irf3	0.281852	0.154655	0.4807	0.158124	0.438753	0.0179208	0.313244	0.611192	0.0591383	ENSMUSG00000003184	54131
	ENSMUSG00000003198	2.1613	1.82225	2.23312	2.56469	2.41155	1.78525	2.89994	2.86995	2.58388	2.59167	2.72366	1.99092	2.53574	1.67427		Bcl2l12	0.476411	0.224763	0.445556	0.187664	0.545925	0.20709	0.351137	0.698296	0.353948	ENSMUSG00000003190	75736
	ENSMUSG00000003199	5.39799	5.54921	5.58863	5.44221	5.78461	5.9356	5.92638	5.92157	5.80637	5.97174	5.9385	5.95678	5.87259	5.86685		Zfp959	0.307148	-0.267088	0.227116	0.262295	0.374592	0.397937	0.440041	0.554663	0.560917	ENSMUSG00000003198	224893
	ENSMUSG00000003200	4.80966	5.2574	5.02683	5.11684	5.17964	4.88462	5.33866	5.50694	4.83868	4.89553	5.3644	4.76852	4.9194	4.73168		Mpnd	0.283098	0.310938	0.310967	0.00332853	0.00173729	0.00098735	0.0238388	0.0239073	0.00747494	ENSMUSG00000003199	68047
	ENSMUSG00000003206	-0.425268	-0.213009	0.2992	-0.306216	-0.347187	0.493859	-0.928861	-1.17784	-0.53079	-0.361148	-0.560387	-0.113161	0.37938	-0.405051		Sh3gl1	-0.157299	-0.350765	0.0870774	0.346723	0.0537733	0.571097	0.525958	0.1691	0.71396	ENSMUSG00000003200	20405
	ENSMUSG00000003208	3.20431	2.99025	2.91027	2.95948	3.24536	3.02423	3.18533	3.1201	2.98411	3.30494	3.13447	2.83086	3.23705	2.84683		Ebi3	-0.47589	-0.00228209	-0.487493	0.256238	0.99531	0.229874	0.433048	0.9977	0.381243	ENSMUSG00000003206	50498
	ENSMUSG00000003226	7.14542	7.0454	6.59569	6.89515	7.18353	6.63905	7.24193	7.37344	6.93411	6.99964	7.35585	6.35489	6.71411	6.42186		Yju2	0.0247946	-0.161669	0.0469994	0.863067	0.2934	0.736838	0.921999	0.478419	0.835373	ENSMUSG00000003208	72886
	ENSMUSG00000003228	4.50925	4.17089	4.53826	4.26432	4.63634	4.43229	4.83945	5.09726	4.58197	4.76537	5.05383	4.24128	4.56752	4.29337		Ranbp2	0.0476282	-0.518826	0.101077	0.81043	0.0190887	0.5834	0.889516	0.0907454	0.724023	ENSMUSG00000003226	19386
	ENSMUSG00000003233	5.89754	6.19563	6.10607	6.18889	6.38916	6.36232	6.36644	6.6115	6.25204	6.33371	6.60153	6.00594	6.22281	6.1116		Grk5	0.308086	-0.108311	0.306098	0.0684055	0.51867	0.0589426	0.178814	0.676908	0.142669	ENSMUSG00000003228	14773
	ENSMUSG00000003234	5.8131	5.85689	6.19516	5.93283	6.27609	6.34313	6.32402	6.24077	6.24598	6.33162	6.39264	6.32533	6.29563	6.4345		Dvl3	0.169644	-0.0799266	0.247507	0.129842	0.460996	0.0242467	0.274939	0.63055	0.0739618	ENSMUSG00000003233	13544
	ENSMUSG00000003235	5.3698	5.42236	5.2293	5.39921	5.63941	5.58771	5.69752	5.51106	5.50116	5.56769	5.49178	5.61508	5.54213	5.41405		Abcf3	0.245284	0.308398	0.259227	0.00541132	0.00106744	0.00221152	0.0327625	0.0184992	0.0131071	ENSMUSG00000003234	27406
	ENSMUSG00000003269	5.93057	6.02442	5.50163	5.97248	5.29339	5.05354	5.45828	5.59879	5.21384	5.15226	5.60696	5.06186	5.37936	5.36616		Eif2b5	0.0368859	0.0748766	0.166471	0.713414	0.461703	0.0921704	0.825786	0.630926	0.196276	ENSMUSG00000003235	224045
	ENSMUSG00000003271	2.61869	2.92093	1.51991	2.86782	0.541135	0.000711215	-0.0993835	0.126726	0.105074	-0.435111	-0.316909	0.45748	1.1169	-0.0185206		Cyth2	-0.668149	-0.691253	-0.592592	0.00227654	0.00190911	0.00328092	0.0189343	0.0249548	0.0174715	ENSMUSG00000003269	19158
	ENSMUSG00000003273	7.28026	7.22664	6.68288	6.95018	6.16988	6.02564	6.05468	6.23206	6.01319	6.16796	6.28258	5.5011	6.22738	6.39924		Sult2b1	-3.01357	-2.19294	-2.54603	6.89E-05	0.000344246	9.62E-05	0.00267763	0.0111788	0.00161551	ENSMUSG00000003271	54200
	ENSMUSG00000003279	9.01384	9.20342	8.40834	9.06404	8.13149	7.8101	8.36312	8.50936	7.74818	7.91379	8.16323	6.9601	8.02877	7.50529		Car11	-1.01023	-1.09165	-1.00317	0.000254189	0.000130025	0.000138214	0.0051518	0.00759345	0.00200444	ENSMUSG00000003273	12348
	ENSMUSG00000003282	2.41307	2.2154	2.03986	2.64051	2.66928	2.24424	2.95522	3.15209	2.19844	2.41434	2.76274	1.97455	2.43407	1.59338		Dlgap1	-1.10923	-1.51455	-0.806971	0.000992599	6.13E-05	0.00556675	0.0112484	0.00590896	0.0253584	ENSMUSG00000003279	224997
	ENSMUSG00000003283	1.21018	1.32984	2.40351	2.03822	1.8223	2.32472	1.1481	1.21812	2.02809	1.31643	1.20088	2.71736	1.63958	1.64781		Plag1	-0.00379379	-0.464407	0.353846	0.988276	0.118301	0.158477	0.993785	0.274361	0.289881	ENSMUSG00000003282	56711
	ENSMUSG00000003299	5.12714	5.17046	5.1728	5.18805	5.3151	5.52309	5.36747	5.30122	5.14256	5.29778	5.40317	5.27909	5.28616	5.2522		Hck	-0.405058	0.234832	-0.234265	0.326518	0.544001	0.545761	0.506815	0.696398	0.694266	ENSMUSG00000003283	15162
	ENSMUSG00000003308	6.14917	6.11146	6.27542	6.11107	6.17879	6.14265	6.1466	6.24695	6.14799	6.23059	6.13939	6.11734	6.20286	6.44894		Mrpl4	-0.0114214	0.0134039	0.124726	0.894365	0.877069	0.137418	0.94094	0.929628	0.262052	ENSMUSG00000003299	66163
	ENSMUSG00000003309	-0.006167	-0.126589	0.810969	-0.509732	-0.347187	0.347441	-0.928861	-0.80598	0.412654	0.404088	-1.71731	-0.609527	0.37938	-1.10418		Keap1	-0.117995	0.000565104	-0.0705484	0.154024	0.99433	0.346765	0.30786	0.997204	0.51134	ENSMUSG00000003308	50868
	ENSMUSG00000003316	8.24462	8.21888	8.34757	8.27873	8.39308	8.34217	8.3018	8.46441	8.28122	8.3448	8.38415	8.25952	8.33478	8.37875		Ap1m2	-0.456792	-0.701452	-0.613986	0.458365	0.279905	0.311807	0.629109	0.464175	0.47475	ENSMUSG00000003309	11768
	ENSMUSG00000003341	-3.09401	-2.1608	0.0482203	-2.16152	0.541135	0.268254	0.222391	-0.65074	0.480294	0.445896	-0.108649	0.968125	0.95015	-0.198879		Glg1	-0.0649698	-0.0425789	0.0151524	0.326409	0.514736	0.800555	0.50669	0.673667	0.878838	ENSMUSG00000003316	20340
	ENSMUSG00000003344	6.07321	6.25519	6.24709	6.17089	6.26219	6.15646	6.29325	6.11792	6.04146	6.13639	6.13556	6.069	6.12344	6.41795		Atp8b3	2.75416	3.08693	2.57548	0.00337755	0.00136407	0.00519942	0.0240847	0.0210911	0.0241351	ENSMUSG00000003341	67331
	ENSMUSG00000003345	7.08469	7.23687	6.92759	6.95885	6.71427	6.79373	6.71844	6.64467	6.81472	6.83141	6.71972	6.81303	6.74522	7.01396		Btbd2	-0.211276	-0.0772202	-0.0669224	0.0366836	0.410473	0.440178	0.11701	0.587819	0.600836	ENSMUSG00000003344	208198
	ENSMUSG00000003346	6.60295	6.78958	6.33046	6.56468	6.31163	6.37064	6.37153	6.20944	6.24233	6.2246	6.26515	6.27941	6.3896	6.13203		Csnk1g2	-0.392857	-0.289591	-0.422248	0.00353134	0.0211765	0.00118032	0.0247509	0.0962573	0.00845009	ENSMUSG00000003345	103236
	ENSMUSG00000003348	3.14414	3.38533	3.87343	3.45557	3.98876	4.05567	3.88289	3.76213	4.34399	3.98866	3.97847	4.55936	3.91746	4.31035		Abhd17a	-0.457242	-0.400616	-0.344006	0.00290205	0.00696239	0.0108277	0.021824	0.0507715	0.0410556	ENSMUSG00000003346	216169
	ENSMUSG00000003352	8.04071	8.02218	6.9621	7.87036	5.58906	5.27225	5.3593	5.48408	5.83087	5.61999	5.39678	5.07919	6.10866	6.82316		Mob3a	0.497998	0.743399	0.36771	0.0135848	0.000910145	0.0525107	0.0608854	0.0171936	0.131211	ENSMUSG00000003348	208228
	ENSMUSG00000003354	2.36115	2.4444	3.01917	3.06413	2.21768	2.52535	1.48507	2.05167	2.52103	2.50612	2.20325	3.03414	2.39131	3.16871		Cacnb3	-2.23938	-1.81999	-2.38834	2.71E-05	0.000184063	7.49E-06	0.00182291	0.00841435	0.000433637	ENSMUSG00000003352	12297
	ENSMUSG00000003355	-1.21455	-1.59881	-0.50117	-1.59978	-0.490493	0.347441	-1.29104	-0.510594	0.544904	0.17468	-0.699499	-0.184913	-0.0216021	0.478512		Ccdc65	-0.444772	0.0879586	-0.778197	0.0971057	0.716158	0.00904886	0.227046	0.82473	0.0362135	ENSMUSG00000003354	105833
	ENSMUSG00000003360	6.51064	6.53503	6.6653	6.57034	6.87821	6.59915	6.79846	6.87855	6.63441	6.76018	6.85871	6.56291	6.57536	6.72611		Fkbp11	1.35188	1.46256	0.804449	0.018905	0.0126682	0.145743	0.0755739	0.0718762	0.273208	ENSMUSG00000003355	66120
	ENSMUSG00000003363	8.95302	8.97346	8.48682	8.75975	7.22713	7.61738	6.87499	6.65214	7.78208	7.69504	7.09675	7.81774	7.73324	8.80081		Ddx23	0.0517823	-0.0434327	0.130654	0.533565	0.600428	0.104449	0.690881	0.741381	0.214963	ENSMUSG00000003360	74351
	ENSMUSG00000003378	7.75786	7.86956	7.32765	7.54171	6.57386	6.60118	6.43998	6.41677	6.75794	6.68253	6.45956	6.26518	6.84663	7.50759		Pld3	-1.39942	-0.77194	-1.7884	0.000359367	0.0210613	1.66E-05	0.00615489	0.0959028	0.000617429	ENSMUSG00000003363	18807
	ENSMUSG00000003379	-1.44164	-2.55323	-0.50117	-1.38409	-2.38498	-0.754432	-1.29104	-1.68013	-0.998592	-2.68018	-0.85347	1.39461	0.0895651	-0.782934		Grik5	-1.12077	-0.844776	-1.20482	0.000320693	0.00294267	8.27E-05	0.00576257	0.0306445	0.00146948	ENSMUSG00000003378	14809
	ENSMUSG00000003380	6.77486	6.64199	7.31406	6.84928	7.29358	7.22639	7.16253	7.35237	7.17322	7.31761	7.39804	7.40324	7.33672	7.35185		Cd79a	-0.484783	2.09575	-0.048107	0.646273	0.0243116	0.961226	0.777813	0.104413	0.976379	ENSMUSG00000003379	12518
	ENSMUSG00000003382	5.12714	5.27139	5.25179	5.22956	5.56661	5.44422	5.46972	5.61609	5.54526	5.53901	5.56579	5.27408	5.27444	5.53991		Rabac1	0.272081	0.373991	0.276067	0.0215522	0.00328622	0.0131325	0.0826053	0.0325602	0.0471022	ENSMUSG00000003380	14470
	ENSMUSG00000003402	5.87766	5.99461	6.08674	5.90875	5.89325	5.92273	5.84823	5.88396	5.86449	5.8631	5.93997	5.96819	6.01495	6.27722		Etv3	0.200614	0.0496145	0.216195	0.0288012	0.558875	0.0142797	0.100387	0.709098	0.0499457	ENSMUSG00000003382	27049
	ENSMUSG00000003410	7.93812	8.07243	8.03639	8.00762	8.17147	8.20804	8.37051	8.32725	8.21141	8.20456	8.26028	8.01477	8.19338	8.02909		Prkcsh	-0.207143	0.0260047	-0.167849	0.0196028	0.743449	0.0373072	0.0772338	0.842135	0.101932	ENSMUSG00000003402	19089
	ENSMUSG00000003411	5.46716	4.70049	4.90598	4.98732	3.84691	4.66263	3.39976	3.27339	4.53104	4.03733	2.91358	4.64721	5.16763	5.8797		Elavl3	0.0831277	-0.0282394	0.167629	0.331964	0.736622	0.046215	0.511781	0.837814	0.119211	ENSMUSG00000003410	15571
	ENSMUSG00000003418	1.24879	1.86084	3.12042	2.32534	3.1994	3.4491	2.52933	2.4958	3.70311	3.48116	3.01719	3.48505	2.85182	3.46241		Rab3b	-1.30189	0.119822	-1.32346	0.00620322	0.736722	0.00440497	0.0358005	0.837875	0.0215249	ENSMUSG00000003411	69908
	ENSMUSG00000003420	3.75995	3.68324	4.5301	3.91335	4.225	4.31898	4.10934	4.12654	4.13951	4.10087	4.51925	4.26504	4.37246	3.62046		St8sia6	1.14627	1.08611	0.675693	0.00527275	0.00880135	0.0780224	0.0322132	0.05774	0.173932	ENSMUSG00000003418	241230
	ENSMUSG00000003421	5.33881	5.16405	5.36387	5.31109	5.47313	5.43065	5.23078	5.42203	5.37801	5.37149	5.50965	5.33787	5.36009	5.32916		Fcgrt	0.14513	0.0140239	0.137448	0.46027	0.944452	0.469275	0.630934	0.968957	0.627471	ENSMUSG00000003420	14132
	ENSMUSG00000003423	3.92997	3.85237	3.89899	4.04937	3.8691	3.90021	4.03944	4.02654	3.92567	3.96369	4.00671	3.97524	3.92497	3.83504		Nosip	-0.00369258	-0.0457313	0.0064903	0.961	0.551378	0.927022	0.979023	0.702749	0.956445	ENSMUSG00000003421	66394
	ENSMUSG00000003429	6.65239	6.77741	7.1953	6.80497	6.95109	7.09629	6.82689	6.87855	7.17617	7.20684	7.04274	7.21134	7.04362	7.36455		Pih1d1	-0.0974472	-0.112676	-0.0579688	0.317919	0.262188	0.532849	0.498381	0.445357	0.682606	ENSMUSG00000003423	68845
	ENSMUSG00000003435	7.27032	7.31856	7.32057	7.35507	7.44034	7.33542	7.37203	7.47389	7.27613	7.39369	7.39751	7.31455	7.3339	7.45705		Rps11	0.155124	0.253831	-0.00692488	0.173674	0.0347898	0.945535	0.333502	0.129759	0.966509	ENSMUSG00000003429	27207
	ENSMUSG00000003436	0.318194	0.305149	1.84324	-0.404388	1.03547	1.2385	0.544196	-0.97996	1.06893	1.12381	-0.0148056	1.09473	0.289093	1.02248		Supt5	-0.0896531	-0.04228	0.00163002	0.225578	0.558402	0.980402	0.39735	0.708694	0.988456	ENSMUSG00000003435	20924
	ENSMUSG00000003437	5.57746	5.68384	5.75882	5.56727	5.91651	5.75134	5.84384	5.92774	5.7848	5.79397	5.95599	5.73779	5.88805	6.11402		Dll3	0.176642	0.311045	-0.145494	0.765061	0.602494	0.807431	0.86002	0.742662	0.883643	ENSMUSG00000003436	13389
	ENSMUSG00000003438	4.60537	4.55771	4.76367	4.57567	4.9698	4.78146	4.83356	4.91661	4.85151	4.94739	4.92358	4.88698	4.9455	4.82616		Paf1	0.0690721	0.17213	0.125791	0.451406	0.075426	0.152593	0.623379	0.208067	0.282171	ENSMUSG00000003437	54624
	ENSMUSG00000003444	3.63434	3.57135	3.68794	3.36163	3.68124	3.54461	3.73279	3.59376	3.68888	3.78385	3.62464	3.72907	3.71562	3.73802		Timm50	0.157505	0.166519	0.163603	0.0476864	0.0396583	0.0325156	0.139911	0.140497	0.0921046	ENSMUSG00000003438	66525
	ENSMUSG00000003452	5.64234	5.17046	5.4333	5.54772	5.80201	5.64956	6.12386	6.02019	5.75268	5.72029	5.90287	5.4233	5.6229	5.32081		Med29	0.023824	0.0798616	-0.00354515	0.823488	0.465346	0.972872	0.897622	0.633656	0.983629	ENSMUSG00000003444	67224
	ENSMUSG00000003458	5.9365	6.04086	6.12785	6.15482	5.96882	6.14957	5.99921	6.10299	5.90812	6.05176	5.92672	6.09195	6.01846	6.11039		Bicd1	0.21593	-0.0905377	0.366908	0.134461	0.521363	0.0119825	0.28096	0.678955	0.0440995	ENSMUSG00000003452	12121
	ENSMUSG00000003464	5.93797	5.98007	6.12379	6.12983	6.17285	6.1329	6.21501	6.26413	6.09368	6.04753	6.18584	6.20241	6.18419	6.07359		Ncstn	-0.231714	-0.0855599	-0.0977225	0.00978444	0.28467	0.192187	0.0484815	0.469165	0.334451	ENSMUSG00000003458	59287
	ENSMUSG00000003469	8.93149	9.02717	8.28321	8.90789	8.61226	8.10035	8.99969	9.06908	7.95141	8.36264	8.83475	7.19906	8.27429	7.83823		Pex19	-0.063232	0.0155498	0.0657587	0.386216	0.82911	0.332568	0.563367	0.899457	0.496225	ENSMUSG00000003464	19298
	ENSMUSG00000003476	1.04449	1.2351	1.01175	1.63064	0.613013	1.2385	-0.291919	-1.68013	0.606745	1.22333	0.689863	2.03896	1.06343	2.91499		Phyhip	-0.533487	-1.10639	-0.180848	0.108529	0.00318257	0.539234	0.244334	0.0318568	0.688098	ENSMUSG00000003469	105653
	ENSMUSG00000003477	-0.30854	-0.213009	-1.16952	0.684202	0.0130918	0.964823	-1.29104	-1.40723	-1.19564	-0.039365	0.573822	2.14519	-1.4988	-1.10418		Crhr2	-0.501239	0.759479	-1.52675	0.378178	0.132993	0.0294521	0.556014	0.294648	0.0854527	ENSMUSG00000003476	12922
	ENSMUSG00000003500	5.62593	5.63675	5.35235	5.56078	5.02024	5.00857	5.08969	5.001	5.10823	5.09429	5.11997	5.13735	5.43041	5.42383		Inmt	-0.0939324	0.177404	-0.380951	0.920821	0.853571	0.687597	0.956591	0.915462	0.801663	ENSMUSG00000003477	21743
	ENSMUSG00000003518	7.52798	7.62411	7.03955	7.65572	6.90709	6.97843	6.80674	6.74334	7.09177	6.77819	6.80664	7.11239	7.0681	6.77583		Impdh1	-0.566964	-0.314372	-0.601714	0.000193995	0.0134556	6.57E-05	0.00449021	0.0743026	0.00128767	ENSMUSG00000003500	23917
	ENSMUSG00000003526	4.55233	4.81955	4.87733	4.69011	4.81459	5.17248	4.46974	4.82367	4.6533	4.59002	4.75398	4.8826	4.52365	4.50719		Dusp3	-0.697935	-0.571234	-0.690624	0.00122547	0.00506232	0.000716629	0.0127428	0.0419326	0.00598899	ENSMUSG00000003518	72349
	ENSMUSG00000003527	4.59417	4.99605	4.65161	4.84502	4.84849	4.95268	4.69104	4.84013	4.61995	4.8476	4.83813	4.48617	4.71785	4.80236		Prodh	-0.204466	-0.177672	-0.0091152	0.188232	0.255515	0.948218	0.351869	0.438546	0.968291	ENSMUSG00000003526	19125
	ENSMUSG00000003528	4.77038	4.73552	5.25427	4.75976	5.33649	5.34158	5.15961	4.65903	5.48067	5.34826	4.97881	5.98872	5.68838	5.8217		Ess2	-0.131118	-0.209933	-0.0325227	0.308108	0.119848	0.78431	0.48901	0.275988	0.867922	ENSMUSG00000003527	27886
	ENSMUSG00000003531	4.4852	4.80863	4.89013	4.88193	4.92461	4.79565	4.83356	4.93818	4.83868	4.87272	4.99017	5.00253	4.91563	5.16625		Slc25a1	0.264646	0.86615	0.155932	0.157326	0.000249076	0.368596	0.312246	0.00974626	0.532584	ENSMUSG00000003528	13358
	ENSMUSG00000003534	5.89906	6.183	6.67365	6.87305	7.03771	7.01981	6.7733	6.84469	7.18974	7.00008	6.95318	7.31211	7.08581	6.73242		Dgcr6	0.000124667	0.168364	0.0146653	0.998966	0.0978878	0.872278	0.999298	0.244545	0.923302	ENSMUSG00000003531	13353
	ENSMUSG00000003541	3.0379	2.95105	3.80748	3.51049	3.51296	4.23297	3.98736	3.22408	3.58517	3.31626	3.42978	3.71927	3.44995	3.40826		Ddr1	0.512278	0.541258	0.424483	0.0185334	0.0137857	0.0311986	0.0746064	0.0755264	0.0893378	ENSMUSG00000003534	12305
	ENSMUSG00000003545	4.56769	5.3713	3.05372	4.00703	1.88171	1.69729	0.544196	0.95349	1.72766	2.01678	2.51782	1.41901	2.86751	2.56511		Ier3	-0.031187	0.123716	0.330287	0.898493	0.617059	0.163597	0.943632	0.753102	0.296717	ENSMUSG00000003541	15937
	ENSMUSG00000003546	4.32276	4.37723	4.42846	4.51653	4.94216	4.84764	4.73592	4.85316	4.9292	4.76743	4.97881	4.89788	4.82616	4.68364		Fosb	-2.32496	-2.18507	-3.152	0.00274608	0.00385557	0.000729658	0.0210485	0.0355941	0.00605509	ENSMUSG00000003545	14282
	ENSMUSG00000003549	3.67743	3.74185	3.31336	3.60183	3.84691	3.90021	3.51462	3.35811	3.50624	3.73831	3.69576	3.49656	3.74138	3.3683		Klc4	0.344339	0.298396	0.342848	0.00206716	0.00608445	0.00148416	0.0177504	0.0468752	0.00989042	ENSMUSG00000003546	74764
	ENSMUSG00000003559	3.48869	3.13722	3.94266	3.53055	3.83944	3.78403	3.55096	3.77588	4.04774	4.02704	3.78979	4.10125	3.80792	4.75975		Ercc1	-0.0543502	-0.160345	-0.0260929	0.747784	0.366827	0.873038	0.848422	0.548251	0.923673	ENSMUSG00000003549	13870
	ENSMUSG00000003573	2.71836	3.87872	3.38746	3.41297	7.54396	6.59915	8.0679	8.30223	6.36595	6.96006	7.96982	5.4824	6.29853	3.5436		As3mt	0.316155	0.637362	0.127321	0.143778	0.0071796	0.539735	0.294327	0.0513793	0.68859	ENSMUSG00000003559	57344
	ENSMUSG00000003575	8.05406	8.10097	7.37338	7.87495	7.54511	7.23423	7.61152	7.766	7.15005	7.28379	7.59136	6.3667	7.21939	7.45466		Homer3	3.61341	1.61502	4.18298	0.000178145	0.041856	2.85E-05	0.00430571	0.144937	0.000815159	ENSMUSG00000003573	26558
	ENSMUSG00000003581	3.89996	4.17515	4.5301	4.054	4.3824	4.33364	4.4583	4.34985	4.41916	4.56652	4.33992	4.61059	4.45264	4.89809		Crtc1	-0.637968	-0.929946	-0.399705	0.0260096	0.00280407	0.112797	0.0936794	0.0296399	0.227218	ENSMUSG00000003575	382056
	ENSMUSG00000003585	5.21508	5.52938	5.32197	5.21516	4.80312	5.12832	4.70723	4.63282	5.26028	5.10901	4.74395	5.58977	5.28616	4.83498		Rnf215	0.15783	0.406054	0.130914	0.239469	0.00703979	0.307274	0.414017	0.050965	0.46975	ENSMUSG00000003581	71673
	ENSMUSG00000003604	2.89915	2.98055	3.39646	3.39119	3.91247	3.64206	3.72645	3.662	3.96161	3.55942	3.70958	3.93349	3.74138	3.05247		Sec14l2	-0.411442	-0.173353	-0.594679	0.04888	0.374735	0.0059898	0.142463	0.554761	0.0267083	ENSMUSG00000003585	67815
	ENSMUSG00000003617	3.8631	3.73031	5.24931	4.64173	4.96294	5.45096	4.62098	4.95036	5.12153	4.73196	5.19554	5.59111	5.13561	4.49981		Aven	0.422158	0.323793	0.476848	0.0559007	0.145219	0.029885	0.155802	0.309773	0.0864153	ENSMUSG00000003604	74268
	ENSMUSG00000003623	5.2053	4.96441	5.12756	5.31495	4.85592	5.05354	4.99527	4.8884	5.07306	4.88607	4.90869	5.14102	5.03155	4.52911		Cp	0.502318	0.619035	0.531588	0.146959	0.08089	0.109196	0.298373	0.217649	0.221947	ENSMUSG00000003617	12870
	ENSMUSG00000003644	3.95354	3.90461	4.45455	4.39045	6.21965	5.78373	6.67957	6.86655	5.72331	5.99128	6.5621	5.10574	5.6773	4.58248		Crot	-0.330695	-0.346392	-0.291536	0.0347352	0.0300311	0.0461669	0.11281	0.118699	0.119123	ENSMUSG00000003623	74114
	ENSMUSG00000003657	2.13248	3.04714	6.1319	2.70078	7.6293	7.34872	8.0378	8.32521	7.56511	8.02421	8.26496	6.84266	7.11485	7.61224		Rps6ka1	1.78891	0.829571	2.12604	6.36E-05	0.0221735	5.88E-06	0.00257268	0.0989198	0.000394653	ENSMUSG00000003644	20111
	ENSMUSG00000003660	7.50274	7.36031	7.45481	7.47813	7.80358	7.55775	7.70922	7.94366	7.54353	7.68225	7.86224	7.2916	7.48579	7.34826		Calb2	4.34339	3.61778	4.26861	5.58E-06	3.43E-05	3.79E-06	0.00115738	0.00520999	0.000341707	ENSMUSG00000003657	12308
	ENSMUSG00000003662	4.86973	5.02937	4.9797	5.02788	5.03667	4.91093	5.21954	5.06401	4.88309	4.90118	5.11219	5.10198	4.95654	5.00099		Snrnp200	0.11797	-0.167972	0.216755	0.257182	0.113853	0.0346375	0.433848	0.267347	0.0965983	ENSMUSG00000003660	320632
	ENSMUSG00000003665	0.243682	-2.1608	0.914849	-1.0305	0.385652	-1.63949	-0.776994	-0.382865	0.105074	-0.775944	0.380131	0.255451	-0.142056	0.53736		Ciao1	-0.144385	-0.04752	-0.00521852	0.159816	0.63362	0.955012	0.315557	0.765034	0.972586	ENSMUSG00000003662	26371
	ENSMUSG00000003680	3.13386	3.12846	3.44064	3.26911	3.02594	3.01213	3.24865	3.09837	3.21011	3.22315	3.41299	3.23995	3.38605	3.76289		Has1	0.382929	0.904672	-0.0712843	0.59844	0.212702	0.924551	0.740807	0.390371	0.954967	ENSMUSG00000003665	15116
	ENSMUSG00000003721	5.20775	5.19374	5.55083	5.21103	5.57338	5.52309	5.50163	5.44803	5.50523	5.5122	5.60696	5.69845	5.48735	5.68035		Taf6l	-0.0965042	0.1199	-0.229619	0.473477	0.372567	0.101659	0.64181	0.553141	0.210833	ENSMUSG00000003680	225895
	ENSMUSG00000003731	6.67649	6.76153	6.67087	6.70739	6.66756	6.71846	6.69914	6.72839	6.77066	6.83042	6.71459	6.7111	6.71411	6.79781		Insig2	0.122468	0.242515	0.133955	0.154532	0.0104648	0.101017	0.308565	0.0643142	0.209766	ENSMUSG00000003721	72999
	ENSMUSG00000003746	5.08775	5.20837	5.65576	5.03492	4.68718	4.96215	4.26183	4.48157	4.71778	4.91427	4.74395	5.22128	4.90807	4.64402		Kpna6	-0.0614558	-0.0577123	-0.0884313	0.429192	0.456902	0.226193	0.602854	0.627272	0.377045	ENSMUSG00000003731	16650
	ENSMUSG00000003752	3.16448	3.35562	3.46651	2.91946	3.78602	3.29782	3.80077	3.93757	3.31572	3.50112	3.60998	3.11106	3.40767	3.09227		Man1a	-0.576338	-0.406876	-0.744539	0.00554345	0.0356788	0.000648271	0.033281	0.13177	0.00560128	ENSMUSG00000003746	17155
	ENSMUSG00000003762	4.18021	4.26581	4.5219	4.41585	4.27571	4.4853	3.75788	4.16279	4.46983	4.26436	4.308	4.34045	4.31477	5.33533		Itpkc	0.133074	-0.131025	0.406229	0.441469	0.47462	0.0232655	0.6145	0.641613	0.0717181	ENSMUSG00000003752	233011
	ENSMUSG00000003778	5.91865	6.09918	6.2948	6.13748	6.57048	6.42869	6.48011	6.71863	6.41647	6.52992	6.68518	5.95156	6.30574	6.43353		Coq8b	-0.137542	0.23061	-0.277304	0.542813	0.305518	0.219691	0.698445	0.490698	0.368487	ENSMUSG00000003762	76889
	ENSMUSG00000003779	0.0820118	-0.126589	0.577659	-0.127893	-0.828498	-0.930085	-0.0993835	-0.0561116	-0.403406	-0.0982345	-0.433518	0.409563	0.289093	0.593901		Brd8	0.302476	0.0223449	0.349404	0.0162284	0.841835	0.00434208	0.0682939	0.907605	0.0213042	ENSMUSG00000003778	78656
	ENSMUSG00000003808	5.14004	5.12054	5.13565	5.11241	5.33914	5.22323	5.13109	5.30122	4.87683	5.16484	5.33128	4.84931	5.08619	5.18708		Kif20a	-0.547629	0.285507	-0.697262	0.0986729	0.324405	0.0394099	0.229402	0.50932	0.10623	ENSMUSG00000003779	19348
	ENSMUSG00000003809	4.35409	4.52137	4.57836	4.34962	4.42795	4.57485	4.72324	4.82367	4.56259	4.68036	4.87231	4.59461	4.68282	4.66396		Farsa	-0.128591	-0.186301	0.0331644	0.244047	0.104789	0.741396	0.41912	0.254405	0.838118	ENSMUSG00000003808	66590
	ENSMUSG00000003810	7.20063	7.33864	7.05384	7.02281	7.05958	7.10773	7.0136	6.88332	7.06929	7.13439	6.94005	7.18044	7.06045	7.21885		Gcdh	0.126	0.100058	0.105474	0.259925	0.374098	0.321178	0.437477	0.554296	0.484357	ENSMUSG00000003809	270076
	ENSMUSG00000003812	2.83715	2.24812	3.76641	2.81426	3.7386	2.92445	3.4313	4.28881	3.22989	3.31626	4.26238	3.99972	3.80792	3.8812		Mast2	-0.235791	-0.095993	-0.22581	0.0570869	0.410704	0.0496724	0.158131	0.588056	0.125862	ENSMUSG00000003810	17776
	ENSMUSG00000003813	5.21752	5.35074	5.67438	5.32647	5.82678	5.75316	5.69265	5.8712	5.70045	5.82499	5.93703	5.80993	5.79475	5.81428		Dnase2a	0.546944	0.921394	0.613147	0.137234	0.0175724	0.0916067	0.284578	0.0866419	0.195213	ENSMUSG00000003812	13423
	ENSMUSG00000003814	8.62293	8.36912	8.376	8.34183	7.98511	7.87293	8.27407	8.12653	8.25853	8.16228	8.45428	8.3308	8.30378	8.38151		Rad23a	0.300472	0.320563	0.306264	0.00297569	0.00192032	0.00157493	0.022248	0.0249809	0.0103309	ENSMUSG00000003813	19358
	ENSMUSG00000003824	-0.200552	0.241581	0.220294	-0.306216	0.68148	0.184468	0.292751	1.57349	0.606745	0.708861	0.689863	-0.821903	-0.0216021	-0.0185206		Calr	-0.264044	-0.184478	-0.451928	0.0453775	0.145568	0.00121357	0.135337	0.310132	0.00861969	ENSMUSG00000003814	12317
	ENSMUSG00000003847	6.93512	6.88368	6.82715	6.82512	7.41542	6.92377	7.32664	7.34604	7.25576	7.13798	7.2219	6.73256	6.96435	6.61609		Syce2	0.610273	-0.462593	0.660382	0.109502	0.288682	0.0782842	0.245804	0.473724	0.174426	ENSMUSG00000003824	71846
	ENSMUSG00000003848	4.62752	4.91687	4.81156	4.76541	4.62335	4.58714	4.77332	4.80367	4.70723	4.796	4.85377	4.57574	4.81811	4.96124		Nfat5	0.209029	-0.191376	0.297514	0.110149	0.139186	0.0203119	0.246704	0.302647	0.0648923	ENSMUSG00000003847	54446
	ENSMUSG00000003849	0.753672	1.32984	2.1504	1.90109	2.43157	3.23673	2.40778	2.71152	2.70192	2.93098	2.66687	2.99409	2.3247	1.77552		Nob1	-0.124715	-0.0989785	-0.17018	0.258759	0.370621	0.115124	0.435926	0.551635	0.230542	ENSMUSG00000003848	67619
	ENSMUSG00000003863	7.81446	7.97012	7.2466	7.74538	6.9275	6.82519	6.83207	6.82085	6.84471	6.84026	6.85249	6.73923	7.05189	7.16855		Nqo1	1.13723	0.787372	1.08278	0.00533459	0.0489059	0.00665564	0.032492	0.159579	0.0289405	ENSMUSG00000003849	18104
	ENSMUSG00000003865	4.04414	4.46682	4.36109	4.42302	4.59257	4.71209	4.42344	4.45617	4.37542	4.59002	4.58817	4.88041	4.61939	4.3601		Ppfia3	-0.977568	-0.801603	-0.930694	5.57E-05	0.000342546	4.21E-05	0.0024795	0.0111788	0.00101481	ENSMUSG00000003863	76787
	ENSMUSG00000003868	4.32728	4.53469	4.29524	4.61379	4.65349	4.40941	4.57583	4.62144	4.56649	4.64265	4.73385	4.59729	4.58185	4.7222		Gys1	0.0653366	0.206284	0.125659	0.651732	0.169501	0.367095	0.782348	0.34	0.531352	ENSMUSG00000003865	14936
	ENSMUSG00000003872	4.87591	4.77534	4.40635	4.66006	3.57726	3.38486	3.3008	2.92406	3.94973	3.69995	3.37015	3.75806	3.93245	4.18712		Ruvbl2	0.0717589	0.0946815	0.0302827	0.512772	0.396574	0.771713	0.674216	0.575174	0.859814	ENSMUSG00000003868	20174
	ENSMUSG00000003873	4.53291	4.94708	4.76357	4.68104	4.75627	4.63077	4.87136	5.07518	4.58964	4.76123	4.86923	4.61324	4.82616	4.68988		Lin7b	-1.13886	-0.824157	-1.48341	3.69E-05	0.000558352	3.21E-06	0.00204986	0.0136194	0.000322619	ENSMUSG00000003872	22342
	ENSMUSG00000003882	-0.006167	-0.745545	-1.67306	-1.59978	-1.55591	-0.597863	-1.51314	-1.40723	-0.53079	-1.87438	-2.47836	0.0828858	-0.578859	-0.198879		Bax	-0.120612	-0.126953	0.0154189	0.349479	0.332018	0.896986	0.528275	0.515736	0.938716	ENSMUSG00000003873	12028
	ENSMUSG00000003923	4.69898	4.80313	5.12756	5.06504	5.28516	5.24148	5.30501	5.32012	5.2188	5.39035	5.19062	5.28408	5.06594	5.10678		Il7r	-1.03636	0.918165	-0.349205	0.153219	0.11873	0.572977	0.306795	0.274899	0.715517	ENSMUSG00000003882	16197
	ENSMUSG00000003929	4.777	4.58997	4.5504	4.75692	4.8633	4.36728	5.08722	5.10272	4.61995	4.7171	4.9616	4.0118	4.49364	4.46234		Tfam	0.216518	0.138882	0.275706	0.0411738	0.175108	0.00893103	0.126412	0.346843	0.0358727	ENSMUSG00000003923	21780
	ENSMUSG00000003934	6.44461	6.46195	7.29252	6.93458	7.00385	7.43169	6.85478	6.59607	7.61815	7.07151	6.8337	7.50793	7.59228	7.77124		Zfp81	-0.0322515	-0.464742	0.105721	0.85579	0.0254514	0.529477	0.917888	0.107416	0.67968	ENSMUSG00000003929	224694
	ENSMUSG00000003948	7.74357	7.67536	7.03992	7.41309	5.17756	5.29662	5.14955	5.18042	6.00581	5.44351	5.3247	5.33512	6.44026	6.41365		Efnb3	0.263297	0.746529	0.100891	0.266963	0.0059811	0.637955	0.445168	0.0464354	0.76469	ENSMUSG00000003934	13643
	ENSMUSG00000003949	7.86155	7.98748	7.61664	8.35338	6.71733	6.71473	6.71123	6.99116	6.56892	6.76896	7.06888	6.03486	6.9152	6.78649		Mmd	-2.01209	-1.50695	-2.3576	4.74E-06	8.16E-05	4.81E-07	0.00114153	0.00631863	0.00018425	ENSMUSG00000003948	67468
	ENSMUSG00000003955	3.64161	3.5778	3.9365	3.78559	4.3247	4.06742	4.43904	4.30313	4.10243	4.27333	4.42192	4.31141	4.36143	4.16396		Hlf	-1.28112	-1.46988	-1.2586	4.47E-05	1.11E-05	2.47E-05	0.00223356	0.0042419	0.000765264	ENSMUSG00000003949	217082
	ENSMUSG00000003970	7.22444	7.51408	7.62624	7.39939	7.56166	7.66356	7.43756	7.4802	7.64004	7.80027	7.60759	7.64357	7.58814	7.91409		Fam162a	0.406655	0.449471	0.467747	0.00311811	0.00165465	0.00081039	0.0228395	0.0233987	0.00648061	ENSMUSG00000003955	70186
	ENSMUSG00000003974	6.05562	5.9255	5.47426	5.89978	4.30313	4.62736	4.50721	4.34524	5.01723	4.69776	4.75065	4.8826	5.09621	4.88965		Rpl8	0.11171	0.179371	0.00729944	0.293597	0.101998	0.939327	0.474622	0.250577	0.963015	ENSMUSG00000003970	26961
	ENSMUSG00000003992	6.17947	6.14767	6.45631	6.11551	5.84928	5.96101	5.71844	5.75623	6.00747	6.25284	5.83675	5.70962	5.99367	5.95987		Grm3	-1.15597	-0.986011	-1.48138	7.75E-06	3.90E-05	4.11E-07	0.00120495	0.00538012	0.000183697	ENSMUSG00000003974	108069
	ENSMUSG00000004018	1.52531	1.90254	2.25307	2.03822	1.62782	1.78525	1.48507	1.88402	1.83491	1.31643	1.74781	1.62188	1.74523	2.38457		Ssbp2	-0.320689	-0.434424	-0.492313	0.0112778	0.00158117	0.000315588	0.0536304	0.0228606	0.0034653	ENSMUSG00000003992	66970
	ENSMUSG00000004031	6.7278	6.81232	6.21819	6.66717	5.12844	5.25951	4.95786	5.119	5.40219	5.28055	5.24854	4.79906	5.38209	6.21774		Fancl	-0.484274	-0.120948	-0.336184	0.0536688	0.596755	0.147758	0.151524	0.738413	0.275818	ENSMUSG00000004018	67030
	ENSMUSG00000004032	6.26319	6.45057	6.38461	6.26771	5.99428	6.19444	5.7625	5.61991	6.16479	6.07276	5.81455	6.35726	6.04284	6.37423		Brinp2	-1.42806	-1.24252	-1.58178	9.37E-05	0.000325745	2.03E-05	0.00311814	0.0111092	0.000682563	ENSMUSG00000004031	240843
	ENSMUSG00000004035	3.12351	3.7759	4.34723	4.095	4.74831	5.35362	4.64807	4.32668	5.01152	4.75916	4.43445	5.54334	5.11604	4.79936		Gstm5	-0.453648	-0.176678	-0.538485	0.00740501	0.238695	0.00140343	0.0401424	0.419636	0.00953284	ENSMUSG00000004032	14866
	ENSMUSG00000004040	5.96286	6.08906	6.18481	6.19937	6.27055	6.41382	6.09092	6.1631	6.46527	6.18657	6.18954	6.66401	6.37733	6.47833		Gstm7	0.758749	1.2232	0.830431	0.0218462	0.000916142	0.0105024	0.083325	0.0171989	0.0401599	ENSMUSG00000004035	68312
	ENSMUSG00000004043	0.48597	1.15075	2.43984	1.67819	2.98196	2.99894	2.96667	3.17645	2.85144	2.77768	3.00637	2.77589	2.68977	2.8382		Stat3	0.0421981	0.302972	0.0373436	0.701397	0.0146146	0.714244	0.818334	0.0782581	0.819282	ENSMUSG00000004040	20848
	ENSMUSG00000004044	4.69549	5.04575	5.49536	5.13224	5.14065	5.47099	4.72005	4.97143	5.26268	5.03902	5.44093	5.28574	5.26262	5.05737		Stat5a	1.31948	1.263	1.52949	0.000251569	0.000456711	4.69E-05	0.00511675	0.0125569	0.00108154	ENSMUSG00000004043	20850
	ENSMUSG00000004054	4.5791	4.71226	4.63649	4.90517	4.88887	4.94951	4.89139	4.84666	5.11888	5.02702	4.81595	4.98015	4.9269	4.80835		Cavin1	0.016984	0.0128527	-0.112294	0.922439	0.941823	0.501896	0.957412	0.967511	0.655567	ENSMUSG00000004044	19285
	ENSMUSG00000004056	7.10189	6.8869	6.33862	6.97474	6.60831	6.30765	6.93733	6.95447	6.16084	6.3399	6.78798	6.23614	6.3621	5.7612		Map3k11	0.147709	0.100776	0.0948543	0.189316	0.368733	0.367081	0.353346	0.550051	0.531352	ENSMUSG00000004054	26403
	ENSMUSG00000004069	5.6675	5.69723	5.7796	5.68534	5.75909	5.71634	5.88996	5.89188	5.92035	5.82301	5.86956	5.85311	5.81309	5.97326		Akt2	-0.525021	-0.803262	-0.211517	0.0465489	0.00516445	0.355742	0.137736	0.0423894	0.520329	ENSMUSG00000004056	11652
	ENSMUSG00000004070	5.46306	5.62278	5.80686	5.70018	5.79816	5.96572	5.78403	5.78542	5.66274	5.66825	5.59585	5.99381	5.88034	5.87401		Dnaja3	0.0342805	0.079326	0.02042	0.653638	0.308448	0.773772	0.783644	0.493764	0.8613	ENSMUSG00000004069	83945
	ENSMUSG00000004071	7.54505	7.63226	7.83222	7.55769	7.6908	7.71253	7.63032	7.62969	7.59116	7.66355	7.58295	7.74961	7.6826	7.9019		Hmox2	-0.135472	0.173887	0.096736	0.115002	0.0486014	0.215686	0.253824	0.158988	0.363526	ENSMUSG00000004070	15369
	ENSMUSG00000004085	3.28083	3.44299	3.87986	3.48329	4.02873	4.2588	3.72008	3.41195	4.37097	4.0949	4.0234	4.08608	3.68938	3.49988		Cdip1	-0.158873	0.0410011	-0.0637693	0.0529242	0.592099	0.37159	0.150032	0.73492	0.535495	ENSMUSG00000004071	66626
	ENSMUSG00000004096	5.19792	5.25941	5.52439	5.42087	5.66077	5.73118	5.76714	5.71756	5.76798	5.6869	5.68595	5.72438	5.69059	5.65067		Map3k20	0.50698	0.170133	0.236835	0.0233584	0.433175	0.252365	0.0870681	0.606512	0.408416	ENSMUSG00000004085	65964
	ENSMUSG00000004098	1.7838	2.14765	2.93519	3.02695	4.37208	4.46373	3.96598	4.1319	3.82519	4.05432	3.86578	4.42422	3.49103	3.39241		Cwc15	0.233181	0.243692	0.281408	0.00656718	0.0051039	0.00108427	0.0370709	0.0420761	0.00794531	ENSMUSG00000004096	66070
	ENSMUSG00000004099	6.2561	6.40506	6.45092	6.29436	6.47123	6.28899	6.5536	6.56769	6.19782	6.3448	6.59131	6.04861	6.42713	6.52905		Col5a3	1.32512	1.25937	1.66222	0.000877292	0.00158562	7.86E-05	0.0102925	0.0229032	0.00142376	ENSMUSG00000004098	53867
	ENSMUSG00000004100	3.95984	4.06928	3.99693	3.90825	4.29223	4.09062	4.44677	4.47316	4.09165	4.25874	4.45099	3.77234	4.08164	4.21893		Dnmt1	-0.102607	-0.111713	0.0311675	0.401933	0.363085	0.78057	0.578759	0.544894	0.865802	ENSMUSG00000004099	13433
	ENSMUSG00000004105	1.2864	2.3114	2.53974	3.83484	2.79822	2.77492	2.35942	2.3745	2.83706	2.48622	2.82752	3.57468	3.00149	2.40051		Ppan	0.157491	-0.0691739	0.261961	0.250288	0.621555	0.0558495	0.426428	0.756747	0.137142	ENSMUSG00000004100	235036
	ENSMUSG00000004110	8.59394	8.35534	7.72556	7.84822	7.71346	6.77595	7.35621	7.60535	7.30381	7.21405	7.43177	5.91556	7.35977	7.46796		Angptl2	0.0212213	0.404882	-0.0583743	0.962427	0.367208	0.895958	0.97958	0.548638	0.938348	ENSMUSG00000004105	26360
	ENSMUSG00000004113	7.42268	7.50776	7.12597	7.28691	6.60063	6.56228	6.51272	6.59898	6.80816	6.798	6.71116	6.2525	6.65885	7.5016		Cacna1e	-0.943804	-1.3091	-0.857016	0.0188432	0.0025026	0.0206684	0.0753922	0.0281152	0.0657402	ENSMUSG00000004110	12290
	ENSMUSG00000004127	2.47952	2.5267	2.94749	2.68893	2.95856	3.04813	3.22185	2.93636	3.24941	3.34968	2.62375	3.15531	2.9872	3.46998		Cacna1b	-0.69294	-0.625509	-0.855474	0.00684041	0.0124448	0.000887279	0.038039	0.0709826	0.00689974	ENSMUSG00000004113	12287
	ENSMUSG00000004151	6.08343	6.36106	6.37314	6.48488	8.0992	7.36865	8.81455	8.65238	7.51382	7.68042	8.44184	6.67005	7.61172	5.52653		Trmt10a	0.321498	0.46901	0.302985	0.11695	0.0293169	0.12954	0.256959	0.116753	0.250948	ENSMUSG00000004127	108943
	ENSMUSG00000004187	8.7005	8.95205	8.49575	8.72625	7.55084	7.77025	7.40069	7.54889	7.72528	7.69829	7.5707	7.34433	7.85182	8.24529		Etv1	1.42649	0.181591	1.81929	0.00553765	0.676235	0.000518516	0.0332786	0.796721	0.0048419	ENSMUSG00000004151	14009
	ENSMUSG00000004207	10.5614	10.5513	10.7255	10.7927	10.6511	10.7853	10.6003	10.6206	10.6585	10.7478	10.7264	10.7999	10.6511	10.7585		Kifc2	-1.18313	-0.99714	-1.23851	2.02E-05	0.000107122	5.52E-06	0.00165056	0.00714735	0.000381885	ENSMUSG00000004187	16581
	ENSMUSG00000004221	5.42984	5.21665	5.44202	5.37722	5.45613	5.2899	5.52008	5.46086	5.43452	5.49363	5.42636	5.19502	5.3321	5.3416		Psap	-0.0761189	-0.0169642	-0.0807724	0.365443	0.837403	0.299568	0.543883	0.904483	0.462042	ENSMUSG00000004207	19156
	ENSMUSG00000004231	-1.71128	-2.1608	-0.50117	-1.59978	4.85592	5.05943	4.05471	3.662	3.30643	3.74669	3.28044	4.54002	4.166	-1.51809		Ikbkg	-0.0416212	-0.173016	-0.0200642	0.60573	0.0491975	0.789794	0.746548	0.16027	0.872118	ENSMUSG00000004221	16151
	ENSMUSG00000004233	3.02684	2.94108	2.73687	3.10931	3.1276	2.78917	3.10938	3.24401	2.91246	2.91619	3.16487	2.85789	3.08435	3.00113		Pax2	5.3149	4.14439	6.26707	0.0391737	0.108518	0.016508	0.122327	0.259823	0.0556467	ENSMUSG00000004231	18504
	ENSMUSG00000004263	7.66545	7.88069	7.79399	7.70548	7.74029	7.87585	7.79845	7.82051	7.73483	7.87031	7.83729	7.48716	7.69364	8.00323		Wars2	-0.096616	-0.0832395	0.0283623	0.524147	0.591016	0.844707	0.683197	0.734081	0.906728	ENSMUSG00000004233	70560
	ENSMUSG00000004264	5.73875	5.72883	5.9126	5.71487	5.75358	5.75679	5.75317	5.76466	5.75211	5.82598	5.86189	5.82713	5.8312	5.97758		Atn1	-0.0768132	-0.127231	-0.0403855	0.48769	0.256828	0.690609	0.653962	0.439689	0.803372	ENSMUSG00000004263	13498
	ENSMUSG00000004266	1.98017	2.18192	3.5656	2.79227	2.82873	3.29782	2.14794	2.42774	3.1697	2.58308	2.62375	4.08989	3.12407	2.10223		Phb2	-0.088828	0.0114977	-0.103918	0.189898	0.860879	0.106345	0.353847	0.919927	0.217796	ENSMUSG00000004264	12034
	ENSMUSG00000004267	9.69583	9.63095	9.70834	9.68618	9.57343	9.72031	9.50394	9.33615	9.53156	9.57719	9.41017	9.63506	9.61417	9.6214		Ptpn6	-0.000695632	0.44619	-0.0651777	0.998842	0.348416	0.890514	0.999298	0.531341	0.9346	ENSMUSG00000004266	15170
	ENSMUSG00000004268	4.46893	4.25378	4.26115	4.41225	4.79927	4.4945	4.79166	4.98036	4.62743	4.63137	5.05653	4.42723	4.62862	4.46613		Eno2	-0.30403	-0.151971	-0.234512	0.00650128	0.129672	0.0179883	0.0368835	0.289926	0.0593069	ENSMUSG00000004267	13807
	ENSMUSG00000004270	3.61968	3.95006	4.26607	4.1261	4.52896	4.17445	4.29649	4.34985	4.39307	4.46343	4.57691	4.52042	4.38886	4.10196		Emg1	0.289923	0.0569317	0.33496	0.0492672	0.687454	0.0205997	0.143011	0.804825	0.0655738	ENSMUSG00000004268	14791
	ENSMUSG00000004285	5.86373	5.94683	6.14798	5.90747	6.03082	6.07591	5.96191	5.99101	6.02597	6.14355	6.05805	6.2337	6.26487	6.3187		Lpcat3	0.352798	0.252262	0.251147	0.0204135	0.0890491	0.0751239	0.0793536	0.229965	0.169308	ENSMUSG00000004270	14792
	ENSMUSG00000004317	3.42268	3.85768	4.89649	3.97322	5.14974	5.18331	5.18989	4.94732	5.17609	5.34135	4.97881	5.38664	4.84212	5.17554		Atp6v1f	-0.0193123	0.211726	-0.0394182	0.776732	0.00730279	0.535802	0.867357	0.051768	0.684881	ENSMUSG00000004285	66144
	ENSMUSG00000004319	7.61091	7.37658	7.63054	7.60655	7.68352	7.63672	7.78288	7.7733	7.72484	7.74142	7.68567	7.60686	7.63471	7.6791		Clcn5	1.00594	1.02057	0.99306	0.000629651	0.000596858	0.000470305	0.00831606	0.0140499	0.00452763	ENSMUSG00000004317	12728
	ENSMUSG00000004328	3.32668	2.8481	3.68059	3.20397	4.41293	5.61397	3.34286	4.34985	3.51433	2.94563	3.317	4.31466	2.4756	2.38457		Clcn3	0.0318107	-0.0107506	0.0748765	0.675809	0.887009	0.294962	0.799283	0.935498	0.456969	ENSMUSG00000004319	12725
	ENSMUSG00000004341	1.46099	-1.85261	-2.01103	0.173743	-0.828498	1.94654	-0.398766	1.25786	1.27343	-0.682895	1.54703	0.255451	2.07741	-2.10078		Hif3a	-0.168237	-0.16732	1.06949	0.770669	0.783322	0.0434159	0.863365	0.86992	0.113822	ENSMUSG00000004328	53417
	ENSMUSG00000004347	3.94769	2.80477	3.65831	3.14445	5.82867	5.2924	5.83355	5.77519	5.09481	5.43126	5.77568	4.55386	5.00343	4.01663		Gpx6	1.19813	0.49571	1.20507	0.336745	0.715882	0.334238	0.516381	0.82457	0.498233	ENSMUSG00000004341	75512
	ENSMUSG00000004356	5.01121	4.80313	4.60578	4.61379	5.13761	4.61541	4.96865	5.17457	5.02857	4.94921	5.0673	4.52604	4.81002	4.49611		Pde1c	1.95125	1.04698	2.24119	1.07E-05	0.00375463	1.41E-06	0.00136464	0.0351334	0.000251825	ENSMUSG00000004347	18575
	ENSMUSG00000004360	6.86792	6.77586	6.55051	6.75209	6.13244	6.13986	6.39815	6.38179	6.2363	6.13599	6.30732	5.99752	6.18908	6.47784		Utp20	0.12938	-0.251617	0.132969	0.401713	0.130131	0.364048	0.578627	0.29028	0.52817	ENSMUSG00000004356	70683
	ENSMUSG00000004364	7.08335	6.91331	7.16402	7.11982	7.18795	7.14145	7.26672	7.18594	7.16233	7.28811	7.20798	7.20959	7.13767	7.06984		9330159F19Rik	-0.639652	-0.610046	-0.561179	0.000337031	0.000509447	0.00053415	0.00594368	0.0129618	0.00494403	ENSMUSG00000004360	212448
	ENSMUSG00000004366	7.21594	7.08612	6.46596	7.0044	5.75909	6.2726	4.55093	4.23008	5.79811	5.57006	4.88758	5.82371	6.20594	6.72927		Cul3	0.019802	-0.0261365	0.0375057	0.793126	0.72906	0.592226	0.878427	0.833111	0.730853	ENSMUSG00000004364	26554
	ENSMUSG00000004371	-1.01839	-0.508486	-1.16952	-1.38409	-0.0972975	-0.930085	0.292751	0.43481	0.105074	0.316652	0.156342	-0.711811	-0.41811	-1.78021		Sst	-1.65334	-0.785067	-1.84636	0.00175919	0.0809921	0.00047449	0.0158957	0.217794	0.00455819	ENSMUSG00000004366	20604
	ENSMUSG00000004383	7.3216	7.30405	6.83545	7.20604	6.37889	6.28271	6.69833	6.88808	6.35247	6.39302	6.53908	6.05932	6.44553	6.4032		Il11	1.27728	-0.0803124	1.02426	0.013848	0.883012	0.0412571	0.0616111	0.933454	0.109714	ENSMUSG00000004371	16156
	ENSMUSG00000004393	4.74697	4.78374	4.86766	4.69308	4.88887	5.04762	4.89705	4.87888	4.90479	4.98333	4.89968	4.81294	4.85791	5.14039		Large1	-0.86809	-0.960163	-0.692872	0.000267044	0.000108268	0.000919959	0.00526528	0.00714735	0.0070897	ENSMUSG00000004383	16795
	ENSMUSG00000004394	5.88687	5.94932	6.28029	5.98708	6.37114	6.373	6.45348	6.56374	6.32629	6.4116	6.47076	6.3714	6.4258	6.57367		Ddx56	0.0315575	0.0722705	0.068964	0.731817	0.440941	0.432803	0.838214	0.612882	0.594321	ENSMUSG00000004393	52513
	ENSMUSG00000004415	2.09058	3.03781	2.76494	2.57761	1.48188	2.24424	1.07011	0.68854	1.93473	2.25883	1.48413	1.95799	1.81159	3.31884		Tmed4	0.248351	0.337038	0.327281	0.0090084	0.00111892	0.000765012	0.0459653	0.0188853	0.00624506	ENSMUSG00000004394	103694
	ENSMUSG00000004446	2.27023	2.18192	2.27276	2.1462	1.72834	2.28504	1.29246	1.40672	2.71602	2.41434	1.12044	2.51712	2.02243	3.07251		Col26a1	-0.836114	-0.35302	-1.39366	0.0520912	0.357027	0.00489303	0.148416	0.538736	0.0231646	ENSMUSG00000004415	140709
	ENSMUSG00000004451	3.97097	4.01328	4.26115	4.22382	4.18429	4.24336	4.3837	4.34063	4.30721	4.13321	4.33101	4.38139	4.33346	4.01145		Bid	-0.232028	0.271352	-0.64979	0.52219	0.434208	0.0965281	0.681399	0.607534	0.202802	ENSMUSG00000004446	12122
	ENSMUSG00000004455	7.73721	7.34089	7.46849	7.61913	7.88364	7.72618	8.06282	8.17883	7.51606	7.72374	8.00811	7.62584	7.71118	7.24565		Ralb	-0.00224975	0.0299261	0.085894	0.984209	0.795935	0.434412	0.991463	0.877503	0.595881	ENSMUSG00000004451	64143
	ENSMUSG00000004460	5.86062	5.47859	5.56087	5.54607	5.27965	5.13112	5.53649	5.33645	5.47238	5.3647	5.6666	5.44129	5.41448	5.19395		Ppp1cc	0.0786934	-0.108546	0.333085	0.626146	0.501819	0.0397656	0.763058	0.663539	0.106917	ENSMUSG00000004455	19047
	ENSMUSG00000004462	3.74652	3.69515	3.97306	3.95354	3.8691	4.07906	4.09465	4.20488	4.06986	4.03048	4.38796	4.01581	3.92497	3.71908		Dnajb11	-0.240579	-0.35474	-0.373969	0.0865246	0.0181746	0.00919774	0.209585	0.0884272	0.0366225	ENSMUSG00000004460	67838
	ENSMUSG00000004473	1.95703	1.92294	1.96923	1.72654	1.51977	1.0142	1.70742	1.13519	1.19508	1.29371	1.16122	1.09473	1.21824	1.87013		Tbccd1	0.180721	-0.0449585	0.137287	0.154365	0.72627	0.259459	0.308305	0.8313	0.416265	ENSMUSG00000004462	70573
	ENSMUSG00000004500	3.48869	3.73031	3.3784	3.49696	3.46521	3.4491	3.56524	3.59376	3.19005	3.466	3.60998	3.29373	3.44995	3.57905		Clec11a	-0.813856	-0.60977	-0.641153	0.00314607	0.0172492	0.00985999	0.0229593	0.0858461	0.0384947	ENSMUSG00000004473	20256
	ENSMUSG00000004508	4.83842	4.81955	5.29575	4.93809	5.59129	5.69568	5.31983	5.34108	5.6033	5.4786	5.26968	5.68467	5.5807	5.32499		Zfp324	-0.226176	-0.189193	-0.0918873	0.120495	0.195235	0.492398	0.261869	0.369982	0.647569	ENSMUSG00000004500	243834
	ENSMUSG00000004530	5.92909	5.91535	6.49663	5.82593	6.68955	6.74612	6.55628	6.61245	6.62136	6.70422	6.63177	6.5028	6.40715	6.65813		Gab2	0.35037	0.465518	0.425865	0.0202267	0.00386389	0.00447258	0.0788312	0.0355958	0.0217629	ENSMUSG00000004508	14389
	ENSMUSG00000004535	7.12805	7.17228	7.33059	7.27358	7.31461	7.41455	7.42341	7.37739	7.48092	7.4726	7.45348	7.55824	7.40279	7.24447		Coro1c	0.48253	0.387464	0.522738	0.0010538	0.00504539	0.000284591	0.0116576	0.0418612	0.00324546	ENSMUSG00000004530	23790
	ENSMUSG00000004552	-0.100088	0.947037	2.19235	2.27865	2.87331	3.43104	2.10947	2.52866	3.41412	3.05773	3.25241	4.14214	2.91356	1.25063		Tax1bp1	0.11401	0.0804817	0.0686215	0.192366	0.348546	0.385947	0.356969	0.531475	0.549471	ENSMUSG00000004535	52440
	ENSMUSG00000004558	8.98625	9.35403	9.94997	9.04673	9.74908	9.93662	9.63794	9.67174	9.70648	9.82789	9.79533	9.9263	9.69852	9.9841		Ctse	1.77084	1.42784	1.30458	0.0221175	0.0695812	0.0851469	0.0839514	0.197656	0.185383	ENSMUSG00000004552	13034
	ENSMUSG00000004561	4.71285	5.14897	4.91227	4.78503	4.77448	4.59933	4.93975	5.05558	4.55084	4.93093	5.1532	4.08829	4.9269	4.93138		Ndrg2	0.312374	0.438501	0.326944	0.0853377	0.0213539	0.0540837	0.207798	0.0966012	0.134157	ENSMUSG00000004558	29811
	ENSMUSG00000004562	4.62017	4.77534	5.455	4.86359	5.76107	5.66509	5.40568	5.53754	5.76798	5.62341	5.62165	5.57355	5.43305	6.05734		Mettl17	-0.137508	-0.371574	-0.133188	0.508656	0.0981878	0.499533	0.670719	0.244872	0.653762	ENSMUSG00000004561	52535
	ENSMUSG00000004565	6.04057	6.17982	6.52666	6.29436	6.59731	6.59814	6.37964	6.34362	6.46736	6.47481	6.51666	6.74045	6.65997	6.91202		Arhgef40	0.613814	0.671315	0.575221	0.00235139	0.00123772	0.00239675	0.0192213	0.0201168	0.0139124	ENSMUSG00000004562	268739
	ENSMUSG00000004567	6.12213	6.21955	6.39476	6.07053	6.54544	6.61724	6.40269	6.64841	6.20408	6.43125	6.2176	6.23456	6.29853	6.13442		Pnpla6	0.0969901	0.415998	0.131548	0.325889	0.000748388	0.1584	0.50623	0.015847	0.289798	ENSMUSG00000004565	50767
	ENSMUSG00000004568	6.15553	6.21335	6.30798	6.11329	6.06005	5.913	6.07728	6.20436	5.94	6.01057	6.238	6.14778	6.20131	6.10554		Mcoln1	-0.0464449	-0.0743745	0.26438	0.617728	0.428378	0.00772858	0.756067	0.602321	0.0321938	ENSMUSG00000004567	94178
	ENSMUSG00000004591	5.12195	5.08249	5.14903	5.3322	5.49708	5.28488	5.67465	5.71934	5.46197	5.42474	5.81774	5.08301	5.30067	5.0114		Arhgef18	-0.263859	-0.141066	-0.22133	0.00950249	0.128486	0.0166261	0.0475546	0.288419	0.0559506	ENSMUSG00000004568	102098
	ENSMUSG00000004609	3.30851	3.35562	3.68059	3.72303	2.84374	3.43104	2.02931	2.65311	3.63053	3.09762	2.72243	4.457	3.16272	2.88131		Pkn2	0.264796	-0.142534	0.286557	0.056752	0.293087	0.0312055	0.15759	0.478032	0.0893378	ENSMUSG00000004591	109333
	ENSMUSG00000004610	4.3782	4.26665	4.80509	4.63822	4.90914	4.77327	4.74049	4.70623	4.84943	4.73401	4.89061	5.05755	4.9021	4.99055		Cd33	-0.517502	-0.0286921	-0.901396	0.184956	0.937213	0.0348904	0.347545	0.964837	0.0971907	ENSMUSG00000004609	12489
	ENSMUSG00000004626	5.33881	5.48546	4.90282	4.82349	4.92108	4.8612	4.97936	5.31306	4.75581	4.8993	4.4551	4.65751	5.00343	4.69337		Etfb	0.168959	0.373801	0.170971	0.107889	0.00209331	0.0892881	0.243274	0.0260272	0.191745	ENSMUSG00000004610	110826
	ENSMUSG00000004630	-1.44164	-3.09401	-0.50117	-1.38409	6.87548	5.83444	7.55762	7.74211	5.55901	6.3565	7.30329	4.00779	5.50501	-1.51809		Stxbp2	-0.550902	-0.459651	-0.202171	0.015258	0.03727	0.285565	0.0654938	0.135126	0.446397	ENSMUSG00000004626	20911
	ENSMUSG00000004631	4.71285	4.35487	4.68872	4.40139	4.86698	4.53312	4.69104	4.74544	4.59728	4.61543	4.73385	4.66773	4.74782	5.03457		Pcp2	8.68161	4.71815	9.31835	0.0169216	0.176471	0.0112689	0.070083	0.348328	0.0422137	ENSMUSG00000004630	18545
	ENSMUSG00000004633	5.40227	5.48889	5.44853	5.61973	8.84578	7.94352	9.35492	9.54721	7.73093	8.28487	9.10254	6.45492	7.75922	5.74263		Sgce	-0.0146655	0.189778	0.0878639	0.89991	0.119851	0.430665	0.944537	0.275988	0.592095	ENSMUSG00000004631	20392
	ENSMUSG00000004637	3.7995	3.83093	4.63269	3.98781	4.67043	4.84764	4.48859	4.51065	4.62369	4.75916	4.6141	4.69796	4.69605	4.71902		Chn2	2.75523	1.06826	3.34437	4.82E-05	0.0354092	3.04E-06	0.00231215	0.131147	0.000317275	ENSMUSG00000004633	69993
	ENSMUSG00000004642	4.10854	4.1794	4.71053	4.28809	4.71194	4.70459	4.55093	4.65159	4.77613	4.75085	4.71685	4.89353	4.79779	4.87261		Wwox	0.484429	0.552966	0.479832	0.00438728	0.00182908	0.00349319	0.0285448	0.0245524	0.0182404	ENSMUSG00000004637	80707
	ENSMUSG00000004655	-1.01839	2.03967	-0.147192	3.79668	3.45547	4.11345	1.2577	-0.97996	2.00531	3.36065	3.21416	4.40907	2.10414	-0.645678		Slbp	0.298904	0.445169	0.244888	0.00887812	0.000525275	0.0209029	0.0455287	0.0130484	0.0662293	ENSMUSG00000004642	20492
	ENSMUSG00000004661	3.26208	3.66518	2.4388	3.45557	3.18768	2.63988	2.73285	3.03115	2.52103	2.81612	2.56418	2.68753	2.88302	2.70001		Aqp1	1.61806	0.760759	0.554437	0.263056	0.632495	0.715661	0.440871	0.764071	0.820443	ENSMUSG00000004655	11826
	ENSMUSG00000004665	2.37867	2.95105	3.6127	2.85726	3.03904	3.36597	2.9874	2.98454	3.28767	2.93098	3.28967	4.11625	3.47064	3.02189		Arid3b	-0.695714	-0.572464	-0.416687	0.0268426	0.0612719	0.130801	0.0957239	0.18244	0.252816	ENSMUSG00000004661	56380
	ENSMUSG00000004667	5.2841	5.26541	5.35928	5.27586	5.23479	5.16703	5.18064	5.39777	5.35341	5.31339	5.5057	5.21954	5.30067	5.48864		Cnn2	0.0561884	0.536693	0.0511247	0.84601	0.0726169	0.857219	0.912141	0.203442	0.914154	ENSMUSG00000004665	12798
	ENSMUSG00000004668	-2.04316	-2.55323	-2.4532	-1.85348	-1.27074	-1.63949	-0.639602	-0.65074	-0.670521	-1.36042	-0.108649	0.255451	-1.20836	-1.29634		Polr2e	-0.0357452	-0.0542519	-0.138145	0.67233	0.526316	0.100155	0.797207	0.683005	0.208456	ENSMUSG00000004667	66420
	ENSMUSG00000004677	6.47546	6.75158	6.06573	6.39265	6.36204	6.17557	6.33344	6.40907	6.21901	6.21027	6.45752	6.09763	6.18888	6.06986		Abca13	1.83367	2.02308	1.61266	0.0166494	0.0104852	0.0320447	0.069402	0.0643853	0.0911428	ENSMUSG00000004668	268379
	ENSMUSG00000004698	5.05272	5.01756	5.35004	5.05584	4.79541	4.61141	4.22181	4.34524	4.91093	4.6449	4.44274	4.54002	5.02457	5.20307		Myo9b	-0.25476	-0.398164	-0.18905	0.122268	0.0230099	0.208131	0.26468	0.101126	0.355027	ENSMUSG00000004677	17925
	ENSMUSG00000004707	-0.100088	-0.126589	1.26861	1.67939	0.746843	1.3958	0.292751	1.63515	2.02809	1.62016	1.57748	2.07012	1.56458	0.286029		Hdac9	-0.58548	-0.304454	-0.723778	0.00315596	0.0800993	0.00046921	0.0229954	0.216231	0.0045195	ENSMUSG00000004698	79221
	ENSMUSG00000004709	-3.09401	-2.55323	0.512919	-0.623377	-1.03274	0.964823	-2.09708	-0.65074	-0.286363	-2.09642	-0.699499	1.0641	-0.966713	-1.78021		Ly9	0.944043	0.572743	0.243014	0.0842828	0.308833	0.657497	0.205869	0.494008	0.779465	ENSMUSG00000004707	17085
	ENSMUSG00000004730	2.77237	1.96291	3.0763	3.09141	2.32858	3.1288	2.22193	2.47908	3.22989	2.77571	2.87732	3.37707	2.6122	2.2503		Cd244a	0.514875	1.42243	1.08938	0.70244	0.279479	0.392271	0.819106	0.463682	0.555536	ENSMUSG00000004709	18106
	ENSMUSG00000004748	5.47125	5.30871	5.73772	5.21723	4.66622	4.73067	4.72005	4.65159	5.04262	4.69343	4.90269	5.08683	5.51997	5.54529		Adgre1	0.0860934	-0.0167267	-0.278555	0.783067	0.959449	0.394152	0.871841	0.977437	0.55707	ENSMUSG00000004730	13733
	ENSMUSG00000004768	4.97712	5.00565	5.14903	5.09005	5.34707	5.1887	5.26619	5.26267	5.00005	5.08109	5.30877	4.95324	5.24472	5.26749		Mtfp1	-0.692542	-0.150181	-0.827643	0.000134498	0.257386	1.58E-05	0.00370256	0.440068	0.000608075	ENSMUSG00000004748	67900
	ENSMUSG00000004771	6.5189	6.38129	6.62948	6.45259	6.80242	6.66246	6.70346	6.62486	6.92504	6.78889	6.62787	6.79508	6.68121	6.68847		Rab23	-0.0560178	-0.0020195	0.12286	0.540202	0.982363	0.163145	0.696128	0.990489	0.296121	ENSMUSG00000004768	19335
	ENSMUSG00000004788	4.5715	4.53137	4.55443	4.61692	4.61899	4.83396	4.57936	4.5552	4.94125	4.85149	4.89364	5.00253	4.98198	4.85536		Rab11a	0.156198	0.131259	0.115136	0.093824	0.152383	0.17298	0.221352	0.319001	0.309106	ENSMUSG00000004771	53869
	ENSMUSG00000004789	7.00445	6.98784	7.07852	7.04681	7.18132	7.18657	7.1783	7.10585	7.13701	7.20533	7.19269	7.33994	7.20557	6.89524		Eif2b2	0.196176	0.285183	-0.0104531	0.0477628	0.00753616	0.906066	0.140044	0.0526772	0.943457	ENSMUSG00000004788	217715
	ENSMUSG00000004791	-0.691562	0.534641	1.61552	0.731198	1.66211	1.99653	1.73295	1.54164	2.1577	1.7921	0.848103	2.89317	2.18147	1.93722		Dlst	0.0197599	0.0223551	0.0458969	0.84025	0.819422	0.613669	0.907939	0.893083	0.745585	ENSMUSG00000004789	78920
	ENSMUSG00000004798	6.90898	6.75728	6.6122	6.92892	6.38275	6.41267	6.45348	6.44071	6.51752	6.43255	6.44002	6.22421	6.37733	6.44989		Pgf	0.977324	1.80227	1.14359	0.0606521	0.00144524	0.026847	0.164595	0.0218922	0.0797673	ENSMUSG00000004791	18654
	ENSMUSG00000004815	5.18055	5.54592	6.06996	5.38275	6.14129	6.17828	6.15134	6.15785	6.16736	6.21783	6.14449	6.14229	6.01142	6.38929		Ulk2	-0.467708	-0.546422	-0.467379	0.00054723	0.000141511	0.00028501	0.00771921	0.00772344	0.00324788	ENSMUSG00000004798	29869
	ENSMUSG00000004837	1.21018	1.41875	1.30731	1.79449	1.23089	1.571	1.42368	1.17725	1.4858	1.60179	0.79726	1.62188	1.48548	1.17851		Dgkq	0.503248	0.543638	0.525256	0.0032543	0.00189807	0.00140185	0.0234562	0.024904	0.00953284	ENSMUSG00000004815	110524
	ENSMUSG00000004843	5.30943	5.19794	5.16228	5.34359	5.14065	5.1752	5.38166	5.24547	5.27464	5.2216	5.23428	5.25556	5.32359	5.21888		Grap	-0.250457	-0.100554	-0.179972	0.328855	0.690326	0.460486	0.508649	0.806947	0.619585	ENSMUSG00000004837	71520
	ENSMUSG00000004846	5.17555	5.38607	5.36387	5.41908	5.48993	5.50161	5.32823	5.44588	5.51937	5.48112	5.6452	5.71948	5.58545	5.6998		Chmp2b	-0.139849	-0.0834585	-0.102675	0.154685	0.386263	0.258707	0.308702	0.565172	0.41554	ENSMUSG00000004843	68942
	ENSMUSG00000004849	7.30795	6.99087	6.72278	6.8312	6.039	6.03314	5.89704	5.80902	6.50945	6.20114	6.02804	6.33338	6.57177	6.97058		Plod3	0.080784	0.239123	0.0150488	0.339159	0.0115646	0.84713	0.518804	0.0684506	0.908355	ENSMUSG00000004846	26433
	ENSMUSG00000004864	-2.04316	-1.38305	0.699026	-0.404388	2.41155	2.4376	1.48507	1.98219	1.51835	1.14934	1.94754	1.88977	1.67566	-0.782934		Ap1s1	-0.847218	-0.432707	-1.10831	0.000461388	0.0338781	1.95E-05	0.00710051	0.127785	0.000665265	ENSMUSG00000004849	11769
	ENSMUSG00000004865	6.29812	6.50658	6.14397	6.29044	6.01432	5.98597	6.04833	6.08653	5.95048	6.03388	6.02942	5.86315	6.07021	6.29651		Mapk13	2.39523	1.81797	3.02065	0.0106694	0.0529412	0.00175014	0.0515219	0.16727	0.0111334	ENSMUSG00000004864	26415
	ENSMUSG00000004872	-3.09401	-2.55323	0.512919	-3.09401	2.32858	2.06841	2.20378	2.79494	1.31107	2.14922	2.88951	1.44301	2.05018	-3.09401		Srpk1	-0.434434	-0.328328	-0.363765	0.00276848	0.0156457	0.00550586	0.0211636	0.0813262	0.0251662	ENSMUSG00000004865	20815
	ENSMUSG00000004880	3.58991	3.75329	4.2363	4.13923	4.75627	4.70459	4.47731	4.85316	4.58581	4.51098	4.72026	4.73002	4.39428	4.14517		Pax3	5.3527	2.67711	5.62304	0.00962666	0.202048	0.00677394	0.0479164	0.37856	0.0292435	ENSMUSG00000004872	18505
	ENSMUSG00000004885	0.582848	0.480599	2.29218	-0.127893	0.926848	1.35806	0.854441	1.98219	1.88568	1.14934	2.48607	0.792444	2.41285	1.41657		Lbr	0.537086	0.409814	0.67401	0.00476265	0.0255167	0.000607006	0.0300956	0.107558	0.00536786	ENSMUSG00000004880	98386
	ENSMUSG00000004891	4.09271	4.58037	4.54232	4.36461	4.39774	4.38146	3.87144	3.49744	4.37542	3.80408	4.06698	4.0118	4.36143	4.39631		Crabp2	0.894478	0.598346	0.450598	0.116876	0.305245	0.429904	0.256829	0.49042	0.591556	ENSMUSG00000004885	12904
	ENSMUSG00000004892	7.66589	7.8218	7.84584	7.69032	7.76022	7.93433	7.68612	7.71426	7.93191	7.89834	7.7125	7.9602	8.06195	8.09332		Nes	-0.477866	-0.255255	-0.466161	0.0367706	0.233323	0.035063	0.11706	0.413903	0.0975437	ENSMUSG00000004891	18008
	ENSMUSG00000004894	4.58288	5.01756	5.84023	5.924	6.36465	7.20063	6.27815	6.24942	6.56015	6.47797	6.15588	7.10441	6.57297	5.29972		Bcan	-0.0378064	0.188325	-0.0698542	0.679015	0.0551028	0.411634	0.801866	0.171299	0.574079	ENSMUSG00000004892	12032
	ENSMUSG00000004895	5.52336	5.43129	5.61393	5.42266	5.58012	5.55472	5.61754	5.69603	5.41304	5.49985	5.72558	5.3601	5.46948	5.71422		Hapln2	0.922156	0.882439	1.08897	0.0410972	0.0493555	0.0127877	0.126245	0.160494	0.0462145	ENSMUSG00000004894	73940
	ENSMUSG00000004896	4.95101	5.2249	5.33373	5.21516	5.27689	5.14781	5.31561	5.4566	5.06207	5.15069	5.4347	4.85603	5.1485	5.2912		Prcc	-0.0800811	-0.077081	0.0284771	0.404418	0.424505	0.747511	0.580808	0.598975	0.842865	ENSMUSG00000004895	94315
	ENSMUSG00000004897	6.74478	6.9184	6.98838	6.91436	6.97345	6.92296	7.11113	7.05177	6.99464	7.06565	7.10265	6.86947	6.93302	6.9944		Mettl25b	-0.0976956	-0.185911	0.0300523	0.420833	0.143042	0.788744	0.59561	0.30713	0.871172	ENSMUSG00000004896	229503
	ENSMUSG00000004902	4.99142	5.36012	6.1047	5.41188	5.88056	5.85998	5.6003	5.68331	5.94749	6.10981	5.6807	5.80646	5.7168	6.48208		Hdgf	0.0338864	-0.0536483	0.035613	0.65327	0.478879	0.609651	0.783411	0.645233	0.742754	ENSMUSG00000004897	15191
	ENSMUSG00000004929	5.23926	5.42057	5.10578	5.22546	4.92461	4.84764	4.75786	4.90414	4.77613	4.67157	4.79667	4.83804	5.02806	5.33747		Slc25a18	0.317418	0.443293	0.19916	0.15874	0.0571991	0.334235	0.314084	0.174814	0.498233	ENSMUSG00000004902	71803
	ENSMUSG00000004931	4.01083	4.43165	4.36109	4.10841	4.40282	4.07906	4.35109	4.3173	4.12374	4.1396	4.60674	4.33725	4.39968	4.12612		Thop1	-0.635303	-0.278511	-0.479982	0.000208596	0.0414946	0.00122808	0.00465753	0.144222	0.00869162	ENSMUSG00000004929	50492
	ENSMUSG00000004933	7.09001	7.39861	6.97267	7.06642	5.48993	5.82582	5.22854	5.02135	5.95345	5.78687	5.19554	5.63083	5.95198	6.86684		Apba3	-0.0800736	-0.0408063	-0.0291133	0.580397	0.780403	0.832866	0.726558	0.868309	0.899583	ENSMUSG00000004931	57267
	ENSMUSG00000004934	4.5753	4.56097	4.64029	4.49287	4.85961	4.55414	5.06478	5.05558	4.7037	4.72773	4.86615	4.41818	4.59133	4.41212		Matk	-1.61585	-1.07603	-1.83351	6.37E-05	0.00190437	9.99E-06	0.00257268	0.0249468	0.00049384	ENSMUSG00000004933	17179
	ENSMUSG00000004936	8.05065	7.82857	7.77082	7.71282	7.14238	6.98464	7.09091	7.12613	7.11523	7.19846	7.15974	7.00614	7.27704	7.8517		Pias4	0.07001	-0.194797	0.235714	0.559286	0.132685	0.0511617	0.710968	0.294101	0.128676	ENSMUSG00000004934	59004
	ENSMUSG00000004937	6.62054	6.7693	6.73968	6.65504	6.67912	6.66826	6.61066	6.63244	6.59012	6.72453	6.70773	6.53596	6.53541	6.75429		Map2k1	-0.813085	-0.55699	-0.84337	0.000185977	0.00371811	6.35E-05	0.00442156	0.0349003	0.00125789	ENSMUSG00000004936	26395
	ENSMUSG00000004945	4.33178	4.41733	4.64407	4.57888	4.55656	4.79565	4.69104	4.8137	4.72825	4.86311	4.69965	5.05408	4.86964	4.89809		Sgta	-0.151324	-0.182211	-0.136305	0.0718885	0.0345619	0.0786372	0.184749	0.129283	0.175018	ENSMUSG00000004937	52551
	ENSMUSG00000004947	3.04889	3.11078	3.08746	3.17026	3.24536	3.32742	3.07984	3.32107	3.11755	3.205	3.28044	3.03414	3.08435	3.18721		Tmem242	0.146174	0.359202	0.134385	0.149639	0.00231095	0.163546	0.301987	0.0271427	0.296655	ENSMUSG00000004945	70544
	ENSMUSG00000004951	3.83914	3.59488	3.22517	2.99274	4.53271	4.71821	3.98385	3.49262	4.11541	3.79622	4.02826	4.80927	4.40125	3.16237		Dtx2	-0.032508	-0.100799	0.047537	0.762373	0.372303	0.647802	0.858014	0.553043	0.771673	ENSMUSG00000004947	74198
	ENSMUSG00000004952	2.77237	2.70225	4.14312	3.30062	5.55297	4.9994	5.22854	5.65754	4.83222	4.96547	5.55435	4.24128	4.68724	4.3437		Hspb1	0.43693	0.653008	0.685651	0.301821	0.131476	0.0980178	0.482555	0.292236	0.205287	ENSMUSG00000004951	15507
	ENSMUSG00000004961	6.87236	6.80547	6.60348	6.59755	4.40282	4.51609	3.3008	3.63961	5.24578	4.91241	4.28562	4.33725	5.38754	7.12724		Rasa4	1.76516	1.08616	2.05284	2.39E-05	0.00243383	2.99E-06	0.00174525	0.0277202	0.000317275	ENSMUSG00000004952	54153
	ENSMUSG00000004980	8.84119	8.83343	8.92519	8.81568	8.98096	8.65854	9.18381	9.16806	8.90046	8.9233	9.17528	8.72404	9.02451	9.09561		Syt5	-2.03552	-1.20659	-2.87626	0.00125604	0.0252878	0.000104266	0.0129339	0.106869	0.0016977	ENSMUSG00000004961	53420
	ENSMUSG00000004994	3.25261	3.13722	3.14199	2.95948	2.71899	3.01213	3.20371	3.22408	3.00723	2.98161	3.1242	3.096	3.05726	3.16871		Hnrnpa2b1	0.0174283	0.0011427	0.0552427	0.8937	0.992987	0.647019	0.940578	0.996245	0.771148	ENSMUSG00000004980	53379
	ENSMUSG00000004996	2.30729	2.53998	2.47323	2.79227	2.63516	2.84482	2.96603	2.52866	2.79783	2.85544	2.91358	2.55064	2.77074	2.98008		Yju2b	-0.215694	-0.0989785	-0.153433	0.14503	0.49376	0.275964	0.29577	0.656975	0.435672	ENSMUSG00000004994	67736
	ENSMUSG00000005034	9.1174	8.77972	9.19508	9.00491	8.55923	8.66508	8.47208	8.43871	8.77224	8.76496	8.49747	8.73091	8.68468	9.52143		Mri1	0.193264	0.124806	0.127397	0.244761	0.459739	0.430671	0.420106	0.629585	0.592095	ENSMUSG00000004996	67873
	ENSMUSG00000005043	2.60388	3.17174	3.78023	3.40575	3.73055	3.91977	3.70726	3.84275	4.04215	4.06107	3.89025	3.95452	3.84007	4.35192		Prkacb	-0.476702	-0.141722	-0.578794	0.0149597	0.420993	0.002695	0.0645665	0.596351	0.0151056	ENSMUSG00000005034	18749
	ENSMUSG00000005045	8.58359	8.76001	8.69515	8.5609	7.50906	7.94551	6.96863	7.06653	8.06695	8.1613	7.47992	7.99181	7.92719	8.92412		Sgsh	0.627973	0.71931	0.464317	0.00482145	0.00199644	0.0252354	0.030382	0.0255164	0.0763238	ENSMUSG00000005043	27029
	ENSMUSG00000005054	3.81245	3.87349	3.98504	3.9436	4.30313	4.4814	4.38772	4.18955	4.33488	4.44808	4.20503	4.56757	4.24016	4.01145		Chd5	-0.878901	-0.464654	-1.36494	0.00643776	0.11138	0.000107317	0.036589	0.26391	0.00172524	ENSMUSG00000005045	269610
	ENSMUSG00000005057	2.25134	2.69039	2.84602	2.30994	3.01271	3.2676	2.72014	2.92406	2.8241	3.13004	2.56418	2.85789	2.75396	3.60679		Cstb	0.306611	0.292153	0.350587	0.043119	0.0563955	0.0191527	0.130653	0.173682	0.0621455	ENSMUSG00000005054	13014
	ENSMUSG00000005069	5.74044	5.95304	5.58469	5.52456	5.49945	5.19139	5.38569	5.60072	5.39563	5.38499	5.55244	5.22647	5.57594	5.73793		Sh2b2	0.22714	0.471313	0.367656	0.354985	0.0648366	0.128122	0.533619	0.189305	0.249026	ENSMUSG00000005057	23921
	ENSMUSG00000005078	5.04451	4.79762	5.35697	4.90004	5.10682	5.23629	5.28357	5.17716	5.3284	5.22461	5.2438	5.26569	5.18651	5.28906		Pex5	-0.386793	-0.286766	-0.369002	0.0208313	0.0738358	0.0189249	0.0806649	0.205694	0.0615511	ENSMUSG00000005069	19305
	ENSMUSG00000005087	2.2322	2.14765	3.57356	2.84663	3.7386	4.11911	3.0598	3.84275	3.98509	3.27045	3.28967	4.4212	3.75831	2.83515		Jkamp	0.114023	0.134672	0.0941154	0.265827	0.196127	0.32765	0.443952	0.370943	0.491217	ENSMUSG00000005078	104771
	ENSMUSG00000005089	11.6185	11.5367	10.728	11.0193	10.4856	10.3786	10.2312	10.0678	10.7068	10.5054	10.0437	10.5161	10.535	10.2392		Cd44	0.658584	0.928261	0.895607	0.145966	0.0477463	0.0466983	0.297013	0.157197	0.119944	ENSMUSG00000005087	12505
	ENSMUSG00000005102	4.7537	4.98396	4.92476	4.73403	5.22622	5.05058	5.17832	5.39777	5.02857	5.23209	5.34683	4.94486	5.11604	5.09213		Slc1a2	-0.93743	-0.890804	-1.02276	0.00170851	0.00244228	0.000447844	0.0156234	0.02778	0.00437442	ENSMUSG00000005089	20511
	ENSMUSG00000005103	6.89308	7.24246	7.32411	6.9942	7.03934	7.14423	7.05277	7.0908	7.24972	7.19349	6.97907	7.24159	7.13362	7.50897		Eif2ak4	0.227091	0.103389	0.277952	0.0493987	0.349607	0.0145195	0.143257	0.532452	0.0505155	ENSMUSG00000005102	27103
	ENSMUSG00000005107	-1.01839	0.10537	-0.50117	0.173743	1.62782	1.19635	1.3264	1.80573	1.15424	1.42493	1.31371	0.409563	1.06343	-0.0185206		Wdr1	-0.101947	0.0862249	-0.119403	0.390373	0.465774	0.280097	0.567421	0.634048	0.440062	ENSMUSG00000005103	22388
	ENSMUSG00000005124	2.58891	2.23185	1.14589	2.16344	0.465487	0.347441	0.987672	0.629168	0.105074	0.674104	0.633009	0.359999	0.95015	-0.520353		Slc2a9	1.58862	0.700729	1.81124	0.000454613	0.0868992	0.000104029	0.00705842	0.22716	0.00169691	ENSMUSG00000005107	117591
	ENSMUSG00000005125	6.55176	6.78192	7.27859	7.31755	7.61077	7.63672	7.50023	7.44189	7.9798	7.53052	7.61587	7.97082	7.79041	7.14213		Ccn4	-1.72311	-1.99366	-1.5468	0.00150228	0.000857176	0.0019822	0.0144625	0.016783	0.0121849	ENSMUSG00000005124	22402
	ENSMUSG00000005131	-2.47495	-2.1608	-2.01103	-0.746747	-0.828498	-0.597863	-0.514165	-2.45724	-0.825251	-1.22305	-0.316909	-1.07103	-0.578859	-0.934634		Ndrg1	0.599972	0.557286	0.478131	0.0114615	0.0169134	0.0244196	0.0542655	0.0849956	0.0744053	ENSMUSG00000005125	17988
	ENSMUSG00000005142	5.36541	5.39523	5.78475	5.63526	5.70667	6.10184	5.3877	5.58127	5.97266	5.81306	5.83202	6.1108	5.72758	5.45087		4930550C14Rik	1.20746	1.19571	0.874814	0.103066	0.112592	0.231578	0.235517	0.26548	0.382942	ENSMUSG00000005131	75311
	ENSMUSG00000005148	3.89996	3.73031	3.84083	3.39849	1.44296	1.35806	-0.291919	1.0011	1.45251	1.27063	2.14345	2.07012	3.29619	3.10205		Man2b1	0.197444	0.126469	0.0586709	0.268275	0.474419	0.719541	0.446613	0.641505	0.823689	ENSMUSG00000005142	17159
	ENSMUSG00000005150	4.18021	4.36981	4.59409	4.26831	4.53359	4.17987	4.37156	4.39956	4.34399	4.32745	4.51532	4.35	4.41043	4.64402		Klf5	-2.28968	-1.07092	-3.02612	2.96E-05	0.00311432	5.45E-06	0.00192232	0.0315118	0.000379636	ENSMUSG00000005148	12224
	ENSMUSG00000005161	7.16004	7.25153	7.43529	7.17345	7.40471	7.43962	7.3303	7.29203	7.43477	7.33266	7.40016	7.56953	7.47815	7.4398		Wdr83	-0.0914193	0.0207152	-0.0707363	0.397867	0.84696	0.492398	0.574601	0.910906	0.647569	ENSMUSG00000005150	67836
	ENSMUSG00000005198	6.81481	6.71182	7.2559	6.92324	7.42731	7.41742	7.4121	7.65549	7.19037	7.25247	7.49844	6.96425	7.22396	7.42624		Prdx2	0.00554309	0.145623	0.0238898	0.941905	0.0727551	0.734232	0.968835	0.203626	0.833467	ENSMUSG00000005161	21672
	ENSMUSG00000005204	5.95267	5.98372	5.83528	5.86201	5.80776	5.64368	5.93466	5.93235	5.79147	5.72984	5.93115	5.58033	5.85106	5.654		Polr2a	0.25879	0.184535	0.464028	0.046638	0.140244	0.000920485	0.137911	0.304031	0.00709072	ENSMUSG00000005198	20020
	ENSMUSG00000005220	-1.01839	-1.59881	-1.16952	-2.5537	2.91656	2.04485	3.0598	3.04257	1.67089	2.32754	3.28967	0.503857	1.96527	0.893265		Senp3	-0.220795	-0.312196	-0.165354	0.0552383	0.0111117	0.113794	0.154571	0.0667116	0.228641	ENSMUSG00000005204	80886
	ENSMUSG00000005225	4.4087	4.47721	4.45023	4.31186	4.97322	4.59528	4.94871	5.04993	4.56259	4.66322	5.032	4.74457	4.72944	4.28051		Corin	4.42969	3.01999	4.82934	0.000111181	0.00400568	4.22E-05	0.00337111	0.0363648	0.00101481	ENSMUSG00000005220	53419
	ENSMUSG00000005237	2.32547	2.02086	2.5234	3.38386	2.58243	2.54228	0.359838	1.44165	1.93473	3.18663	1.92403	3.11106	2.05018	3.15938		Plekha8	0.21037	0.0789528	0.396732	0.186404	0.618385	0.0150293	0.349528	0.754241	0.0518331	ENSMUSG00000005225	231999
	ENSMUSG00000005251	-0.425268	-0.508486	0.2992	1.20067	1.40297	1.19635	0.148423	0.745566	0.606745	1.09782	1.03525	1.62188	0.82721	1.35246		Dnah2	-0.25484	0.179169	-1.01126	0.614759	0.710817	0.0776385	0.75386	0.820989	0.173351	ENSMUSG00000005237	327954
	ENSMUSG00000005262	5.9036	5.91662	6.18091	5.97736	6.05199	6.20776	6.04961	6.24448	6.13755	6.27621	6.02804	5.76422	5.90145	6.18706		Ripk4	0.705226	1.14014	0.649339	0.123171	0.0170248	0.145081	0.266123	0.0852233	0.27244	ENSMUSG00000005251	72388
	ENSMUSG00000005267	4.08739	3.93004	3.82758	3.96833	4.33537	3.75528	4.13829	4.4216	4.19593	4.09759	4.19524	3.92925	3.94728	3.90933		Ufd1	0.0239678	-0.138179	0.0564719	0.814837	0.193468	0.554317	0.892218	0.367639	0.700801	ENSMUSG00000005262	22230
	ENSMUSG00000005268	0.243682	2.65423	2.94749	4.28416	3.43994	3.56959	2.00855	1.60465	3.99668	4.02359	3.66773	4.83124	3.74987	4.91483		Zfp287	0.0774346	-0.116895	0.125325	0.587148	0.436412	0.365613	0.732099	0.609349	0.529758	ENSMUSG00000005267	170740
	ENSMUSG00000005299	6.39383	6.47755	6.48296	6.49491	6.58284	6.67307	6.54281	6.50714	6.53054	6.66493	6.59131	6.65119	6.58606	6.65232		Prlr	1.1946	1.88019	-0.0707116	0.0905717	0.0106623	0.924964	0.215877	0.0649639	0.955032	ENSMUSG00000005268	19116
	ENSMUSG00000005312	7.83166	7.75934	7.93387	7.86313	7.94607	7.9727	8.03267	7.97493	8.01836	8.0086	7.91796	7.9834	7.96823	7.90574		Letm1	0.00407243	0.0729402	0.0265125	0.955999	0.332019	0.698557	0.976458	0.515736	0.808671	ENSMUSG00000005299	56384
	ENSMUSG00000005320	-0.845743	-0.745545	-0.147192	-0.88166	-0.0972975	-0.597863	-0.514165	-0.97996	0.188331	-0.22371	-1.44831	-0.340101	0.289093	-1.10418		Ubqln1	0.00531935	0.0104978	0.0465995	0.938589	0.878949	0.468906	0.967384	0.930965	0.62728	ENSMUSG00000005312	56085
	ENSMUSG00000005338	8.96441	8.88644	8.67467	8.71546	9.56342	9.25703	9.84629	9.90601	9.02239	9.45384	9.73043	8.57649	9.14674	8.78469		Fgfr4	0.0623656	0.162566	0.0421409	0.900772	0.745573	0.930769	0.945118	0.843369	0.958661	ENSMUSG00000005320	14186
	ENSMUSG00000005354	6.16944	6.36554	6.15727	6.17089	6.23682	6.17014	6.19563	6.23953	6.12175	6.22835	6.18584	6.04567	6.2121	6.18591		Cadm3	0.461466	-0.0654884	0.743793	0.0361064	0.742704	0.0013073	0.11568	0.841672	0.00906073	ENSMUSG00000005338	94332
	ENSMUSG00000005357	2.57378	2.99025	3.991	2.81426	6.7071	5.45767	6.8555	6.98599	5.46614	6.04583	6.91643	4.32761	5.84315	4.33957		Txn2	-0.166235	-0.163343	-0.0930426	0.076435	0.0815888	0.265936	0.192458	0.218649	0.424018	ENSMUSG00000005354	56551
	ENSMUSG00000005360	8.96213	9.09337	8.87375	9.09609	9.44007	8.83528	9.74279	9.8702	8.916	9.03055	9.56399	8.18765	8.90706	9.25107		Slc1a6	2.93791	1.601	3.33775	0.000165903	0.016824	3.28E-05	0.00415702	0.0848538	0.000887187	ENSMUSG00000005357	20513
	ENSMUSG00000005362	5.75225	5.62122	5.89365	5.82593	6.00099	5.95943	6.03813	6.13269	6.07466	6.10248	5.99176	5.98464	5.90145	5.90506		Slc1a3	0.0365883	-0.314343	0.377078	0.892306	0.253058	0.148101	0.93965	0.43625	0.276249	ENSMUSG00000005360	20512
	ENSMUSG00000005370	4.32728	4.50454	4.49701	4.49967	4.94565	4.58302	5.10444	5.05558	4.64963	4.59699	4.86923	4.73489	4.76047	4.66066		Crbn	0.154672	0.0637643	0.172767	0.052652	0.397323	0.0236011	0.149543	0.576121	0.0725101	ENSMUSG00000005362	58799
	ENSMUSG00000005371	6.98671	6.83807	6.91512	6.89579	6.79084	6.7342	6.87856	6.85202	6.86066	6.92122	6.86489	6.67482	6.72921	6.94363		Msh6	0.111559	0.164858	0.380343	0.377823	0.20439	0.00537494	0.555827	0.381099	0.0247245	ENSMUSG00000005370	17688
	ENSMUSG00000005373	1.67459	2.11255	2.40351	2.07512	2.37066	2.70147	1.75804	1.69428	2.36873	2.47617	2.12295	2.74658	2.43407	2.21468		Fbxo11	-0.156075	-0.221128	-0.183027	0.0811371	0.0188289	0.0320995	0.200602	0.0898905	0.091241	ENSMUSG00000005371	225055
	ENSMUSG00000005374	5.08241	5.08928	5.10578	5.09005	5.15878	5.15057	5.30713	5.30122	4.89243	4.82599	5.23667	4.86716	5.1581	4.98786		Mlxipl	0.144825	0.328472	-0.0449953	0.567244	0.205491	0.857695	0.71696	0.382192	0.914303	ENSMUSG00000005373	58805
	ENSMUSG00000005378	4.29996	4.49435	4.22624	4.22382	4.08668	3.9518	4.17601	4.19468	4.09705	4.09102	4.4135	4.02776	4.39428	4.40028		Tbl2	-0.242734	-0.191307	0.0523116	0.035735	0.0899977	0.595236	0.114939	0.231652	0.732814	ENSMUSG00000005374	27368
	ENSMUSG00000005397	3.28083	3.37796	4.54637	3.56987	4.1424	3.93267	4.25303	4.42596	4.26947	3.96009	4.62143	4.31966	4.55789	3.61644		Bud23	-0.248968	-0.14979	-0.293815	0.0798381	0.276695	0.0379044	0.198535	0.460503	0.103251	ENSMUSG00000005378	66138
	ENSMUSG00000005410	2.41307	2.53998	2.23312	3.0175	3.2899	2.50822	3.42348	3.60921	2.84991	3.03737	3.54212	2.00711	2.57448	2.02209		Nid1	0.44036	0.364129	0.418327	0.126166	0.210708	0.134427	0.2702	0.388188	0.25778	ENSMUSG00000005397	18073
	ENSMUSG00000005413	2.19313	2.40141	3.12042	2.90927	2.78271	3.68079	2.62788	2.75383	3.24941	3.58303	3.24294	3.67436	2.94347	2.1216		Mcm5	0.446304	-0.502459	0.573474	0.126793	0.141463	0.0494348	0.270996	0.305644	0.125313	ENSMUSG00000005410	17218
	ENSMUSG00000005417	8.90835	8.80419	8.45822	8.58214	8.90569	8.63578	9.03574	9.10876	8.65777	8.76649	9.03094	8.35	8.57247	8.32203		Hmox1	0.602124	0.206161	0.204092	0.0959249	0.579689	0.562989	0.225131	0.724975	0.707582	ENSMUSG00000005413	15368
	ENSMUSG00000005442	7.91954	8.04214	7.61375	7.87821	7.88114	7.80178	7.84273	7.941	7.65292	7.82746	7.94777	7.4063	7.68592	7.77468		Mprip	0.00111103	-0.367282	0.144446	0.994453	0.034443	0.336265	0.996995	0.129113	0.50017	ENSMUSG00000005417	26936
	ENSMUSG00000005447	2.89915	3.03781	3.75945	2.84663	4.11171	4.11911	3.84241	3.40311	4.10243	4.32466	3.85339	4.35633	3.93988	4.84957		Cic	-0.183262	-0.334664	-0.0844202	0.183697	0.0231434	0.49591	0.346043	0.101394	0.650623	ENSMUSG00000005442	71722
	ENSMUSG00000005465	-0.845743	-0.880488	-0.0461796	-1.19649	-0.0972975	-0.930085	-1.29104	-0.65074	-0.53079	-1.36042	-0.316909	0.792444	-0.578859	-0.782934		Pafah1b3	0.864175	1.19469	0.650021	0.00529308	0.00042579	0.025091	0.0322937	0.0122515	0.0759359	ENSMUSG00000005447	18476
	ENSMUSG00000005469	7.12481	7.31326	7.65371	7.30207	7.47269	7.68944	7.45971	7.26364	7.51105	7.50324	7.21284	7.83655	7.67371	8.03485		Il27ra	-0.211891	0.643356	-0.0869293	0.707682	0.236533	0.872764	0.822475	0.417053	0.9236	ENSMUSG00000005465	50931
	ENSMUSG00000005470	-1.44164	-1.02937	-0.641508	-0.306216	0.746843	-0.100761	0.758253	0.363735	-0.286363	0.316652	0.573822	0.0204508	-0.142056	-0.782934		Prkaca	-0.0690394	0.404456	0.035352	0.602379	0.00815357	0.771901	0.743879	0.0550583	0.85994	ENSMUSG00000005469	18747
	ENSMUSG00000005481	3.85687	3.9649	3.84741	3.82945	4.04831	3.696	3.98204	3.90039	3.80555	3.88988	4.00671	3.925	4.11435	3.96933		Asf1b	1.0696	0.542012	1.36146	0.0197285	0.235515	0.0035659	0.0774595	0.416031	0.018516	ENSMUSG00000005470	66929
	ENSMUSG00000005483	5.58879	5.69575	5.59255	5.62751	5.27135	5.15057	5.33032	5.1351	5.45987	5.23805	5.46556	5.43532	5.59018	5.80533		Ddx39a	-0.103159	0.0236374	-0.0545783	0.350501	0.82845	0.603996	0.529242	0.899076	0.739204	ENSMUSG00000005481	68278
	ENSMUSG00000005501	4.3934	4.58358	4.64029	4.52656	5.00696	4.8097	5.0214	5.13776	4.97095	4.97085	5.22228	4.64204	4.82214	4.86688		Dnajb1	-0.372588	-0.111839	-0.492272	0.00304218	0.293784	0.000211311	0.0225652	0.478798	0.00265141	ENSMUSG00000005483	81489
	ENSMUSG00000005503	-3.09401	-3.09401	-0.796983	-2.5537	1.18446	1.75652	0.222391	0.363735	1.78228	1.7758	1.27708	1.2388	1.16846	-3.09401		Usp40	0.386705	0.140366	0.371757	0.00156548	0.183559	0.00143013	0.0147946	0.356644	0.00965802	ENSMUSG00000005501	227334
	ENSMUSG00000005505	4.64572	4.66155	4.90913	4.59485	4.77597	4.70082	4.79772	4.80702	4.63487	4.83389	4.89968	4.67281	4.77718	5.00881		Evx1	5.1906	2.69628	4.42388	0.00562325	0.151571	0.0155925	0.0335591	0.317831	0.0533249	ENSMUSG00000005503	14028
	ENSMUSG00000005506	8.12291	8.01507	7.52676	7.87626	7.63848	7.21786	7.87175	8.09087	7.31832	7.48957	7.84121	6.54153	7.2741	7.32235		Kbtbd4	-0.0368597	0.0229727	-0.0169959	0.699212	0.81083	0.850708	0.816841	0.886922	0.910082	ENSMUSG00000005505	67136
	ENSMUSG00000005510	5.86677	5.95543	5.92179	5.98089	6.11669	6.12851	6.05585	5.99537	5.93828	5.93734	5.99292	6.0661	5.99166	5.99038		Celf1	-0.46455	-0.93247	-0.269153	0.0784385	0.00198956	0.252765	0.196053	0.0255107	0.408907	ENSMUSG00000005506	13046
	ENSMUSG00000005514	6.16692	6.19249	6.31274	6.10663	6.07285	6.32	5.79922	5.87919	5.98582	6.05599	5.94143	6.1758	6.02547	6.75506		Ndufs3	-0.104451	-0.00940071	0.0548845	0.172192	0.898662	0.427477	0.33168	0.942767	0.589238	ENSMUSG00000005510	68349
	ENSMUSG00000005533	6.89764	6.78053	6.40036	7.01274	7.01468	6.92377	7.0426	6.97262	6.74511	6.85342	7.00381	6.449	6.57177	5.97059		Por	-0.329216	0.0313028	-0.265888	0.0528849	0.842419	0.0866354	0.14995	0.907782	0.187544	ENSMUSG00000005514	18984
	ENSMUSG00000005534	6.21281	6.07545	6.13862	5.96267	6.4019	6.27006	6.35724	6.54679	6.34342	6.31127	6.21276	6.23112	6.11525	5.80233		Igf1r	-0.0341559	-0.538613	0.128102	0.844751	0.00763166	0.43232	0.911438	0.0529956	0.593794	ENSMUSG00000005533	16001
	ENSMUSG00000005540	-2.47495	-2.55323	-2.01103	-2.5537	-0.649619	-2.43388	-0.639602	-0.80598	-2.46586	-1.51227	-1.02586	-0.0448089	-1.20836	-0.934634		Insr	0.0633202	-0.142364	0.209743	0.589415	0.237069	0.0692721	0.734114	0.417639	0.159635	ENSMUSG00000005534	16337
	ENSMUSG00000005553	-0.30854	-1.1954	-0.255812	-1.19649	0.0130918	-0.209914	-0.928861	-0.80598	0.0167156	0.708861	-1.44831	-0.609527	-0.27349	0.53736		Fcer2a	1.01961	2.35967	1.75589	0.233066	0.00711842	0.034928	0.406058	0.0512255	0.0972733	ENSMUSG00000005540	14128
	ENSMUSG00000005566	6.9277	7.19291	7.183	7.09701	7.25899	7.00157	7.27869	7.34085	6.94388	7.11751	7.33037	6.71726	7.01452	7.33277		Atp4a	0.563225	0.626118	0.229053	0.356783	0.305506	0.703072	0.535234	0.490698	0.812147	ENSMUSG00000005553	11944
	ENSMUSG00000005575	6.18818	6.24408	6.24709	6.22217	6.17137	6.56746	6.34384	6.13001	6.29494	6.46786	6.23323	6.3714	6.26487	6.40418		Trim28	-0.0984697	-0.172435	0.0321846	0.476736	0.221114	0.799595	0.644785	0.400269	0.878158	ENSMUSG00000005566	21849
	ENSMUSG00000005580	6.57758	6.65882	5.97251	6.64587	6.01929	5.9404	5.85114	5.90602	5.79646	5.81605	5.84616	5.77608	5.98291	5.18248		Ube2m	-0.0225362	0.0272866	-0.00973264	0.840621	0.807834	0.925258	0.908177	0.884944	0.955171	ENSMUSG00000005575	22192
	ENSMUSG00000005583	9.08175	9.08406	7.88913	9.31687	4.81459	4.67803	5.45061	5.61991	5.65361	5.2675	5.57336	4.36578	6.30141	6.20191		Adcy9	-0.773838	-0.918456	-0.623226	0.00223887	0.000638865	0.00580732	0.0187124	0.0145194	0.0261206	ENSMUSG00000005580	11515
	ENSMUSG00000005609	5.86684	5.89354	5.98599	5.97248	6.1979	5.89829	6.28464	6.11792	6.19782	6.12195	6.238	6.07092	6.02896	6.12725		Mef2c	-3.48089	-3.34489	-3.78282	3.75E-06	5.76E-06	9.01E-07	0.00114153	0.00395011	0.00022524	ENSMUSG00000005583	17260
	ENSMUSG00000005610	9.39852	9.21614	9.36418	9.41201	9.42345	9.41799	9.57153	9.50271	9.42055	9.43165	9.48059	9.58917	9.47888	9.24653		Ctr9	0.127255	0.0520388	0.107718	0.168595	0.562387	0.206583	0.326915	0.711802	0.3532	ENSMUSG00000005609	22083
	ENSMUSG00000005611	1.7838	2.03967	2.70824	2.70078	2.43157	2.47334	2.27504	1.75108	2.93674	2.37159	2.53344	2.68753	2.73698	2.96943		Eif4g2	-0.0325135	-0.00515342	0.0428294	0.73935	0.957756	0.635297	0.842725	0.976347	0.762872	ENSMUSG00000005610	13690
	ENSMUSG00000005615	5.2102	5.22078	5.73418	5.57212	6.12756	6.04951	6.05973	6.03457	5.99162	5.95193	6.08081	6.18472	6.01495	5.75663		Irag1	0.134124	0.389256	-0.182337	0.574387	0.116168	0.458245	0.722124	0.271054	0.617416	ENSMUSG00000005611	17540
	ENSMUSG00000005621	5.07169	5.33559	5.35697	5.3322	5.84369	5.58362	5.91806	5.85833	5.52338	5.63701	5.83989	5.12442	5.65488	5.42188		Pcyt1a	0.444397	0.456682	0.545668	0.00185908	0.00154672	0.00018996	0.0165006	0.0225867	0.00246897	ENSMUSG00000005615	13026
	ENSMUSG00000005625	6.06782	6.11146	6.32929	6.21702	6.48566	6.60521	6.38367	6.23082	6.49215	6.48613	6.3689	6.53666	6.31721	6.47269		Zfp592	0.262364	0.0186597	0.438995	0.0539808	0.884264	0.00216448	0.152214	0.934056	0.0129308	ENSMUSG00000005621	233410
	ENSMUSG00000005640	-0.006167	-1.38305	0.639618	-1.19649	-1.03274	1.27947	0.655191	0.90425	0.0167156	-0.159609	0.380131	0.934659	0.889989	1.28538		Psmd4	0.138688	0.166562	0.157273	0.167526	0.102758	0.0965898	0.325367	0.251713	0.202861	ENSMUSG00000005625	19185
	ENSMUSG00000005656	4.83525	4.80313	5.14102	4.9849	5.16477	5.17248	5.24416	5.29884	5.26987	5.32884	5.26032	5.29731	5.39026	5.28047		Insrr	0.548444	1.64612	1.04304	0.398676	0.0128387	0.0988997	0.575409	0.0723955	0.206654	ENSMUSG00000005640	23920
	ENSMUSG00000005667	3.02684	2.90049	3.87343	3.51721	4.31934	4.41861	4.20823	4.06065	4.37097	5.056	4.51138	4.78739	4.1849	3.71271		Snx6	0.218336	0.285724	0.193215	0.0104304	0.00184229	0.0149365	0.0506381	0.0247012	0.0516027	ENSMUSG00000005656	72183
	ENSMUSG00000005672	5.58502	5.95676	6.08395	5.42087	6.92221	6.23665	7.03428	7.34085	6.02598	6.59058	7.02399	5.43232	6.2796	5.04475		Mthfd2	1.22073	0.838526	0.835458	0.000655526	0.0118086	0.00913206	0.00852858	0.0693261	0.0364575	ENSMUSG00000005667	17768
	ENSMUSG00000005674	5.72169	5.70756	5.74831	5.51116	5.69222	5.25438	5.68122	5.59685	5.61839	5.54863	5.72897	5.64384	5.75735	5.67708		Kit	0.65729	-0.289209	1.03549	0.0556458	0.379357	0.00339578	0.15525	0.559103	0.0178871	ENSMUSG00000005672	16590
	ENSMUSG00000005677	1.2864	-1.59881	2.12896	0.104038	1.51977	0.0955131	0.423944	1.98219	1.02431	-0.0982345	1.94754	2.05462	1.63958	1.79976		Tomm40l	-0.169739	-0.0745745	-0.202179	0.139011	0.501728	0.0661519	0.287372	0.663515	0.154772	ENSMUSG00000005674	641376
	ENSMUSG00000005681	-1.21455	-1.38305	-0.97126	-0.127893	0.0130918	-3.09401	-0.639602	-1.40723	0.188331	-0.435111	-0.85347	-0.821903	-0.0216021	0.286029		Nr1i3	0.35525	1.47543	0.578825	0.661322	0.0632866	0.462881	0.789393	0.186318	0.621805	ENSMUSG00000005677	12355
	ENSMUSG00000005682	4.66726	4.95948	5.04411	4.99937	5.90403	5.76582	6.08845	6.35855	5.52338	5.91612	6.14703	5.14468	5.48735	5.17786		Apoa2	0.48806	0.685106	-0.796921	0.50727	0.352328	0.34621	0.669617	0.534282	0.510766	ENSMUSG00000005681	11807
	ENSMUSG00000005683	7.75115	7.86363	7.96861	7.91111	7.94607	8.07258	7.98632	7.93526	8.04757	8.03409	7.85098	8.08581	8.07847	8.01848		Pan2	0.815501	0.246427	1.02411	0.000233724	0.162706	1.32E-05	0.00490304	0.33139	0.000556545	ENSMUSG00000005682	103135
	ENSMUSG00000005686	4.72317	4.56422	5.27881	4.71077	5.25739	5.2924	4.92778	4.98924	5.3006	5.16014	5.23428	5.54334	5.19896	5.47176		Cs	-0.0254383	0.0926347	0.0238034	0.750826	0.258398	0.747367	0.850537	0.441179	0.842808	ENSMUSG00000005683	12974
	ENSMUSG00000005687	5.8131	5.66579	6.07417	5.87776	6.06005	5.87509	6.21387	6.36311	5.91272	6.09346	6.13043	5.80646	6.03939	6.29118		Ampd3	0.284701	0.50411	0.209874	0.0583836	0.00276541	0.130792	0.160445	0.0294978	0.252816	ENSMUSG00000005686	11717
	ENSMUSG00000005696	-0.55228	-2.1608	0.512919	-1.38409	0.613013	-2.43388	-0.192442	0.567246	-1.42393	-1.09763	1.07847	-0.821903	0.192776	0.937633		Bcas2	0.059699	0.0935469	0.184032	0.641158	0.46879	0.136651	0.774262	0.636568	0.260964	ENSMUSG00000005687	68183
	ENSMUSG00000005698	6.23582	6.15092	6.15727	6.30896	6.33971	6.07737	6.5401	6.66606	6.16992	6.33301	6.6605	5.93895	6.21517	6.14628		Sh2d1a	0.354621	1.08068	0.5534	0.737625	0.286027	0.587787	0.84182	0.470907	0.727598	ENSMUSG00000005696	20400
	ENSMUSG00000005699	3.97673	4.09199	3.90531	3.88765	4.71603	4.36728	4.85987	5.04993	4.32111	4.55463	5.13028	3.85068	4.24617	3.72542		Ctcf	0.0458465	-0.209297	0.105303	0.751901	0.165464	0.437411	0.851098	0.334653	0.598599	ENSMUSG00000005698	13018
	ENSMUSG00000005716	4.79668	4.89121	5.59255	6.05214	7.72821	7.56243	8.21924	8.43925	7.08703	7.54592	8.19794	6.94547	7.23383	3.64073		Pard6a	0.573498	-0.14436	0.703899	0.0134253	0.522404	0.00269289	0.0605355	0.679796	0.0151056	ENSMUSG00000005699	56513
	ENSMUSG00000005718	1.70268	2.07657	2.61878	2.27865	3.1276	3.02423	3.12875	3.29265	2.83706	3.09762	2.98347	2.34947	2.80372	2.57918		Pvalb	2.14424	0.489412	2.5614	0.00804223	0.487367	0.00144965	0.0422879	0.65259	0.00973323	ENSMUSG00000005716	19293
	ENSMUSG00000005732	5.25255	5.35825	5.47213	5.31626	5.52063	5.45544	5.39372	5.3503	5.54131	5.54558	5.4757	5.51106	5.535	5.77049		Tfap4	0.697036	0.283828	0.896037	0.00116819	0.140096	9.38E-05	0.0123972	0.303856	0.00158951	ENSMUSG00000005718	83383
	ENSMUSG00000005763	0.753672	-1.59881	1.30731	0.533267	0.809374	-0.597863	0.544196	1.17725	0.341686	0.205675	2.4035	0.934659	1.0079	1.0631		Ranbp1	0.0426167	0.162524	-0.00834624	0.595512	0.0586986	0.911415	0.738787	0.177325	0.947113	ENSMUSG00000005732	19385
	ENSMUSG00000005774	4.48923	4.45985	5.19875	4.55948	5.23763	5.39615	5.30288	5.55559	5.26508	5.53538	5.2928	4.90869	5.03502	5.27183		Cd247	0.63377	0.791593	0.25222	0.382419	0.284564	0.73407	0.560259	0.469056	0.833387	ENSMUSG00000005763	12503
	ENSMUSG00000005779	6.34231	6.45496	6.66157	6.4622	6.54544	6.54139	6.40864	6.32737	6.56015	6.58065	6.42962	6.70304	6.6119	6.75893		Rfx5	0.567973	0.302473	0.613828	0.00151469	0.0575284	0.000505697	0.0145509	0.175523	0.00475171	ENSMUSG00000005774	53970
	ENSMUSG00000005802	6.42788	6.28899	5.9695	6.57599	5.823	5.59381	5.81125	5.89503	5.66455	5.91519	5.77075	5.26737	5.52245	5.44127		Psmb4	-0.0860179	0.116407	-0.112428	0.308821	0.175452	0.158506	0.489668	0.34716	0.289904	ENSMUSG00000005779	19172
	ENSMUSG00000005803	2.19313	2.11255	2.80605	2.68893	3.39558	3.03623	3.42348	3.56236	3.45672	3.08445	3.66064	3.80511	3.27283	2.96943		Slc30a4	-0.659978	-1.00607	-0.622656	0.000598665	1.39E-05	0.000533623	0.00810241	0.0042419	0.00494403	ENSMUSG00000005802	22785
	ENSMUSG00000005804	4.54071	4.46682	4.59409	4.43016	4.12406	4.45482	4.21277	4.02654	4.53104	4.67157	4.19032	4.40297	4.35031	4.81133		Sqor	0.788302	0.848929	0.828243	0.00639517	0.00457535	0.00413685	0.0364847	0.0395657	0.0205714	ENSMUSG00000005803	59010
	ENSMUSG00000005813	5.37199	5.29311	5.56886	5.22956	5.4683	5.35122	5.31349	5.3526	5.34663	5.33997	5.3644	5.29895	5.23266	5.61696		Bloc1s6	-0.156175	-0.0719236	-0.389855	0.294215	0.625698	0.0157993	0.475155	0.759535	0.0538309	ENSMUSG00000005804	18457
	ENSMUSG00000005823	4.20987	4.52805	4.68872	4.61065	4.98343	5.05649	4.89423	4.99807	5.01152	4.96727	5.10959	4.96157	4.85398	4.92313		Metap1	-0.143288	-0.0721336	-0.0814465	0.144325	0.450252	0.362719	0.294944	0.621224	0.526835	ENSMUSG00000005813	75624
	ENSMUSG00000005846	4.89429	5.15545	5.25179	5.09455	5.23194	5.23629	5.29647	5.22055	5.31225	5.46469	5.25091	5.05018	5.08619	5.37021		Gpr108	0.385252	0.31027	0.381873	0.000958593	0.00509604	0.000678674	0.0109873	0.0420492	0.00578091	ENSMUSG00000005823	78308
	ENSMUSG00000005864	-1.44164	-1.59881	-0.50117	-1.0305	-1.27074	-2.43388	-1.77576	-1.68013	-0.998592	-1.68199	-2.47836	-1.75367	-0.578859	-0.298285		Rsl1d1	0.117194	-0.0248263	0.0592358	0.242085	0.802305	0.523041	0.416819	0.881348	0.674447	ENSMUSG00000005846	66409
	ENSMUSG00000005871	8.57317	8.37584	7.75429	8.20443	8.18074	7.906	8.00739	8.00078	8.22903	7.98796	7.95104	7.79315	7.95498	7.46843		Cnga2	-0.959988	0.115285	-0.944083	0.158256	0.840982	0.147801	0.313402	0.90702	0.275847	ENSMUSG00000005864	12789
	ENSMUSG00000005873	8.35796	8.28269	8.35999	8.4408	7.89607	8.14155	7.97265	7.82672	8.26033	8.22441	7.95467	8.4403	8.2272	8.54661		Apc	-0.299439	-0.582563	-0.291218	0.149457	0.0102999	0.130212	0.301841	0.0635502	0.252028	ENSMUSG00000005871	11789
	ENSMUSG00000005881	5.91114	5.99822	6.46596	6.03586	6.33174	6.24184	6.11296	6.10572	6.29611	6.37149	6.33921	6.47178	6.30574	6.92929		Reep5	-0.343667	-0.0519577	-0.488993	0.009581	0.654537	0.000423764	0.0477884	0.779949	0.00420988	ENSMUSG00000005873	13476
	ENSMUSG00000005882	5.06088	5.10945	5.40012	5.22135	5.35757	5.46657	5.38166	5.33413	5.45147	5.47482	5.37961	5.47223	5.3321	5.66888		Ergic3	0.103912	0.372288	0.00714702	0.443979	0.0142366	0.954204	0.616662	0.0770103	0.972148	ENSMUSG00000005881	66366
	ENSMUSG00000005883	-1.71128	-0.880488	-0.50117	-2.16152	-2.38498	-1.36244	-1.51314	-3.09401	-0.403406	-2.09642	-1.44831	-1.37235	-2.35089	0.353084		Uqcc1	0.109275	0.203344	0.0995152	0.227927	0.0353695	0.241738	0.40047	0.131054	0.395452	ENSMUSG00000005882	56046
	ENSMUSG00000005886	7.02962	7.00828	6.65502	7.09533	6.90888	6.79726	6.93603	7.03399	6.75623	6.89835	6.99749	6.26096	6.62465	6.35596		Spo11	-0.271771	0.195716	-1.27308	0.760406	0.824145	0.21101	0.856602	0.895794	0.358087	ENSMUSG00000005883	26972
	ENSMUSG00000005892	0.521096	-0.508486	-0.796983	1.29753	2.50897	2.34415	0.600761	-0.97996	1.45251	1.01692	-1.71731	3.96284	1.60257	6.21211		Ncoa2	-0.192122	-0.628786	-0.115721	0.176466	0.000426942	0.368591	0.337213	0.0122651	0.532584	ENSMUSG00000005886	17978
	ENSMUSG00000005893	7.38797	7.26211	7.10553	7.31031	7.18795	7.00767	7.22065	7.36834	7.04716	7.12316	7.176	6.60739	6.98067	6.87827		Trh	0.0159306	3.98683	0.875586	0.994015	0.0211758	0.634898	0.996778	0.0962573	0.762775	ENSMUSG00000005892	22044
	ENSMUSG00000005897	3.73976	3.57135	3.79392	3.83484	4.1605	3.98932	4.33034	4.38617	3.9734	4.10413	4.42192	3.85516	3.77503	3.6739		Nr2c2	-0.280327	-0.538686	-0.158341	0.0338287	0.00052583	0.170955	0.110864	0.0130484	0.306336	ENSMUSG00000005893	22026
	ENSMUSG00000005899	6.41308	6.57184	5.99639	6.25872	5.93941	5.82236	6.07977	6.17222	5.82112	5.86792	6.12658	5.45019	5.97206	5.91064		Nr2c1	0.301549	-0.0543659	0.402759	0.0333417	0.694573	0.00554878	0.109987	0.809368	0.0253222	ENSMUSG00000005897	22025
	ENSMUSG00000005907	4.65293	4.46682	4.64784	4.52989	4.71603	4.48578	4.88001	4.82367	4.78619	4.60624	4.89364	4.59996	4.68282	4.59984		Smpd4	-0.501135	-0.633522	-0.393711	0.0114729	0.00270249	0.0270345	0.0542695	0.0291079	0.0802318	ENSMUSG00000005899	77626
	ENSMUSG00000005917	2.37867	2.90049	2.0167	3.04566	-3.09401	-3.09401	-2.09708	-1.68013	1.61179	0.901463	0.380131	-0.42444	-0.27349	1.70025		Pex1	0.0530376	-0.041267	0.0716588	0.620828	0.706171	0.484564	0.758196	0.817297	0.64041	ENSMUSG00000005907	71382
	ENSMUSG00000005936	6.13507	6.03735	6.14531	6.01702	5.99764	5.78195	5.95785	5.95368	5.90197	5.89175	6.00582	5.9877	6.06001	6.18935		Otx1	-1.83541	-2.47756	-6.28635	0.00134648	0.000468259	4.34E-05	0.0135256	0.01259	0.00103504	ENSMUSG00000005917	18423
	ENSMUSG00000005947	-2.47495	-1.59881	-1.16952	-2.16152	-1.91169	-0.597863	-0.776994	-1.17784	-0.403406	-0.875411	-1.44831	-0.821903	-1.20836	-0.645678		Kctd20	-0.279678	-0.0988569	-0.248401	0.00308625	0.22257	0.00419748	0.0227262	0.401619	0.0207926	ENSMUSG00000005936	66989
	ENSMUSG00000005949	3.85687	3.85768	3.87986	4.0118	3.94068	4.24336	4.18991	4.21501	4.12901	4.03391	4.19524	3.91216	3.73284	3.85831		Itgae	1.13618	1.24318	0.96065	0.0567824	0.0411624	0.0987486	0.157602	0.143611	0.206459	ENSMUSG00000005947	16407
	ENSMUSG00000005950	-1.71128	-1.02937	1.51991	-0.88166	2.24056	2.88518	1.98749	1.17725	2.5528	2.0578	1.12044	3.08078	2.64897	0.593901		Ctns	0.0793847	-0.150703	0.161932	0.454565	0.188815	0.12494	0.625825	0.362427	0.244704	ENSMUSG00000005949	83429
	ENSMUSG00000005951	1.90962	1.65666	1.89496	1.50105	2.07226	2.0916	1.73295	1.93394	1.98216	2.22321	2.05964	1.90713	2.27852	2.04254		P2rx5	2.54819	2.79286	2.7325	0.0191969	0.0115173	0.0117065	0.0762508	0.0682988	0.0434204	ENSMUSG00000005950	94045
	ENSMUSG00000005958	4.73682	5.29311	4.11614	4.91792	2.8586	2.7313	2.42354	2.65311	3.25907	3.3661	2.82752	3.42606	3.65364	4.03717		Shpk	0.255141	0.235487	0.139222	0.148908	0.188577	0.412252	0.301105	0.362197	0.57463	ENSMUSG00000005951	74637
	ENSMUSG00000005968	0.999908	1.02462	2.50687	1.85939	2.76705	2.88518	2.70731	2.63813	2.58388	2.75091	3.09292	3.26035	2.70242	2.5074		Ephb3	-1.73464	-1.17873	-2.21742	6.43E-05	0.000951307	9.64E-06	0.00257629	0.0175486	0.000487311	ENSMUSG00000005958	13845
	ENSMUSG00000005973	4.62385	3.75329	4.73202	4.13049	3.43578	3.748	3.36752	3.31166	4.35754	4.34413	3.60998	4.32761	4.19114	6.16156		Tuft1	1.09958	1.19312	1.08428	0.00249862	0.00151472	0.00247926	0.0198755	0.0223444	0.0142628	ENSMUSG00000005968	22156
	ENSMUSG00000005980	0.999908	-1.59881	0.914849	-0.746747	0.869306	-1.98268	-0.928861	0.90425	-0.178106	-0.982246	0.689863	0.865303	0.464349	1.02248		Rcn1	-0.301877	0.5224	-0.925537	0.489664	0.212209	0.0605228	0.655879	0.389982	0.145346	ENSMUSG00000005973	19672
	ENSMUSG00000005981	5.77061	5.85556	5.95434	5.97248	6.14129	6.04209	6.15607	6.19288	6.18013	6.18117	6.23442	6.16952	6.07021	5.99573		Dnase1	-0.204133	1.01832	-0.259384	0.809348	0.190464	0.757543	0.888815	0.364192	0.850204	ENSMUSG00000005980	13419
	ENSMUSG00000005982	6.31116	6.39631	6.51411	6.36228	6.28914	6.25326	6.45903	6.42936	6.26878	6.43594	6.46599	6.2427	6.29435	6.32273		Trap1	0.181195	0.0957505	0.157178	0.0273611	0.213107	0.0371257	0.0969216	0.39079	0.101544	ENSMUSG00000005981	68015
	ENSMUSG00000005983	1.32305	1.36009	1.73386	1.60564	1.59269	1.19635	1.07011	1.44165	1.27343	1.24717	1.45162	1.51271	1.96527	1.44758		Naa60	-0.134887	-0.204173	-0.125821	0.102958	0.0199368	0.100665	0.235421	0.092757	0.209253	ENSMUSG00000005982	74763
	ENSMUSG00000005986	5.29567	5.57844	5.60813	5.3322	5.28516	5.43971	5.23972	5.17975	5.26987	5.51097	5.31556	5.43382	5.57115	5.98519		1700037C18Rik	-0.329489	0.0133845	-0.283578	0.106451	0.943364	0.146162	0.241055	0.968427	0.273736	ENSMUSG00000005983	73261
	ENSMUSG00000006005	7.09333	7.05583	7.14278	7.0624	7.42294	7.28665	7.4395	7.49275	7.39317	7.36299	7.48846	7.10112	7.18146	7.07109		Ankrd13d	-0.213213	0.11551	-0.256626	0.120312	0.381125	0.0531219	0.261732	0.560838	0.13232	ENSMUSG00000005986	68423
	ENSMUSG00000006010	5.35217	5.1381	5.4593	5.34169	5.43646	5.56511	5.68613	5.68695	5.74066	5.69667	5.57525	5.81454	5.66614	5.3923		Tpr	0.197727	-0.0652929	0.234089	0.0160021	0.375813	0.00356	0.0676574	0.55579	0.018493	ENSMUSG00000006005	108989
	ENSMUSG00000006014	2.32547	1.20209	3.80748	1.02321	2.43157	2.13688	1.10963	2.62299	2.86264	2.14922	3.16487	2.53955	3.27283	2.46256		Odr4	0.220868	0.209806	0.186703	0.0709805	0.0860149	0.09949	0.18312	0.225552	0.207468	ENSMUSG00000006010	226499
	ENSMUSG00000006019	3.92402	3.99412	4.0606	4.0678	4.31396	4.28418	4.46974	4.7697	4.28846	4.59467	4.71342	3.99972	4.29918	4.1779		Prg4	0.496494	0.589782	-0.0741137	0.363736	0.289851	0.896653	0.542245	0.47482	0.938693	ENSMUSG00000006014	96875
	ENSMUSG00000006021	4.30455	4.39924	4.28073	4.34585	4.2534	4.07906	4.39973	4.45617	4.18076	4.16485	4.49553	3.76283	4.3391	4.51087		Dhx34	0.398224	0.0354206	0.365228	0.00901165	0.79978	0.0119514	0.0459653	0.879861	0.0440399	ENSMUSG00000006019	71723
	ENSMUSG00000006024	7.69021	7.82485	7.42543	7.82132	7.65081	7.70784	7.70237	7.74649	7.51459	7.59145	7.60344	7.47557	7.50723	7.40071		Kptn	-0.191278	-0.253605	-0.119247	0.249709	0.143081	0.445356	0.425723	0.307155	0.605476	ENSMUSG00000006021	70394
	ENSMUSG00000006050	4.49727	4.71811	4.66284	4.57245	4.53822	4.43683	4.52193	4.5472	4.33944	4.41689	4.65751	4.5703	4.43169	4.66396		Napa	-0.249596	-0.323701	-0.0761004	0.0488317	0.0143171	0.486094	0.142345	0.0772818	0.641992	ENSMUSG00000006024	108124
	ENSMUSG00000006057	6.36742	6.29155	6.59341	6.44228	6.80442	6.83212	6.62272	6.61006	6.6629	6.72993	6.81247	7.04945	6.87463	6.59154		Sra1	-0.274979	-0.144601	-0.190082	0.0130794	0.156683	0.0562526	0.0594071	0.324873	0.137993	ENSMUSG00000006050	24068
	ENSMUSG00000006058	5.11413	5.13373	5.10303	5.10796	5.24896	5.23108	5.08722	4.90414	5.20137	5.22611	4.97881	5.28075	5.28907	5.21213		Atp5mc1	0.182655	0.319968	0.206216	0.104834	0.00921895	0.0529019	0.238169	0.0593997	0.131988	ENSMUSG00000006057	11951
	ENSMUSG00000006095	5.69222	5.77787	5.94056	5.75664	5.87143	5.89335	5.73591	5.74579	5.89114	5.99745	5.89986	5.92411	6.05317	6.06111		Snf8	-0.105121	0.0517542	-0.0865987	0.320141	0.619502	0.382385	0.500795	0.75512	0.546078	ENSMUSG00000006058	27681
	ENSMUSG00000006127	5.02795	5.28328	5.40904	5.26392	5.44879	5.7586	5.59683	5.77176	5.38022	5.53296	5.55626	5.13551	5.40377	5.24781		Tbcb	0.00923956	0.125934	-0.0686003	0.897326	0.0964395	0.314039	0.943065	0.242254	0.476699	ENSMUSG00000006095	66411
	ENSMUSG00000006134	5.98161	6.04202	6.31274	6.02529	6.65058	6.48668	6.70075	6.74159	6.47463	6.42408	6.59782	6.3823	6.36495	6.42771		Inpp5k	0.115061	-0.0863489	0.310535	0.277723	0.418076	0.00589738	0.456519	0.594039	0.0264532	ENSMUSG00000006127	19062
	ENSMUSG00000006154	-1.21455	-1.1954	-0.147192	-0.88166	-0.490493	-0.209914	-1.29104	-0.65074	-0.178106	0.361032	-0.699499	-0.113161	-0.578859	-0.0185206		Crkl	0.280064	0.207041	0.467295	0.00362386	0.0213525	2.40E-05	0.0250972	0.0966012	0.000753905	ENSMUSG00000006134	12929
	ENSMUSG00000006169	6.08259	5.98978	6.12515	6.02057	6.21821	6.11604	6.08225	6.09204	6.20283	6.02443	6.10584	6.37841	6.14612	6.14628		Eps8l1	0.734473	0.671613	0.138993	0.0970245	0.134312	0.748652	0.226944	0.296691	0.843679	ENSMUSG00000006154	67425
	ENSMUSG00000006179	0.582848	0.534641	-1.16952	0.173743	-0.649619	-2.43388	-0.928861	-1.40723	-1.19564	-1.36042	-1.44831	-1.99029	-0.0216021	-3.09401		Clint1	-0.0725741	0.0755598	-0.0150561	0.399163	0.380821	0.848419	0.575828	0.56062	0.908926	ENSMUSG00000006169	216705
	ENSMUSG00000006191	3.19446	3.24651	3.47503	3.27705	3.74661	3.43104	3.7008	3.69857	3.55411	3.80408	3.81557	3.44995	3.53098	3.62046		Prss16	-1.72851	-2.75855	-1.7438	0.049231	0.0124044	0.0402076	0.142954	0.0709505	0.107755	ENSMUSG00000006179	54373
	ENSMUSG00000006204	-2.04316	-2.55323	-0.97126	-0.404388	0.68148	-1.63949	-0.514165	0.363735	0.188331	-0.290793	0.689863	0.409563	0.37938	-1.10418		Cdkal1	0.311848	0.139789	0.263135	0.0117671	0.231017	0.0256787	0.0551834	0.411592	0.0771729	ENSMUSG00000006191	68916
	ENSMUSG00000006205	7.11831	7.01958	6.81126	6.89901	7.46846	7.21456	7.33083	7.23281	7.15199	7.03259	7.0024	7.746	7.37082	6.4345		Cdcp3	1.89221	1.65084	1.44203	0.0310667	0.0642989	0.095969	0.105412	0.188253	0.201987	ENSMUSG00000006204	71395
	ENSMUSG00000006215	5.32758	5.21459	4.69603	5.01132	4.63634	4.63921	4.80977	4.69928	4.6533	4.52324	4.76063	4.54557	4.60543	4.71902		Htra1	-0.0285807	0.125692	0.262018	0.904566	0.599866	0.24726	0.94742	0.74084	0.401984	ENSMUSG00000006205	56213
	ENSMUSG00000006218	0.753672	0.10537	2.25307	0.303796	2.81355	3.20519	2.25755	2.20186	2.94873	2.75923	2.27932	3.11106	2.80372	2.72554		Zbtb17	-0.553026	-0.533888	-0.450168	0.0036898	0.00513277	0.00926755	0.0253784	0.0421869	0.0368192	ENSMUSG00000006215	22642
	ENSMUSG00000006219	1.08773	0.0321175	1.73386	0.90522	2.32858	2.50822	1.02948	1.66502	2.42131	1.88621	2.45361	2.67745	2.02243	1.14106		Fam131c	1.77784	2.04731	1.75056	0.000806071	0.000230561	0.000817576	0.00972081	0.0093895	0.00651209	ENSMUSG00000006218	277743
	ENSMUSG00000006235	3.092	2.55313	2.4388	2.84663	1.55669	1.3193	1.39197	2.20186	1.51835	1.50622	1.99343	0.14273	1.71086	1.35246		Fblim1	1.20165	1.01342	0.880954	0.0234212	0.0597739	0.0869047	0.087266	0.179312	0.187879	ENSMUSG00000006219	74202
	ENSMUSG00000006241	3.43947	3.77028	3.4054	3.38386	3.11528	2.70147	2.79477	2.91166	3.1697	2.93832	2.70874	2.81255	2.88302	3.63401		Epor	-1.22537	-1.91189	-1.21837	0.00151287	0.000120494	0.0012488	0.0145411	0.00749597	0.00876509	ENSMUSG00000006235	13857
	ENSMUSG00000006262	4.95685	4.73263	4.86117	5.02788	5.26578	4.85444	5.23972	5.11359	4.99428	5.10248	5.03749	4.87601	4.90427	4.64402		Ccdc159	-0.699989	-0.491573	-0.718304	0.00422108	0.029513	0.00299825	0.0278111	0.117253	0.0164411	ENSMUSG00000006241	67119
	ENSMUSG00000006273	8.97837	8.91162	9.17675	8.88794	8.90179	9.09897	8.82707	8.76216	8.90969	8.85778	8.67891	9.17465	9.02429	9.11083		Mob1b	0.0244457	-0.182852	0.137799	0.834093	0.143554	0.221619	0.904808	0.307621	0.370928	ENSMUSG00000006262	68473
	ENSMUSG00000006276	5.60748	6.01138	6.01842	5.87384	6.16689	6.23665	6.09092	6.16048	6.05538	6.09428	6.21033	5.9599	6.15413	6.08473		Atp6v1b2	-0.303088	0.018183	-0.17912	0.00920524	0.857742	0.0723125	0.0467019	0.917819	0.164643	ENSMUSG00000006273	11966
	ENSMUSG00000006281	3.33567	3.60962	3.68059	3.71721	4.33537	4.28418	4.18066	4.52701	4.18076	4.21105	4.29023	4.18902	3.9909	3.85831		Eps15l1	0.112601	0.0920211	0.197571	0.239413	0.333169	0.036371	0.413998	0.516827	0.0999801	ENSMUSG00000006276	13859
	ENSMUSG00000006288	5.25831	5.21044	5.14369	5.19015	5.20603	5.09429	5.24638	5.3036	5.18372	5.25138	5.44712	4.8738	5.2537	5.42188		Tep1	0.508134	0.340724	0.654302	0.000874404	0.0158555	6.22E-05	0.0102803	0.0819956	0.00124622	ENSMUSG00000006281	21745
	ENSMUSG00000006289	4.09721	4.31879	4.43284	4.34962	4.09367	4.20846	4.21467	4.23372	4.20465	4.4769	4.5055	4.19962	4.53351	4.19235		Ttc5	-0.0356985	-0.119804	-0.0739632	0.76705	0.334628	0.517968	0.861183	0.518377	0.669245	ENSMUSG00000006288	219022
	ENSMUSG00000006299	6.56233	6.65348	6.86006	6.59437	6.77526	6.83467	6.65474	6.67984	6.69349	6.72294	6.83054	6.72095	6.71844	7.02749		Osgep	-0.0280057	-0.107195	-0.20052	0.79468	0.338934	0.0742645	0.879829	0.522134	0.167937	ENSMUSG00000006289	66246
	ENSMUSG00000006301	4.91845	5.42951	5.78304	5.85672	6.05037	6.24959	6.18295	6.19927	6.51551	6.19885	6.2475	6.45786	6.34688	5.59808		Aamp	-0.0474893	0.0601542	-0.0191317	0.592082	0.498674	0.814518	0.736013	0.660979	0.888238	ENSMUSG00000006299	227290
	ENSMUSG00000006304	7.14478	7.15297	6.7875	6.97114	6.39682	6.42527	6.4735	6.47589	6.54838	6.49984	6.49987	6.73134	6.69006	6.66722		Tmbim1	0.691222	0.537283	0.582618	0.00732827	0.0286312	0.0129556	0.0399249	0.115246	0.0466067	ENSMUSG00000006301	69660
	ENSMUSG00000006307	6.43836	6.6304	6.53177	6.58321	7.01882	6.8509	6.94561	7.11805	6.64458	6.93275	7.05678	6.35962	6.5525	6.9759		Arpc2	-0.627516	-0.412996	-0.659399	9.40E-05	0.00293132	2.75E-05	0.0031234	0.0305688	0.000798227	ENSMUSG00000006304	76709
	ENSMUSG00000006313	-0.200552	-0.403125	-0.255812	-0.127893	-0.347187	0.0955131	-0.639602	-0.382865	-0.670521	0.223573	-0.209024	-1.75367	-0.27349	-0.645678		Kmt2b	0.202947	-0.0106958	0.350001	0.152949	0.937362	0.0141342	0.306458	0.964855	0.0495345	ENSMUSG00000006307	75410
	ENSMUSG00000006315	4.93925	4.91687	5.38889	4.9849	5.368	5.67472	5.3756	5.3036	5.46197	5.57242	5.40105	5.65415	5.60195	5.4642		Upk1a	-0.0414669	-0.991679	-0.172443	0.915066	0.0415338	0.652223	0.953599	0.14432	0.774996	ENSMUSG00000006313	109637
	ENSMUSG00000006333	6.91056	7.00112	7.41314	7.0881	7.37796	7.44042	7.13168	7.28976	7.38812	7.43079	7.46874	7.58255	7.34883	7.59658		Tmem147	0.296229	0.424133	0.286789	0.019177	0.00211969	0.0164498	0.0762222	0.0261493	0.0554969	ENSMUSG00000006315	69804
	ENSMUSG00000006335	3.59741	3.67123	3.71697	3.46255	3.7143	3.36597	3.50724	3.42073	3.84457	3.61087	3.58021	3.61749	3.63544	4.00625		Rps9	0.197104	0.310525	0.119353	0.0683029	0.00791717	0.214462	0.178639	0.0541359	0.362338	ENSMUSG00000006333	76846
	ENSMUSG00000006342	3.83165	2.85873	4.67399	3.39849	4.71603	4.75629	4.72642	3.37628	4.64963	4.49364	3.89025	5.29071	5.43831	5.55956		Tfpt	-0.0687784	0.0526511	-0.197794	0.598689	0.688689	0.142387	0.741024	0.805591	0.268703	ENSMUSG00000006335	69714
	ENSMUSG00000006344	1.58689	1.86084	2.36735	2.1111	2.56441	2.52535	1.10963	1.54164	2.00531	1.70869	2.14345	2.96951	2.07741	1.87013		Susd2	0.560816	1.67317	0.637789	0.170643	0.000515454	0.108561	0.329717	0.012984	0.220856	ENSMUSG00000006342	71733
	ENSMUSG00000006345	0.456581	0.732587	1.18797	0.863643	1.48188	2.02089	0.600761	0.21013	1.11222	1.33879	0.848103	1.48985	0.889989	1.35246		Ggt5	-0.197337	0.290994	-0.177655	0.599556	0.42738	0.626308	0.741781	0.60162	0.756256	ENSMUSG00000006344	23887
	ENSMUSG00000006356	6.35121	6.31625	5.88568	6.34623	4.87797	5.32211	4.53287	4.65903	5.26268	5.01318	4.79667	5.45758	5.30644	5.95448		Ggt1	0.197773	0.397999	0.156245	0.608187	0.308847	0.676821	0.74862	0.494008	0.793912	ENSMUSG00000006345	14598
	ENSMUSG00000006360	1.21018	1.4472	1.92015	1.63064	1.27587	2.54228	1.3264	1.47575	2.0726	2.03058	1.82598	2.47117	1.90575	1.79976		Crip2	-1.33383	-0.741746	-1.47339	2.92E-05	0.00349269	6.36E-06	0.00190582	0.0338045	0.00041126	ENSMUSG00000006356	68337
	ENSMUSG00000006362	5.43613	5.84891	5.0612	5.48397	5.72908	4.8813	5.81425	5.93235	4.88309	5.27186	5.82252	3.85068	5.16446	3.84672		Crip1	0.307447	0.460761	0.00794216	0.303956	0.13519	0.978645	0.484338	0.297616	0.987597	ENSMUSG00000006360	12925
	ENSMUSG00000006369	2.97019	2.98055	4.77752	3.33144	4.14846	3.72595	2.9874	3.58598	4.0533	3.76332	4.4551	4.18546	4.76467	4.16863		Cbfa2t3	-0.26273	-1.34698	0.0446604	0.433844	0.00247242	0.884297	0.607166	0.0280176	0.930599	ENSMUSG00000006362	12398
	ENSMUSG00000006373	7.80802	7.5048	8.26766	7.49141	7.51962	7.38025	7.27108	7.36493	7.77073	7.78126	7.57589	7.68755	7.84292	9.00339		Fbln1	0.426648	0.744125	-0.007442	0.23839	0.0475238	0.983579	0.412586	0.156891	0.990496	ENSMUSG00000006369	14114
	ENSMUSG00000006378	2.33645	2.90983	2.80172	3.08409	3.47286	3.23891	3.00972	3.28431	3.35228	3.09033	3.36151	3.48117	3.19192	2.86394		Pgrmc1	-0.189231	0.314852	-0.472594	0.46043	0.229652	0.059649	0.631022	0.410051	0.14381	ENSMUSG00000006373	53328
	ENSMUSG00000006386	3.58991	3.55182	4.05492	3.67577	3.35424	3.95813	3.74539	3.66939	4.08624	4.0811	3.87806	4.1274	4.01222	3.49247		Gcat	0.321762	0.311118	0.361627	0.118153	0.140611	0.0761706	0.258721	0.30457	0.171063	ENSMUSG00000006378	26912
	ENSMUSG00000006390	3.5748	3.86824	4.50535	4.32686	4.74031	5.11706	4.77024	4.44761	4.81595	4.42997	4.48352	5.23165	4.92316	3.87551		Tek	0.177678	0.074349	-0.115273	0.313812	0.678582	0.512592	0.494065	0.798168	0.665269	ENSMUSG00000006386	21687
	ENSMUSG00000006392	3.47247	3.75329	3.54955	3.90312	3.50354	3.89363	4.01883	3.88778	4.03655	3.84372	3.5651	3.28047	3.84007	3.55076		Elovl1	0.359795	0.512825	0.604288	0.253237	0.113047	0.0522731	0.429344	0.266073	0.130817	ENSMUSG00000006390	54325
	ENSMUSG00000006395	2.79863	2.92093	3.38746	2.95948	3.49405	3.64206	3.48487	3.86865	3.40545	3.90495	3.88417	3.38329	3.40767	3.92042		Med8	0.00790139	-0.255065	0.0707219	0.964298	0.186962	0.679239	0.980328	0.360515	0.795261	ENSMUSG00000006392	80509
	ENSMUSG00000006398	-1.01839	-0.622152	-0.147192	-0.623377	2.41155	1.15292	2.14794	2.56079	0.267045	1.31643	2.80196	1.18289	-0.0216021	-0.298285		Hyi	0.61593	0.466405	0.525292	0.00376889	0.0232493	0.00938515	0.0256487	0.10165	0.0371392	ENSMUSG00000006395	68180
	ENSMUSG00000006403	4.29996	4.84918	5.19875	5.55099	5.95851	5.82582	6.03428	6.01005	6.04286	5.72984	5.9385	6.18917	5.96114	5.03457		Cdc20	2.07944	0.97308	2.76316	0.0124709	0.254484	0.00134265	0.0573364	0.437543	0.00923125	ENSMUSG00000006398	107995
	ENSMUSG00000006411	2.32547	2.29584	2.89765	2.81426	3.67286	3.4933	3.67469	3.803	3.64534	3.66939	3.67479	3.24678	3.58889	2.53654		Adamts4	0.789468	0.648784	0.886513	0.0126004	0.0345491	0.0040682	0.0577968	0.129283	0.0203083	ENSMUSG00000006403	240913
	ENSMUSG00000006412	5.9036	6.117	6.28877	5.9565	6.23112	6.28397	6.20135	6.05586	6.43789	6.3448	6.05805	6.60673	6.39096	6.6423		Nectin4	0.958247	0.423663	0.999243	0.000409344	0.0772745	0.000232049	0.00659962	0.211207	0.00280401	ENSMUSG00000006411	71740
	ENSMUSG00000006418	5.53513	5.54263	5.6836	5.51284	5.87143	5.49944	5.82764	5.84045	5.75268	5.7053	5.8908	5.57219	5.61827	5.80083		Pfdn2	0.0846702	0.386024	0.038788	0.470087	0.00481198	0.719155	0.639146	0.040719	0.823449	ENSMUSG00000006412	18637
	ENSMUSG00000006423	5.57362	5.3163	5.66131	5.59766	5.69843	5.60996	5.7469	5.82229	5.73021	5.61197	5.71875	5.64382	5.72112	5.4507		Rnf114	0.0852518	0.00171419	0.104582	0.381471	0.985842	0.254713	0.559249	0.992332	0.411027	ENSMUSG00000006418	81018
	ENSMUSG00000006435	7.64854	7.49252	6.83604	7.04454	6.91634	6.41849	7.20121	7.24083	6.60549	6.68299	7.1398	5.97939	6.82292	6.76599		Steep1	0.020415	-0.0278007	0.0962743	0.824681	0.76462	0.273249	0.898568	0.857281	0.432466	ENSMUSG00000006423	77644
	ENSMUSG00000006442	5.16549	5.14463	4.93715	5.11241	4.64922	4.65486	4.61068	4.68477	4.71427	4.66937	4.77384	4.81754	4.98557	5.01658		Neurl1a	-0.575144	-0.82801	-0.399929	0.0569939	0.0100444	0.140472	0.157994	0.062551	0.265979	ENSMUSG00000006435	18011
	ENSMUSG00000006445	0.698948	1.26738	1.05786	1.44577	1.62782	2.02089	1.10963	1.09186	1.23479	1.04439	1.63652	1.7997	1.40178	1.17851		Srm	-0.503709	-0.249311	-0.528857	0.000176268	0.0226971	7.10E-05	0.00429833	0.100362	0.00133904	ENSMUSG00000006442	20810
	ENSMUSG00000006456	5.26581	5.35121	5.27677	5.16337	5.32771	4.95113	5.3791	5.42574	4.94918	5.0408	5.60034	4.70361	5.209	5.03094		Epha2	0.0168144	0.272256	0.239747	0.955129	0.368436	0.404654	0.976043	0.549822	0.567592	ENSMUSG00000006445	13836
	ENSMUSG00000006457	-0.30854	0.0321175	0.0482203	-0.214301	0.541135	1.0142	0.222391	-0.0561116	-0.53079	0.486527	-0.209024	0.409563	0.54459	0.800212		Rbm14	-0.200419	-0.393864	-0.0785913	0.237292	0.0332118	0.612081	0.410883	0.126084	0.744409	ENSMUSG00000006456	56275
	ENSMUSG00000006463	4.41053	4.45285	4.54232	4.55622	4.62769	4.5666	4.60724	4.60997	4.44054	4.51344	4.56176	4.57574	4.52859	4.56844		Actn3	-0.0289849	0.648554	0.486379	0.936032	0.069045	0.152189	0.965962	0.196752	0.281691	ENSMUSG00000006457	11474
	ENSMUSG00000006464	6.00012	5.84223	5.70549	5.81506	5.26857	5.04466	5.19449	5.28448	5.35792	5.32184	5.48978	5.17724	5.40913	5.86398		Zdhhc24	-0.11448	-0.0250887	0.0242114	0.12629	0.7281	0.719857	0.270304	0.832793	0.823881	ENSMUSG00000006463	70605
	ENSMUSG00000006469	-2.04316	-1.85261	0.0482203	-0.509732	0.0130918	-0.597863	-0.192442	0.0382015	0.0167156	-1.22305	-0.209024	0.865303	0.289093	-2.10078		Bbs1	-0.58185	-0.453428	-0.730714	0.00123824	0.0070351	0.000110583	0.0128165	0.0509515	0.0017531	ENSMUSG00000006464	52028
	ENSMUSG00000006471	4.76313	4.91781	4.85272	4.93486	4.84005	5.02772	5.1552	5.13111	4.99355	5.08836	5.29738	4.8966	5.09271	4.74044		Slc34a3	0.523782	0.789102	1.03122	0.550608	0.375445	0.22082	0.704505	0.555334	0.3699	ENSMUSG00000006469	142681
	ENSMUSG00000006476	8.23804	8.68843	7.86785	8.26806	6.62473	6.96515	6.48294	6.35741	7.41223	6.80856	6.52254	6.93176	7.48643	7.72254		Ndor1	0.128188	-0.0614198	0.0862286	0.276117	0.603477	0.434434	0.454841	0.743569	0.595881	ENSMUSG00000006471	78797
	ENSMUSG00000006494	5.73195	5.61809	5.73772	5.79861	5.01693	5.21004	5.24416	5.08073	5.22867	5.25138	5.11997	5.42179	5.40377	5.89947		Nsmf	-1.47944	-0.97784	-1.74604	8.06E-05	0.0025768	6.99E-06	0.0028394	0.0285598	0.000424215	ENSMUSG00000006476	56876
	ENSMUSG00000006498	5.06359	5.48375	5.455	5.61973	5.93591	5.73854	5.64973	5.81902	5.6481	5.79498	5.91485	5.60048	5.65262	5.59808		Pdk1	-0.649948	-0.238432	-0.67021	8.69E-05	0.0582925	3.60E-05	0.00296467	0.17666	0.000928379	ENSMUSG00000006494	228026
	ENSMUSG00000006517	4.1397	4.04621	3.74543	3.90312	4.08036	3.56959	4.15728	3.99161	3.86369	3.97801	3.66773	4.2447	3.96925	3.99054		Ptbp1	0.24887	0.113007	0.288474	0.0434423	0.332293	0.015611	0.131412	0.515855	0.0533507	ENSMUSG00000006498	19205
	ENSMUSG00000006519	1.75726	2.37203	3.20482	2.6031	3.07766	3.36597	2.40778	2.8217	3.35228	3.04419	3.20443	3.7388	2.95819	2.60692		Mvd	-0.233857	0.036396	-0.0884051	0.186064	0.82908	0.58762	0.349156	0.899457	0.727558	ENSMUSG00000006517	192156
	ENSMUSG00000006522	3.58237	4.42808	6.23459	4.17366	6.94066	7.0326	6.52191	6.50302	6.4527	6.6858	6.1006	6.60274	6.04457	8.28044		Cyba	0.564161	0.574859	0.325349	0.100034	0.103557	0.330417	0.231314	0.252589	0.494089	ENSMUSG00000006519	13057
	ENSMUSG00000006526	4.3934	4.59951	4.54232	4.62938	4.73226	4.61141	4.70077	4.79694	4.71427	4.69776	4.72707	4.48039	4.78132	4.85825		Itih3	1.68246	2.2794	2.06141	0.0081287	0.00099896	0.00127638	0.0426804	0.0179326	0.00891147	ENSMUSG00000006522	16426
	ENSMUSG00000006527	5.43822	5.45075	5.38889	5.47882	5.59129	5.55054	5.66473	5.72998	5.51332	5.54503	5.63257	5.19678	5.34336	5.3843		Stimate	0.0391048	0.057907	0.079475	0.695144	0.567544	0.406622	0.814357	0.715584	0.569209	ENSMUSG00000006526	69179
	ENSMUSG00000006538	-0.845743	-0.0450546	-2.4532	-0.509732	-1.27074	-0.456634	-1.77576	-1.17784	-1.69525	-1.22305	-0.316909	-0.711811	-1.20836	-1.29634		Sfmbt1	-0.00481549	-0.228646	0.108289	0.953451	0.0156349	0.17461	0.975402	0.0813262	0.311033	ENSMUSG00000006527	54650
	ENSMUSG00000006542	-2.47495	-1.85261	-1.16952	-2.16152	-0.0972975	-1.63949	-0.514165	-0.97996	-0.53079	-1.87438	-0.209024	-1.21384	-0.759791	-1.78021		Ihh	-0.246828	-0.121407	-0.295101	0.729551	0.866312	0.671086	0.836787	0.923377	0.789874	ENSMUSG00000006538	16147
	ENSMUSG00000006546	-3.09401	-1.85261	-2.01103	-2.5537	-1.03274	0.268254	-1.09861	-1.40723	0.0167156	-0.435111	-0.433518	0.255451	1.1169	-2.51356		Prkag3	1.07675	0.809431	1.39899	0.143768	0.288535	0.0558161	0.294327	0.473543	0.137116	ENSMUSG00000006542	241113
	ENSMUSG00000006567	1.32305	1.65666	2.76494	2.1462	2.91656	3.2471	2.65485	3.05391	2.97242	2.63822	2.86503	3.14803	2.77074	2.89263		Cryba2	2.78851	2.46562	2.22234	0.0291159	0.0556763	0.0784593	0.101152	0.172439	0.174712	ENSMUSG00000006546	12958
	ENSMUSG00000006574	-0.425268	1.38972	3.12042	2.23039	3.26781	3.56131	2.00855	1.13519	1.41843	1.14934	2.3159	5.02854	3.07087	2.02209		Atp7b	0.706041	0.907811	0.911586	0.0140212	0.00301495	0.00217385	0.0620517	0.0310283	0.012969	ENSMUSG00000006567	11979
	ENSMUSG00000006575	7.87009	8.16502	7.62385	7.74788	7.73979	7.6485	7.79883	7.74124	7.61722	7.63333	7.7039	7.38167	7.68426	7.69089		Slc4a1	-0.157984	1.84235	0.785901	0.886826	0.0613744	0.422867	0.9366	0.182655	0.585176	ENSMUSG00000006574	20533
	ENSMUSG00000006576	7.51863	7.56447	7.6065	7.51804	7.45813	7.50206	7.28733	7.28363	7.40355	7.43449	7.29416	7.41315	7.49466	7.61224		Rundc3a	-0.329103	-0.359612	-0.207488	0.0317376	0.0206146	0.124591	0.106719	0.0946844	0.244374	ENSMUSG00000006575	51799
	ENSMUSG00000006585	0.0820118	0.906622	1.9449	0.90522	2.37066	1.99653	2.45457	2.44506	2.13689	2.61091	2.26068	1.53522	1.48548	1.64781		Slc4a3	-0.304103	-0.139785	-0.256818	0.00254744	0.110605	0.00469161	0.0200756	0.262832	0.0224931	ENSMUSG00000006576	20536
	ENSMUSG00000006586	5.09041	4.80313	5.42673	4.85035	4.52896	4.54996	4.65476	4.93205	4.60108	4.64714	5.02097	4.11625	4.66498	4.72536		Cdt1	1.32229	0.527433	1.31354	0.000493872	0.12233	0.000446488	0.00738367	0.279893	0.00436354	ENSMUSG00000006585	67177
	ENSMUSG00000006589	3.78644	3.89947	3.9241	3.61442	3.65594	3.62627	3.71368	3.64712	3.48992	3.62003	3.71643	3.35826	3.79977	3.91489		Runx1t1	-0.416844	-0.655709	-0.457041	0.024613	0.00200242	0.011904	0.0902526	0.0255164	0.0439453	ENSMUSG00000006586	12395
	ENSMUSG00000006599	5.05544	5.12715	5.07247	5.19854	4.99356	5.00246	5.26619	5.26998	4.8547	5.03218	5.15573	4.66773	5.02107	4.98258		Aprt	-0.321393	-0.234123	-0.227994	0.0301774	0.10211	0.0953392	0.103536	0.250805	0.20103	ENSMUSG00000006589	11821
	ENSMUSG00000006611	1.17051	1.63208	2.1504	2.64051	2.28524	2.80329	1.70742	2.11796	2.05052	2.44559	2.50203	3.12596	2.39131	1.67427		Gtf2h1	-0.227988	-0.330552	-0.065514	0.0664173	0.0136025	0.548281	0.175463	0.0748178	0.696391	ENSMUSG00000006599	14884
	ENSMUSG00000006638	1.2864	1.02462	0.863844	0.820831	1.08686	0.913701	1.4547	1.33421	1.19508	1.29371	1.31371	1.12472	0.95015	1.41657		Hfe	0.308241	0.439839	0.210622	0.440774	0.281465	0.590938	0.613675	0.465665	0.729871	ENSMUSG00000006611	15216
	ENSMUSG00000006641	4.27212	4.4352	5.17017	4.8741	4.89968	5.06822	4.68778	4.75242	4.89553	5.09429	5.18569	5.37889	4.93437	5.24781		Abhd1	0.162705	0.10139	0.141107	0.459512	0.653564	0.511081	0.630183	0.779515	0.664151	ENSMUSG00000006638	57742
	ENSMUSG00000006642	0.0820118	-1.02937	-0.641508	-1.59978	-1.03274	-0.328007	-1.77576	-0.0561116	-1.69525	-0.982246	-0.560387	-0.711811	-0.966713	-1.51809		Slc5a6	0.24098	0.415562	0.0695383	0.171771	0.0269143	0.670647	0.331152	0.110963	0.789504	ENSMUSG00000006641	330064
	ENSMUSG00000006649	1.02815	1.48886	-0.373281	0.479229	0.258743	0.720189	0.149181	0.543644	-0.669055	0.630172	1.00286	0.228638	0.45275	0.465236		Tcf23	-0.405504	-0.338837	-0.0640384	0.51064	0.586702	0.90952	0.672343	0.73008	0.945954	ENSMUSG00000006642	69852
	ENSMUSG00000006651	10.0339	10.0911	10.014	10.0348	9.66227	9.91931	9.56062	9.37902	9.9624	9.80504	9.57074	10.0772	10.0382	10.0935		Nphs1	-0.441843	-0.393371	-0.334143	0.380059	0.436939	0.481947	0.55795	0.609657	0.638138	ENSMUSG00000006649	54631
	ENSMUSG00000006673	6.34212	6.41139	6.22026	6.30022	6.33159	6.35515	6.31219	6.32854	6.27602	6.34104	6.17313	5.96094	6.21772	6.19164		Aplp1	-0.39312	-0.0690125	-0.500464	0.0097597	0.605259	0.00107036	0.0483988	0.744619	0.00787213	ENSMUSG00000006651	11803
	ENSMUSG00000006675	5.77888	5.85954	6.00671	5.72506	5.79816	5.84982	5.82467	5.73879	5.74754	5.78483	5.75751	5.74263	5.90335	6.14746		Qrich1	-0.184286	-0.291013	-0.0743282	0.0728383	0.00887127	0.410565	0.186341	0.0579934	0.573076	ENSMUSG00000006673	69232
	ENSMUSG00000006676	7.49222	7.52497	7.41384	7.51216	7.5662	7.40417	7.61924	7.66476	7.30614	7.39469	7.71678	7.33754	7.51223	7.4656		P4htm	-0.20787	-0.00580505	-0.127034	0.0373011	0.949308	0.151449	0.118227	0.971439	0.280927	ENSMUSG00000006675	74443
	ENSMUSG00000006678	2.46319	2.13021	2.40351	2.37057	2.84374	2.45558	3.39976	2.8349	2.91246	2.88613	3.23341	2.45945	2.53574	2.08261		Usp19	-0.141761	-0.141436	-0.01008	0.202205	0.202485	0.919245	0.369192	0.378993	0.95214	ENSMUSG00000006676	71472
	ENSMUSG00000006699	7.94402	7.76429	8.11483	7.91334	7.91575	7.94352	8.00248	8.0037	8.01123	7.97709	7.97125	8.02051	8.02002	8.09025		Pola1	0.538687	-0.0767719	0.481982	0.0213062	0.743742	0.0343398	0.0819412	0.842142	0.0960204	ENSMUSG00000006678	18968
	ENSMUSG00000006705	4.1242	4.2935	3.96703	4.07692	4.42296	4.45928	4.6312	4.64786	4.10778	4.26167	4.60304	4.11625	4.24617	3.71908		Cdc42	-0.0767914	0.0143432	-0.0560101	0.28792	0.839092	0.396753	0.468087	0.905603	0.559817	ENSMUSG00000006699	12540
	ENSMUSG00000006711	5.8945	5.63829	5.32197	5.77217	4.61899	4.81667	4.35521	4.02078	4.93222	4.86118	4.29023	5.15016	4.9194	5.63728		Pknox1	0.0766217	-0.193562	0.342479	0.627588	0.254297	0.0337879	0.763989	0.437355	0.0947417	ENSMUSG00000006705	18771
	ENSMUSG00000006715	1.39367	0.480599	1.10255	1.02321	1.79166	1.53762	1.65496	1.33421	1.72766	1.7921	1.66516	2.17415	1.71086	1.72578		D130043K22Rik	-1.08521	-0.506124	-1.30146	0.000432294	0.0425009	6.35E-05	0.00682926	0.146401	0.00125789	ENSMUSG00000006711	210108
	ENSMUSG00000006717	4.7266	4.76972	4.78096	4.65702	4.552	4.72326	4.86854	4.60227	4.81595	4.83192	4.72707	4.89571	4.88128	4.84666		Gmnn	0.647889	0.853767	0.528132	0.0140898	0.00248382	0.03643	0.0622415	0.0280241	0.100123	ENSMUSG00000006715	57441
	ENSMUSG00000006720	0.953908	1.38972	1.51991	1.63064	0.613013	1.46845	0.544196	0.68854	1.02431	1.09782	1.07847	0.934659	1.48548	1.89284		Acot13	-0.0678599	0.0489334	-0.12946	0.484177	0.613571	0.17431	0.65114	0.750776	0.310591	ENSMUSG00000006717	66834
	ENSMUSG00000006728	5.00276	4.9791	5.22172	5.02553	5.29065	5.03572	5.31138	5.32246	5.34663	5.15699	5.38392	5.12812	5.14529	5.44704		Zfp184	-0.45676	-0.0763607	-0.673518	0.123701	0.779859	0.0308782	0.266661	0.867962	0.0886354	ENSMUSG00000006720	193452
	ENSMUSG00000006731	6.8419	6.97141	6.44116	6.78392	6.06326	6.1273	5.93878	5.9552	5.93097	5.95916	5.96321	5.86538	6.02722	6.14392		Cdk4	0.106113	0.0911801	0.0973922	0.301496	0.376499	0.313846	0.482207	0.556268	0.476567	ENSMUSG00000006728	12567
	ENSMUSG00000006732	2.81159	2.78261	2.91027	2.90927	3.02594	2.98762	2.77032	2.31922	3.21011	3.14281	3.11385	3.04986	3.11095	3.3683		B4galnt1	-0.938229	-0.843195	-0.827277	1.04E-05	3.13E-05	1.75E-05	0.00136464	0.00486036	0.000635144	ENSMUSG00000006731	14421
	ENSMUSG00000006736	5.55259	5.35825	5.46359	5.43513	5.33117	5.30485	5.40568	5.38437	5.40654	5.29063	5.53896	5.58708	5.51749	5.59808		Mettl1	0.173347	0.229372	-0.174442	0.269283	0.15691	0.277892	0.447595	0.325082	0.437626	ENSMUSG00000006732	17299
	ENSMUSG00000006740	8.26801	8.312	8.47492	8.42748	8.87759	9.15352	8.76539	8.61881	8.96442	8.78317	8.52385	9.17935	8.92004	8.20189		Tspan31	-0.171513	0.0237992	-0.181551	0.0568606	0.776199	0.0348211	0.157722	0.86537	0.0970205	ENSMUSG00000006736	67125
	ENSMUSG00000006763	3.7995	3.83093	3.78023	3.75181	4.33537	3.66542	4.64807	4.95641	4.20595	4.11065	4.64678	3.53056	4.166	3.78127		Kif5b	0.257701	0.300545	0.396157	0.2208	0.156743	0.0515307	0.391444	0.324947	0.129372	ENSMUSG00000006740	16573
	ENSMUSG00000006764	-0.845743	-0.508486	-0.641508	-1.38409	1.18446	0.913701	3.52927	-1.40723	2.25746	5.87845	-0.699499	5.88303	2.15615	-1.29634		Saal1	0.389131	-0.0991675	0.538652	0.147876	0.721716	0.0436402	0.299588	0.828064	0.114186	ENSMUSG00000006763	78935
	ENSMUSG00000006782	7.78521	8.12704	8.78486	8.76876	8.9038	9.21816	8.96695	8.79377	9.33733	9.05493	8.99561	9.38672	9.19134	8.65397		Tph2	3.81479	3.38362	1.99735	0.211738	0.274322	0.533125	0.380457	0.458499	0.682814	ENSMUSG00000006764	216343
	ENSMUSG00000006784	0.906394	0.732587	1.01175	2.45698	1.31949	1.69729	0.544196	0.68854	1.02431	1.9457	1.38431	2.24413	0.54459	2.43186		Cnp	0.636529	0.61657	0.517984	0.0145949	0.0170079	0.026844	0.0635862	0.0852097	0.0797673	ENSMUSG00000006782	12799
	ENSMUSG00000006800	6.45909	6.56455	6.79773	6.81697	6.25659	6.60722	5.83207	5.81236	6.71909	6.27186	6.02252	6.83927	6.6464	6.6229		Odad4	0.0928746	0.475024	-0.355459	0.859735	0.36373	0.512047	0.920066	0.545506	0.664975	ENSMUSG00000006784	74407
	ENSMUSG00000006818	7.56863	7.44533	7.80926	7.67652	7.52967	7.73067	7.63236	7.7225	7.70957	7.73535	7.61781	7.74021	7.64778	7.56709		Sulf2	-0.451119	-0.0516558	-0.622141	0.0379606	0.795619	0.00446573	0.119708	0.877262	0.0217521	ENSMUSG00000006800	72043
	ENSMUSG00000006850	3.29935	3.02842	3.09853	3.2531	3.13982	3.18377	3.17605	3.45533	2.94873	3.247	3.35265	3.15531	3.35301	3.02189		Sod2	-0.0668605	-0.0685262	-0.059099	0.441755	0.429905	0.460708	0.614709	0.603433	0.619763	ENSMUSG00000006818	20656
	ENSMUSG00000006906	4.7737	4.56097	4.76019	4.63247	4.70374	4.75629	4.76406	4.89472	4.92617	4.83389	4.80956	4.65237	4.85791	4.85536		Tmco6	-0.103204	-0.0979883	-0.0131197	0.467419	0.498954	0.922795	0.637152	0.661155	0.954048	ENSMUSG00000006850	71983
	ENSMUSG00000006920	6.26083	6.36554	6.40817	6.32436	6.60394	6.51483	6.51088	6.64091	6.49419	6.46532	6.62176	6.30665	6.41517	6.28797		Stambp	0.0474609	0.00888189	0.0151401	0.588331	0.920094	0.855446	0.733068	0.955812	0.912931	ENSMUSG00000006906	70527
	ENSMUSG00000006930	6.96369	6.65729	8.24884	6.2924	7.51259	7.52566	7.03364	7.19556	8.18283	8.12758	7.48394	7.72444	7.76027	9.94871		Ezh1	0.0586644	-0.0982071	0.140359	0.410403	0.178314	0.0464992	0.586276	0.35047	0.119677	ENSMUSG00000006920	14055
	ENSMUSG00000006931	3.10258	3.51197	4.1052	3.78559	4.15449	4.07325	3.95518	4.25974	4.43629	4.42475	4.31754	4.46289	4.33346	4.75975		Hap1	0.759503	1.34099	0.188198	0.151527	0.0190772	0.687273	0.304557	0.0907386	0.801545	ENSMUSG00000006930	15114
	ENSMUSG00000006932	8.70007	8.60268	8.95272	8.59941	8.85113	8.68093	8.85168	8.96224	8.90258	8.83731	8.92817	8.67896	8.84676	9.10719		P3h4	0.634206	0.802871	0.387826	0.00154755	0.000224204	0.0286888	0.0147329	0.00925811	0.0838857	ENSMUSG00000006931	66180
	ENSMUSG00000006941	5.97155	6.20087	6.2371	6.08756	6.27471	6.26369	6.3324	6.24819	6.28669	6.41028	6.3247	6.40233	6.39637	6.31345		Ctnnb1	0.0467854	0.069522	0.0342922	0.650636	0.502079	0.718072	0.781448	0.66362	0.822575	ENSMUSG00000006932	12387
	ENSMUSG00000006958	5.34773	6.117	5.35466	5.52289	4.69962	4.32877	5.02399	5.3036	4.70015	4.77974	5.05383	3.628	5.1708	4.00104		Eif1b	0.0871656	0.151703	0.0678275	0.270032	0.0663738	0.350967	0.448379	0.192243	0.51557	ENSMUSG00000006941	68969
	ENSMUSG00000006998	7.52307	7.60252	7.71795	7.5751	7.70012	7.80442	7.68653	7.67535	7.73958	7.69937	7.751	7.77613	7.7311	7.71738		Chrd	-0.876566	-1.50849	-0.830755	0.0121981	0.000462236	0.0118078	0.0564284	0.0125569	0.0437334	ENSMUSG00000006958	12667
	ENSMUSG00000007021	7.02893	6.95787	7.22339	6.70813	6.23824	6.30891	6.06477	5.92311	6.54246	6.54382	6.23919	6.71849	6.62118	7.56661		Psmd2	-0.00338862	0.0418796	0.0242313	0.959933	0.537186	0.697848	0.97845	0.69122	0.808318	ENSMUSG00000006998	21762
	ENSMUSG00000007029	5.43822	5.86745	5.70005	5.78057	5.93241	6.11886	6.02656	5.93389	5.87238	6.09346	6.00582	5.79485	5.80089	5.88679		Syngr3	-0.667931	-0.106113	-0.935286	0.0047334	0.598666	0.000193526	0.0299948	0.739951	0.00250101	ENSMUSG00000007021	20974
	ENSMUSG00000007030	0.806396	-0.508486	1.22886	-0.0463687	4.33004	4.03788	4.70077	4.28401	3.82519	3.59237	3.70269	4.39068	4.37795	-0.782934		Vars1	0.164262	0.0352715	0.217536	0.140115	0.742635	0.0432469	0.289092	0.841672	0.113564	ENSMUSG00000007029	22321
	ENSMUSG00000007033	1.32702	-1.18488	1.74715	-0.182595	0.424524	-1.61526	0.0331259	1.20395	0.163032	-0.00516285	1.37775	0.997271	1.49722	0.655235		Vwa7	3.33257	2.25506	4.03209	0.0223202	0.127335	0.00649584	0.084513	0.286762	0.0284169	ENSMUSG00000007030	27762
	ENSMUSG00000007035	-0.845743	-2.1608	-0.796983	-1.0305	0.385652	-0.328007	0.854441	1.21812	0.188331	0.445896	0.848103	-0.941096	0.192776	-1.78021		Hspa1l	-0.0104324	0.63054	-0.465775	0.988783	0.375278	0.553236	0.994073	0.55517	0.699924	ENSMUSG00000007033	15482
	ENSMUSG00000007036	5.62042	5.83148	5.88728	5.80823	6.85339	6.52976	7.02591	7.09766	6.34115	6.70153	6.9194	5.9048	6.29128	5.98123		Msh5	1.869	0.283081	1.9744	0.00626425	0.686065	0.00382951	0.0360604	0.803773	0.01949	ENSMUSG00000007035	17687
	ENSMUSG00000007038	5.42984	5.69575	5.65763	5.62906	5.74516	5.70323	5.7886	5.82234	5.64994	5.71281	5.86634	5.6897	5.66614	5.57895		Abhd16a	0.738175	0.174261	1.00236	0.000319265	0.2747	7.96E-06	0.00574837	0.458749	0.000446585	ENSMUSG00000007036	193742
	ENSMUSG00000007039	2.55849	2.34203	2.88491	2.92957	3.44566	3.47578	3.72008	3.90665	3.36128	3.34968	3.59517	3.10355	3.3969	2.76301		Neu1	0.00987911	-0.0535279	0.0737421	0.906827	0.531813	0.356311	0.948519	0.687133	0.520815	ENSMUSG00000007038	18010
	ENSMUSG00000007041	3.092	3.39997	3.9365	3.36907	4.15449	4.24852	4.01363	3.88143	4.04774	3.82799	4.20989	4.34045	3.85589	3.05247		Ddah2	0.623232	0.296962	0.886421	0.00394361	0.141839	0.000166982	0.0264978	0.30598	0.0022736	ENSMUSG00000007039	51793
	ENSMUSG00000007050	2.61869	2.28011	2.03986	2.1973	2.97229	2.54228	2.99797	3.09837	2.36873	2.77571	3.11385	2.28454	2.83597	2.44729		Clic1	0.432262	0.236215	0.536014	0.113445	0.3936	0.0475947	0.251618	0.572425	0.121606	ENSMUSG00000007041	114584
	ENSMUSG00000007080	0.243682	0.865041	1.51991	1.13228	2.17082	2.32472	1.94443	2.05167	1.83491	2.07122	1.87584	1.60069	1.71086	1.1026		Lsm2	0.361373	0.118627	0.552937	0.123626	0.616226	0.020591	0.26663	0.752697	0.0655633	ENSMUSG00000007050	27756
	ENSMUSG00000007097	10.1888	10.2873	10.7237	10.2752	10.9092	10.8103	10.7186	10.7106	10.8791	10.7437	10.8192	11.1035	11.1204	10.5316		Pole	0.900275	0.439919	1.11845	0.00287672	0.120042	0.000378458	0.0217059	0.276199	0.00391842	ENSMUSG00000007080	18973
	ENSMUSG00000007122	-0.425268	-3.09401	-0.373281	0.030794	0.465487	1.19635	0.222391	0.363735	0.412654	-0.039365	0.234859	1.0641	0.54459	-0.520353		Atp1a2	0.317036	0.455321	0.330866	0.0415139	0.00633214	0.0235575	0.127159	0.047959	0.0724147	ENSMUSG00000007097	98660
	ENSMUSG00000007207	7.8805	8.16849	6.56708	8.03744	3.4845	3.6183	2.80684	2.46217	4.19593	3.69562	2.87732	3.90785	5.11932	5.89103		Casq1	1.562	1.83296	2.01936	0.0962987	0.0548824	0.029853	0.225744	0.170919	0.086352	ENSMUSG00000007122	12372
	ENSMUSG00000007216	3.11308	3.0564	3.39646	3.04566	3.37506	3.16203	3.31777	3.41195	3.34323	3.47107	3.67479	3.50228	3.44995	3.66072		Stx1a	-4.20652	-2.8206	-4.69085	4.35E-06	4.80E-05	2.47E-06	0.00114153	0.005813	0.00030755	ENSMUSG00000007207	20907
	ENSMUSG00000007279	-0.006167	0.305149	0.699026	0.479229	-0.0972975	0.688908	-0.291919	0.21013	-0.0774092	0.270863	0.512103	0.200191	0.0895651	2.08261		Zfp775	0.220284	0.303882	0.0832843	0.071198	0.0190182	0.469061	0.183483	0.0905775	0.627397	ENSMUSG00000007216	243372
	ENSMUSG00000007338	4.7737	4.69456	5.05552	4.81261	4.89968	4.67419	4.99527	4.97143	4.87683	4.73407	5.00145	4.91514	4.89282	4.98786		Scube2	-0.27523	0.349262	-0.361518	0.572403	0.447603	0.45316	0.720506	0.618932	0.612394	ENSMUSG00000007279	56788
	ENSMUSG00000007379	-0.691562	-0.508486	-0.641508	0.173743	-0.347187	-0.456634	-0.291919	-0.97996	0.341686	0.124072	-0.699499	0.308672	-0.27349	0.141775		Mrpl49	-0.0981154	0.00684394	-0.0327291	0.31648	0.943466	0.718764	0.497044	0.968427	0.823055	ENSMUSG00000007338	18120
	ENSMUSG00000007411	6.23822	6.32298	6.04442	6.19937	6.16689	6.13709	6.31454	6.35397	6.1814	6.12276	6.22604	5.89504	6.13644	5.85822		Dennd2c	0.246958	0.464358	-0.213256	0.51425	0.228165	0.583532	0.675473	0.408324	0.724137	ENSMUSG00000007379	329727
	ENSMUSG00000007415	5.9276	5.88316	6.04299	5.97004	5.92006	6.09755	6.11296	6.10026	6.13362	6.14989	5.95888	6.20504	6.11525	6.09456		Mark3	-0.153697	-0.335595	-0.045425	0.188378	0.00990748	0.665082	0.352019	0.0620844	0.78531	ENSMUSG00000007411	17169
	ENSMUSG00000007440	3.65252	3.50129	3.50222	3.87096	3.84527	2.86056	3.30897	3.65622	3.48705	3.38782	3.49584	2.92334	2.95247	3.44891		Gatad1	-0.00388714	0.0883775	0.0149426	0.962992	0.302219	0.847764	0.979718	0.487382	0.908656	ENSMUSG00000007415	67210
	ENSMUSG00000007458	6.26437	6.34583	6.62757	6.54837	6.66651	6.7543	6.70961	6.55876	6.81144	6.79193	6.69475	6.87223	6.76524	6.9141		Pcdha10	-0.317937	-0.625625	-0.312373	0.121472	0.0100245	0.118628	0.26362	0.0624703	0.235753	ENSMUSG00000007440	12943
	ENSMUSG00000007476	5.30998	5.58991	6.13229	5.55456	6.54765	6.86506	6.22438	6.44207	6.30022	6.33873	6.36155	6.47108	6.02157	5.91831		M6pr	0.190603	0.309359	0.138189	0.0390101	0.00254114	0.095023	0.121902	0.0283159	0.200645	ENSMUSG00000007458	17113
	ENSMUSG00000007480	-1.01839	-0.622152	0.136821	-0.746747	1.08686	1.571	1.39197	1.25786	0.105074	0.674104	1.03525	0.865303	0.464349	-0.298285		Lrrc8a	0.558224	0.397466	0.785932	0.00776612	0.0437911	0.00036158	0.0413666	0.149269	0.003786	ENSMUSG00000007476	241296
	ENSMUSG00000007564	8.84789	8.85914	8.97767	8.81551	8.66921	8.78483	8.65369	8.65018	8.73832	8.81866	8.70544	8.66499	8.66266	8.98253		Mc5r	1.17311	0.94133	1.96766	0.0105028	0.0393699	0.000109716	0.0508809	0.139735	0.00174548	ENSMUSG00000007480	17203
	ENSMUSG00000007570	3.69851	3.81464	3.6204	3.82404	3.86174	3.75528	3.87718	4.17924	3.72418	3.78791	3.96701	3.55829	3.70692	4.02694		Ppp2r1a	-0.250959	-0.200309	-0.273536	0.0125885	0.0377463	0.00454531	0.0577591	0.136115	0.0220021	ENSMUSG00000007564	51792
	ENSMUSG00000007589	3.4311	3.59061	3.82091	3.58274	4.43788	4.37675	4.73276	4.79356	4.34852	4.56652	4.63235	3.96284	4.10776	3.69344		Fance	-0.048306	-0.0802102	0.0919249	0.729086	0.576953	0.492858	0.836481	0.723035	0.647945	ENSMUSG00000007570	72775
	ENSMUSG00000007594	6.90823	7.49972	7.35849	7.51132	7.7954	8.06381	7.83796	7.78695	7.72963	7.8556	7.77665	7.76576	7.83097	6.83494		Tinf2	0.788888	0.211719	0.901581	7.01E-05	0.177397	1.18E-05	0.00267873	0.34935	0.000531645	ENSMUSG00000007589	28113
	ENSMUSG00000007603	6.20669	6.3739	6.56907	6.14509	6.83096	6.81304	6.76094	6.98303	6.46736	6.78432	6.82579	6.24825	6.66671	6.81204		Hapln4	0.339034	0.0641025	0.464789	0.137547	0.768462	0.0351803	0.285057	0.859908	0.0977043	ENSMUSG00000007594	330790
	ENSMUSG00000007610	4.43166	4.60268	4.39292	4.62316	4.77205	4.71209	4.62439	4.60227	4.56259	4.57832	4.58442	4.42422	4.37246	4.76592		Dus3l	0.239598	0.157948	0.436003	0.0874313	0.244476	0.00301235	0.210819	0.426515	0.0164903	ENSMUSG00000007603	224907
	ENSMUSG00000007613	4.91545	4.8938	5.11671	5.11463	5.0334	5.20739	4.75786	4.86607	5.51534	4.97085	4.89666	5.24707	5.13236	4.95586		Gtpbp3	-0.0694415	-0.0835572	0.0726836	0.540484	0.47076	0.497099	0.696391	0.638282	0.651851	ENSMUSG00000007610	70359
	ENSMUSG00000007617	8.07704	8.27799	6.0992	7.70438	4.7201	4.63527	4.98202	4.98924	5.05654	4.70639	5.10959	4.48039	5.41448	5.04728		Tgfbr1	-0.0205163	0.00917582	-0.136574	0.892762	0.952338	0.354159	0.939857	0.973215	0.518618	ENSMUSG00000007613	21812
	ENSMUSG00000007646	2.13248	1.96291	2.75097	2.1973	2.95856	2.30501	2.77032	2.75383	2.62929	2.66502	3.15481	2.21654	2.7198	2.68707		Homer1	-2.72621	-2.68676	-2.79368	3.41E-05	4.26E-05	1.59E-05	0.0019774	0.00546011	0.000608801	ENSMUSG00000007617	26556
	ENSMUSG00000007653	7.22988	7.02608	7.09243	7.10985	6.89453	6.13987	7.15724	7.46966	7.05411	7.27004	7.36569	5.91234	6.68343	6.02172		Rad51c	0.422774	0.162759	0.361274	0.0600807	0.467108	0.0985718	0.163543	0.635193	0.20616	ENSMUSG00000007646	114714
	ENSMUSG00000007655	4.19017	4.53469	5.04125	4.74838	4.57468	4.88462	4.54373	4.08847	4.73864	4.12359	4.58442	4.8037	4.59133	4.53994		Gabrb2	-0.0141527	-1.00845	-0.287742	0.956804	0.00167851	0.245022	0.976837	0.0235475	0.399317	ENSMUSG00000007653	14401
	ENSMUSG00000007656	8.40065	7.79229	6.63899	8.07407	6.03737	5.93721	5.94971	5.90602	6.04704	5.86117	5.93262	6.13586	6.23646	6.33848		Cav1	-0.308832	-0.0735179	-0.201833	0.150885	0.721393	0.311472	0.303537	0.827905	0.474319	ENSMUSG00000007655	12389
	ENSMUSG00000007659	6.57283	6.47669	6.61702	6.52855	6.7733	6.8944	6.82244	6.91085	6.55624	6.62852	6.84156	6.7289	6.62925	6.58504		Arpp19	-1.91068	-1.58514	-1.85816	4.01E-05	0.000226895	2.56E-05	0.00209656	0.0093244	0.000772994	ENSMUSG00000007656	59046
	ENSMUSG00000007670	6.86383	6.84678	6.64844	6.79294	6.82151	6.48559	6.80072	6.9163	6.50743	6.68798	6.95897	6.34775	6.76	6.80532		Bcl2l1	-0.00213118	0.00411732	0.213907	0.979367	0.960135	0.0133689	0.988647	0.977914	0.0476844	ENSMUSG00000007659	12048
	ENSMUSG00000007682	7.12676	6.99629	4.9737	6.09881	4.93166	4.52463	4.89705	4.88523	4.70015	4.24992	4.77384	4.64204	5.06594	3.47752		Khsrp	-0.198911	-0.244605	-0.119808	0.189727	0.112393	0.383763	0.353721	0.26516	0.547266	ENSMUSG00000007670	16549
	ENSMUSG00000007721	5.54292	5.44547	5.61393	5.49593	5.56661	5.46657	5.5383	5.3318	5.3284	5.5085	5.59213	5.70714	5.69279	5.59462		Dio2	-1.87871	-2.0329	-1.57745	0.00225917	0.00164858	0.00429286	0.0188171	0.0233638	0.0210971	ENSMUSG00000007682	13371
	ENSMUSG00000007739	6.36994	6.35149	6.57898	6.21496	6.29943	6.39647	6.36134	6.2955	6.54542	6.57889	6.44725	6.61071	6.45854	6.75816		Ccdc124	-0.175346	0.0466947	-0.136033	0.0555503	0.584286	0.104694	0.155113	0.72857	0.215222	ENSMUSG00000007721	234388
	ENSMUSG00000007777	3.69851	3.04714	3.89899	3.34661	3.63019	3.63418	3.65479	3.61687	3.60045	3.58771	3.73681	3.95452	3.92497	4.00625		Cct4	0.0159193	0.135864	-0.12835	0.863035	0.157068	0.149427	0.921999	0.325269	0.278063	ENSMUSG00000007739	12464
	ENSMUSG00000007783	6.44357	6.6304	6.3163	6.32724	5.97395	5.97354	5.90969	5.97471	5.84858	5.87463	5.93703	5.66057	6.11196	6.45753		Trappc2b	0.0246842	0.39133	0.0657048	0.865448	0.0147926	0.6433	0.923677	0.0787305	0.768187	ENSMUSG00000007777	66050
	ENSMUSG00000007812	5.0084	4.8782	5.28367	5.11905	5.13456	5.08565	5.25742	5.17457	5.24334	5.20191	5.2438	5.00857	5.16763	5.3843		Cpt1c	-0.672346	-0.448833	-0.559745	0.000640346	0.0106183	0.00149863	0.00840181	0.0648273	0.00996562	ENSMUSG00000007783	78070
	ENSMUSG00000007815	7.04803	7.03074	7.3716	7.2133	7.33644	7.24708	7.35048	7.2961	7.44218	7.27459	7.40749	7.47365	7.48	7.29854		Zfp655	0.0281491	0.0184821	0.00554788	0.762324	0.843925	0.949561	0.858013	0.908675	0.969026	ENSMUSG00000007812	72611
	ENSMUSG00000007817	7.4057	7.71724	7.51027	7.42239	8.16363	7.90314	8.2062	8.31788	7.6465	7.95938	8.26086	7.25479	7.68149	7.41009		Rhoa	0.0807335	0.156874	0.0538728	0.325085	0.0681599	0.472708	0.505496	0.195299	0.630498	ENSMUSG00000007815	11848
	ENSMUSG00000007827	4.86352	4.57393	4.84153	4.73691	5.06898	4.68947	5.06979	5.18749	4.99138	4.85344	5.16077	4.67788	4.91563	4.71584		Zmiz1	0.312564	-0.158131	0.546061	0.0597868	0.312621	0.00182687	0.162982	0.497749	0.0114805	ENSMUSG00000007817	328365
	ENSMUSG00000007833	2.34342	2.65423	3.09853	2.95948	3.43578	3.28782	3.21281	3.38528	3.1697	3.22315	3.22382	3.30687	3.13707	2.71283		Ankrd26	0.116024	-0.0848229	0.167958	0.349423	0.50179	0.160623	0.528275	0.663539	0.292796	ENSMUSG00000007827	232339
	ENSMUSG00000007836	6.95496	6.94546	7.21196	7.12258	7.26527	6.98696	7.349	7.57322	7.21042	7.38867	7.35749	6.97045	7.23987	7.40368		Aldh16a1	0.311214	0.200887	0.472978	0.0850091	0.268578	0.0111632	0.207166	0.451749	0.0419083	ENSMUSG00000007833	69748
	ENSMUSG00000007837	1.75726	1.68083	2.1072	2.03822	1.66211	2.24424	2.32626	2.02888	2.02809	2.1743	2.20325	2.27119	2.41285	2.02209		Hnrnpa0	0.13069	0.0521645	0.147016	0.31186	0.680721	0.222131	0.492495	0.800214	0.371647	ENSMUSG00000007836	77134
	ENSMUSG00000007850	8.27913	8.26432	8.20565	8.25731	8.40294	7.99169	8.58021	8.62808	8.1598	8.24046	8.66058	7.94295	8.27245	8.23893		Prrg2	0.119316	0.241656	0.0971321	0.527285	0.213124	0.598672	0.685623	0.39079	0.735238	ENSMUSG00000007837	65116
	ENSMUSG00000007867	2.41307	2.49979	2.63408	2.8033	2.76705	2.54228	2.81881	2.73987	2.81103	2.87086	3.32599	3.37083	2.68482	2.62059		Hnrnph1	-0.0259876	-0.193192	0.0606119	0.870316	0.235599	0.680616	0.926826	0.416138	0.796407	ENSMUSG00000007850	59013
	ENSMUSG00000007872	3.9359	4.21707	4.78782	4.59485	4.36169	4.61541	3.64137	3.93757	4.33944	4.1711	4.33101	4.68795	4.38341	4.12132		Ift43	0.26976	0.256072	0.0408434	0.199016	0.236566	0.842555	0.365292	0.41707	0.906039	ENSMUSG00000007867	76411
	ENSMUSG00000007877	1.58689	1.92294	-1.16952	1.74955	0.613013	0.0955131	0.0704561	1.17725	-0.403406	0.0171962	-0.0148056	-1.37235	0.37938	-1.51809		Id3	-0.249443	-0.0735105	-0.357647	0.272529	0.741394	0.115497	0.451115	0.840856	0.231007	ENSMUSG00000007872	15903
	ENSMUSG00000007880	7.66009	7.57901	7.44833	7.50627	7.48771	7.30164	7.42831	7.57675	7.30031	7.36605	7.543	7.09261	7.40682	7.7046		Tcap	-1.33419	-2.30258	-0.641767	0.127727	0.0358087	0.378977	0.272179	0.131961	0.543103	ENSMUSG00000007877	21393
	ENSMUSG00000007888	1.32305	1.1683	1.55249	0.585353	-0.0972975	0.561848	-0.776994	-0.382865	1.61179	0.901463	0.573822	0.45748	1.0079	0.751334		Arid1a	-0.274372	-0.240952	-0.187856	0.0550694	0.0867068	0.142328	0.154295	0.226838	0.268674	ENSMUSG00000007880	93760
	ENSMUSG00000007891	8.12356	8.40106	8.73251	8.83261	9.14053	9.36662	8.71703	8.90726	9.62126	9.402	9.4266	9.73664	9.19328	8.53717		Crlf1	-0.269994	-0.552405	-1.5158	0.414342	0.130995	0.00158173	0.589988	0.291444	0.0103429	ENSMUSG00000007888	12931
	ENSMUSG00000007892	8.42272	8.49585	8.54489	8.43881	8.26507	8.39059	8.00609	8.07809	8.49892	8.51725	8.38549	8.34181	8.38673	8.67705		Ctsd	0.834296	0.536348	0.42497	0.00460116	0.0454392	0.0793455	0.029496	0.152659	0.176131	ENSMUSG00000007891	13033
	ENSMUSG00000007908	4.50527	4.03219	4.27098	4.41585	4.47211	3.91977	4.44677	4.58675	4.10778	4.40634	4.35318	3.80974	4.22197	4.60672		Rplp1	-0.137963	-0.101809	-0.377971	0.211435	0.348871	0.0017634	0.38012	0.531753	0.0111901	ENSMUSG00000007892	56040
	ENSMUSG00000007944	6.15807	6.11368	5.22678	5.88297	4.23073	3.88702	4.3837	4.4433	4.13951	4.01667	4.38796	3.79582	4.53842	4.52911		Hmgcll1	-0.130917	-0.203057	-0.0299971	0.503931	0.3171	0.870721	0.667135	0.502309	0.922358	ENSMUSG00000007908	208982
	ENSMUSG00000007946	-2.47495	-3.09401	-3.09401	-2.5537	-0.828498	-0.209914	-0.928861	-2.01698	-0.0774092	-0.22371	-2.04822	0.934659	-1.4988	-1.10418		Ttc9b	-1.81174	-1.69368	-1.69458	1.28E-05	2.62E-05	1.40E-05	0.0014338	0.00450153	0.000574124	ENSMUSG00000007944	73032
	ENSMUSG00000007950	7.73679	7.8927	7.74375	7.70915	7.56337	7.49501	7.52236	7.51752	7.49326	7.62027	7.54973	7.33674	7.42747	7.74612		Phox2a	3.14642	3.57632	2.90083	0.0124382	0.00543161	0.0186176	0.0572806	0.0438553	0.060848	ENSMUSG00000007946	11859
	ENSMUSG00000007987	5.59255	5.37871	5.72884	5.46324	5.41902	5.14504	5.23749	5.34108	5.52938	5.28488	5.45739	5.46785	5.5949	6.17088		Abhd8	-0.345902	-0.361733	-0.333898	0.00415943	0.00302986	0.00307244	0.0275167	0.0310745	0.016726	ENSMUSG00000007950	64296
	ENSMUSG00000007989	7.09796	6.76789	6.35952	6.7372	6.18911	5.94995	6.0201	6.09479	6.09773	6.13718	6.29064	5.83622	6.20131	6.53899		Ift22	-0.2488	0.112115	-0.34263	0.0985431	0.434094	0.0220299	0.229222	0.607422	0.0686783	ENSMUSG00000007987	67286
	ENSMUSG00000008028	-0.425268	-0.622152	0.445137	-0.0463687	0.613013	0.347441	0.544196	-0.382865	0.544904	0.674104	0.309323	0.675754	0.889989	0.41716		Fzd3	-0.695147	-0.643957	-0.765959	0.00229297	0.00393626	0.000614727	0.0189869	0.0359383	0.00540726	ENSMUSG00000007989	14365
	ENSMUSG00000008035	6.41627	6.39322	6.99506	6.82376	7.0499	6.76697	6.97199	6.87536	7.16618	7.14751	7.06352	7.2754	7.21939	7.37875		1700008O03Rik	0.626336	0.787856	0.400214	0.07387	0.0290448	0.237361	0.188286	0.11616	0.390537	ENSMUSG00000008028	69349
	ENSMUSG00000008036	6.1707	6.29585	6.34332	6.16769	6.01266	5.96885	5.95107	5.93695	5.98582	6.01665	5.9704	6.13402	6.15413	6.48115		Mid1ip1	0.339911	0.539609	0.17148	0.00975609	0.000345913	0.122016	0.0483988	0.0111882	0.240499	ENSMUSG00000008035	68041
	ENSMUSG00000008090	3.86931	3.95502	3.83422	4.1261	4.48174	4.32877	3.99265	3.95581	4.26947	4.07446	3.82194	4.71777	4.6101	3.57905		Ap2s1	-0.382692	-0.0818652	-0.365198	0.000624084	0.355254	0.000499557	0.00829095	0.536779	0.00471612	ENSMUSG00000008036	232910
	ENSMUSG00000008129	1.12971	1.60708	1.22886	1.52792	1.51977	1.43258	1.4547	1.72296	1.64164	1.93106	1.66516	1.2388	1.44424	1.72578		Fgfrl1	-0.025283	0.257348	0.141626	0.922183	0.322954	0.565593	0.957311	0.50788	0.710032	ENSMUSG00000008090	116701
	ENSMUSG00000008136	4.84158	5.08476	4.0606	5.0923	1.23089	2.18079	1.29246	0.95349	2.17821	2.08452	1.07847	1.95799	2.45499	2.33567		Brme1	0.268015	-0.0172131	0.0687552	0.187757	0.93412	0.726514	0.351164	0.963444	0.827726	ENSMUSG00000008129	74666
	ENSMUSG00000008140	7.01079	7.04947	7.00613	6.97724	6.7605	6.59104	6.72958	6.72307	6.66924	6.64544	6.84313	6.78103	6.97344	6.90365		Fhl2	-3.12704	-2.67615	-3.49882	4.97E-06	1.16E-05	2.05E-06	0.00114153	0.0042419	0.000285745	ENSMUSG00000008136	14200
	ENSMUSG00000008153	8.7922	8.98488	9.12353	8.82383	9.21857	9.01657	9.23161	9.23664	8.94116	9.11305	9.24748	8.99985	9.03236	9.30035		Emc10	-0.42061	-0.2193	-0.397892	0.000160336	0.0171842	0.000130182	0.00410302	0.0856221	0.00194906	ENSMUSG00000008140	69683
	ENSMUSG00000008167	3.6123	3.70107	3.89264	3.6637	3.7061	3.55298	3.37565	3.67674	3.80555	3.71285	3.48704	3.53056	3.64457	4.06243		Clstn3	0.0400386	0.0848621	0.156708	0.701456	0.420229	0.120193	0.81835	0.59583	0.238208	ENSMUSG00000008153	232370
	ENSMUSG00000008200	5.73195	6.05132	6.00524	5.86859	6.57835	6.52232	6.65056	6.79237	6.30079	6.58123	6.54968	5.85535	6.1429	6.15453		Fbxw9	-0.17434	-0.069664	-0.233188	0.213569	0.612773	0.0977619	0.38266	0.750206	0.20487	ENSMUSG00000008167	68628
	ENSMUSG00000008206	6.38844	6.66716	6.6755	6.18889	6.47002	6.35993	6.34487	6.32737	6.40889	6.51649	6.2079	6.23284	6.32575	6.71181		Fnbp4	0.433738	0.0402144	0.634143	0.00140639	0.71516	2.42E-05	0.0139642	0.824053	0.000753905	ENSMUSG00000008200	55935
	ENSMUSG00000008226	5.11413	4.83847	5.17541	5.12126	5.38606	5.36556	5.53286	5.39999	5.31456	5.3358	5.2859	5.51248	5.34616	4.89247		Cers4	-0.231748	-0.150805	-0.192452	0.112997	0.288989	0.151322	0.251057	0.473968	0.280836	ENSMUSG00000008206	67260
	ENSMUSG00000008301	5.0084	4.84116	4.95249	4.82891	4.92814	4.84082	5.0723	5.05276	5.10556	5.10901	4.99864	4.89135	5.13884	5.24339		Scrn3	0.123389	0.0974113	0.274738	0.361558	0.472861	0.042062	0.540107	0.640164	0.111274	ENSMUSG00000008226	74616
	ENSMUSG00000008305	4.84158	4.88342	4.85791	4.80439	4.67043	4.65486	4.54012	4.5024	4.8028	4.64938	4.84127	4.77089	4.74782	5.01917		Phax	0.038542	0.0862572	-0.0165015	0.704968	0.405256	0.864122	0.820749	0.5828	0.918171	ENSMUSG00000008301	56698
	ENSMUSG00000008307	1.49351	2.35711	1.70517	1.38829	2.68604	2.7313	2.60041	3.37628	2.48855	2.82407	2.69492	0.829333	1.96527	0.937633		Tle1	-0.218	-0.0915886	-0.344889	0.0321831	0.333892	0.00168548	0.107542	0.517637	0.0108317	ENSMUSG00000008305	21885
	ENSMUSG00000008318	3.78644	3.96981	4.51778	4.35338	4.67464	5.20739	4.46974	4.51065	4.60488	4.88797	4.57691	4.89788	4.59604	4.59984		1700109H08Rik	0.841952	-0.685429	1.04535	0.010916	0.0753272	0.00203959	0.0524185	0.207954	0.012427	ENSMUSG00000008307	77036
	ENSMUSG00000008333	3.98247	4.15372	4.22624	4.04937	3.8691	3.98932	4.13351	3.9191	4.21094	4.13001	4.11966	4.16396	4.25812	4.29763		Relt	0.412283	0.455193	0.461902	0.0480693	0.0329591	0.0232966	0.140714	0.125579	0.0717837	ENSMUSG00000008318	320100
	ENSMUSG00000008348	7.11961	7.25559	7.39992	7.40075	7.52661	7.93032	7.42292	7.53076	7.73049	7.95554	7.62136	7.64777	7.5345	7.75467		Snrpb2	-0.081755	0.0390035	-0.208439	0.391073	0.680542	0.0385779	0.568018	0.800055	0.104596	ENSMUSG00000008333	20639
	ENSMUSG00000008373	4.66726	4.61841	4.95249	4.73691	5.03012	5.02973	4.93329	5.0584	5.10823	5.08605	4.93832	4.95115	4.90427	4.97461		Ubc	0.344764	0.256716	0.221521	0.0151578	0.0570921	0.0730454	0.0651409	0.174695	0.165846	ENSMUSG00000008348	22190
	ENSMUSG00000008384	2.09058	3.00947	2.31134	2.57761	1.59269	1.571	2.29231	1.60465	1.34775	1.54521	2.10215	1.29263	1.1169	1.59338		Prpf31	0.174327	0.109133	0.182364	0.0382607	0.178787	0.0242485	0.120338	0.350776	0.0739618	ENSMUSG00000008373	68988
	ENSMUSG00000008393	5.47329	5.4906	5.88409	5.93157	6.10436	6.55603	5.84823	5.86639	6.30196	5.92723	5.83832	6.51771	6.12995	5.74107		Sertad1	-1.00755	-1.2867	-0.833715	0.00287633	0.000866459	0.00694603	0.0217059	0.0168364	0.0297869	ENSMUSG00000008384	55942
	ENSMUSG00000008398	3.41421	3.04714	3.62807	3.38386	3.77822	3.96442	3.35113	3.43813	3.60803	3.66054	3.63914	4.16396	3.53098	3.40036		Carhsp1	0.196923	0.339894	0.30945	0.364829	0.129226	0.135821	0.543329	0.289431	0.260012	ENSMUSG00000008393	52502
	ENSMUSG00000008429	5.54486	5.63829	5.67808	5.63988	5.7768	5.70323	5.69752	5.7597	5.65178	5.69667	5.8446	5.41574	5.64582	5.49607		Elk3	0.149562	0.287023	0.17344	0.46945	0.180088	0.389585	0.638672	0.352498	0.552978	ENSMUSG00000008398	13713
	ENSMUSG00000008435	4.96267	5.07795	5.30773	4.98004	4.85961	5.09429	5.06226	5.19262	4.99716	5.04414	5.2438	4.9924	5.06594	5.46799		Herpud2	-0.0237622	-0.205527	0.0209773	0.748198	0.0148962	0.761029	0.848613	0.0790881	0.852355	ENSMUSG00000008429	80517
	ENSMUSG00000008438	-1.71128	-1.02937	0.0482203	-1.0305	0.982182	0.748474	0.807148	0.43481	0.978261	1.17443	1.07847	0.503857	-0.142056	0.478512		Rdh13	-0.117108	0.000442534	-0.114453	0.343133	0.997099	0.327073	0.522622	0.998764	0.490746	ENSMUSG00000008435	108841
	ENSMUSG00000008450	4.74258	4.6929	4.88003	4.74171	4.88861	4.90485	4.7666	4.77053	4.93738	5.01377	4.81768	5.02984	4.96254	5.02077		Adam21	2.11811	1.34548	1.79595	4.23E-05	0.00382992	0.000215712	0.00216113	0.0355065	0.00268391	ENSMUSG00000008438	56622
	ENSMUSG00000008461	-3.09401	-1.59881	-0.147192	-1.59978	-0.828498	-0.328007	0.222391	0.21013	-2.46586	-0.039365	-0.85347	-1.07103	-0.578859	-2.51356		Nutf2	0.0352623	0.150343	-0.0196979	0.652763	0.0722349	0.791296	0.783093	0.202705	0.87319	ENSMUSG00000008450	68051
	ENSMUSG00000008475	6.28541	6.3739	6.14931	6.12654	5.5415	5.65735	5.49045	5.58518	5.82925	5.65048	5.56389	5.87092	5.93347	6.12005		Fut1	0.787086	0.289559	1.91812	0.449686	0.789705	0.0484618	0.621955	0.873893	0.123315	ENSMUSG00000008461	14343
	ENSMUSG00000008489	6.15044	6.07886	6.48718	6.2707	6.10748	6.54978	5.99526	5.53552	6.62883	6.35375	5.59399	6.89688	6.36218	6.88536		Arpc5	-0.683258	-0.353445	-0.753949	2.96E-05	0.00637831	5.40E-06	0.00192232	0.0481066	0.000379575	ENSMUSG00000008475	67771
	ENSMUSG00000008496	4.28611	4.40651	4.37025	4.38312	4.19018	4.10208	4.38772	4.09397	4.39307	4.11065	4.51532	4.05138	4.4264	4.98258		Elavl2	-0.184062	0.373099	-0.288872	0.481549	0.1656	0.242742	0.648572	0.334781	0.396557	ENSMUSG00000008489	15569
	ENSMUSG00000008540	2.06916	2.34203	3.64327	2.8033	3.81678	4.21196	3.29224	3.35811	3.81867	3.93095	3.68181	4.09369	3.46033	3.80542		Pou2f2	-0.171337	0.0172718	-0.253338	0.355027	0.924332	0.168828	0.533619	0.957871	0.303608	ENSMUSG00000008496	18987
	ENSMUSG00000008575	6.58891	6.78123	6.33982	6.87958	7.15823	6.58493	7.38769	7.39086	6.79991	6.91053	7.17475	5.97849	6.77359	5.40815		Mgst1	0.986696	1.02827	0.857671	0.00503742	0.00426808	0.0110898	0.0312733	0.0379338	0.0417164	ENSMUSG00000008540	56615
	ENSMUSG00000008604	7.28026	7.31808	6.95069	7.0578	6.76937	6.67018	6.75628	6.65401	6.8662	6.83486	6.82896	6.64085	6.80549	6.61524		Nfib	0.185961	-0.698129	0.395367	0.519909	0.0276537	0.152239	0.680081	0.112831	0.281743	ENSMUSG00000008575	18028
	ENSMUSG00000008658	8.15757	7.66784	7.42157	7.94141	7.17168	7.33482	7.43172	7.47177	6.96543	7.34859	7.30841	6.75789	7.00923	6.82464		Ubqln4	-0.437674	-0.559537	-0.527426	0.00244105	0.000349281	0.000297485	0.0195935	0.011232	0.00331507	ENSMUSG00000008604	94232
	ENSMUSG00000008668	6.40989	6.59268	6.64088	6.55083	6.52326	6.59699	6.45923	6.48101	6.79238	6.71538	6.61689	6.45565	6.4981	6.72901		Rbfox1	-0.720327	-1.02816	-0.533145	0.0011929	5.16E-05	0.00573531	0.0125175	0.0058748	0.0258989	ENSMUSG00000008658	268859
	ENSMUSG00000008682	7.11738	7.298	7.43984	7.22527	7.27666	7.29111	7.06087	7.01939	7.54873	7.41039	7.25097	7.42457	7.31902	7.82666		Rps18	0.0307359	-0.0820805	-0.121216	0.721077	0.347367	0.14361	0.830769	0.530369	0.270328	ENSMUSG00000008668	20084
	ENSMUSG00000008683	5.74541	6.02881	6.11276	5.97445	6.03044	6.26306	6.23825	6.07406	6.30057	6.398	6.12112	6.05677	6.08451	6.28619		Rpl10	0.00435809	0.158154	-0.195678	0.972467	0.22392	0.110299	0.984804	0.403209	0.22366	ENSMUSG00000008682	110954
	ENSMUSG00000008690	6.50766	6.62652	6.52152	6.50255	6.64309	6.57776	6.60029	6.69982	6.7252	6.65327	6.71202	6.60606	6.56096	6.68928		Rps15a	0.178465	0.0826783	0.0984482	0.11133	0.443949	0.328517	0.248367	0.615956	0.492217	ENSMUSG00000008683	267019
	ENSMUSG00000008730	7.41209	7.30502	7.30153	7.45425	7.83116	7.57431	7.85514	8.03299	7.47213	7.671	7.94522	7.2017	7.29528	7.0523		Ncaph2	0.0285499	-0.0154096	0.00300394	0.71542	0.843626	0.966816	0.827311	0.908547	0.97963	ENSMUSG00000008690	52683
	ENSMUSG00000008734	7.34183	7.5946	8.4197	7.94546	8.57281	8.64832	8.52807	8.55469	8.59383	8.5171	8.57309	8.6799	8.62076	8.16417		Hipk1	0.199053	-0.279688	0.367361	0.137567	0.0434353	0.00749209	0.285057	0.148468	0.0314118	ENSMUSG00000008730	15257
	ENSMUSG00000008763	7.50324	7.14322	6.79348	7.19822	6.57611	6.43663	6.44482	6.66606	6.69971	6.539	6.65872	6.27189	6.48801	6.58853		Gprc5b	0.60814	0.568508	0.663546	0.004967	0.00744246	0.00151238	0.0309961	0.0522878	0.0100459	ENSMUSG00000008734	64297
	ENSMUSG00000008822	2.91124	3.13722	3.0763	3.06413	3.7143	3.50198	3.93881	3.85576	3.70311	3.69128	3.66064	3.85068	3.89467	3.15938		Man1a2	-0.656308	-0.805407	-0.717049	0.00105391	0.00018796	0.000264792	0.0116576	0.00841435	0.00308998	ENSMUSG00000008763	17156
	ENSMUSG00000008845	1.21018	0.0321175	2.03986	0.945633	1.31949	1.15292	-0.192442	1.0472	0.606745	0.445896	0.573822	0.359999	1.40178	0.215704		Acyp1	0.511226	0.490985	0.628056	0.0143711	0.0199719	0.0032692	0.0629658	0.0928401	0.0174355	ENSMUSG00000008822	66204
	ENSMUSG00000008855	7.44728	7.84537	7.6476	7.38385	7.66038	7.61788	7.56918	7.50312	7.55828	7.62653	7.71604	7.57361	7.62032	7.707		Cd163	-0.656958	-0.563329	-0.332422	0.192023	0.260312	0.463518	0.35645	0.44295	0.622216	ENSMUSG00000008845	93671
	ENSMUSG00000008859	6.07724	5.83417	5.96799	5.95527	5.94639	5.84471	6.05468	5.80064	6.10845	6.02184	5.82411	6.23971	6.09707	5.96122		Hdac5	-0.0764156	-0.0419711	-0.0810499	0.490348	0.70254	0.429186	0.656453	0.814977	0.590914	ENSMUSG00000008855	15184
	ENSMUSG00000008892	6.31114	6.24074	6.73161	6.33729	6.85326	6.91195	6.9578	6.63249	6.9614	6.79819	6.72262	6.84658	6.65606	6.8212		Rala	-0.102394	0.0470923	-0.133792	0.366109	0.673879	0.211245	0.544474	0.79521	0.358317	ENSMUSG00000008859	56044
	ENSMUSG00000008958	4.37606	4.538	4.64784	4.57245	4.78378	4.51609	4.86854	4.83685	4.67872	4.84174	5.05112	4.61588	4.80188	4.75045		Vdac3	0.293712	0.274682	0.346242	0.0193918	0.0268007	0.00473018	0.0767545	0.110769	0.0225819	ENSMUSG00000008892	22335
	ENSMUSG00000008976	5.04176	4.79485	4.99162	5.14314	5.21471	4.79565	5.43902	5.44373	5.03702	4.98864	5.38176	4.88041	5.03155	4.63394		Vps72	0.193972	0.0866604	0.131535	0.0868556	0.432264	0.211772	0.210161	0.605707	0.358943	ENSMUSG00000008958	21427
	ENSMUSG00000008999	3.94181	3.70107	4.71053	4.04007	3.68958	3.867	2.85414	3.29265	3.8888	3.67819	4.03442	4.50909	4.22806	4.31456		Gabpa	0.00926284	-0.245879	0.147367	0.95482	0.16016	0.34434	0.975972	0.328906	0.509075	ENSMUSG00000008976	14390
	ENSMUSG00000009013	7.45864	7.47617	7.09243	7.19404	6.19498	6.04209	6.3521	6.01005	6.6063	6.24028	6.38728	6.61797	6.96253	6.99702		Bmp7	-0.377092	0.180026	-0.780152	0.100975	0.394524	0.00366577	0.232476	0.573308	0.0188685	ENSMUSG00000008999	12162
	ENSMUSG00000009030	4.777	4.32451	4.69603	4.63557	5.15878	4.84423	5.38368	5.35718	5.00866	4.81007	5.21261	4.88479	5.06254	4.36416		Dynll1	-1.02357	-0.540529	-1.24401	1.48E-05	0.00368114	8.13E-07	0.00150207	0.0347237	0.000218914	ENSMUSG00000009013	56455
	ENSMUSG00000009035	6.34788	6.28899	6.33398	6.37333	6.46881	6.48121	6.36031	6.51639	6.34229	6.33996	6.45752	6.36356	6.31721	6.45467		Pdcl	0.269659	0.0620746	0.499614	0.156341	0.741335	0.0106142	0.311011	0.840842	0.040433	ENSMUSG00000009030	67466
	ENSMUSG00000009070	-2.04316	-2.1608	-2.01103	-0.306216	-1.27074	-0.930085	-2.51109	-2.45724	-1.69525	-1.22305	-1.02586	-0.260422	-1.86283	-0.105883		Tmem184b	-0.0850351	-0.0518853	0.0330206	0.249374	0.475216	0.621351	0.425358	0.642007	0.752133	ENSMUSG00000009035	223693
	ENSMUSG00000009073	6.61594	6.64966	6.62566	6.55573	6.71325	6.75068	6.5283	6.60766	6.82695	6.68307	6.69823	6.68743	6.74203	6.58592		Rsph14	0.333433	1.1502	-0.40017	0.665393	0.129524	0.61933	0.792367	0.289738	0.750477	ENSMUSG00000009070	71236
	ENSMUSG00000009075	3.9359	6.04668	6.35952	3.72303	6.70813	7.20993	6.64637	6.39799	6.65559	6.53598	6.25694	7.18889	6.89047	4.99837		Nf2	-0.00435763	-0.0346769	-0.04949	0.959334	0.685682	0.534126	0.978148	0.803727	0.683642	ENSMUSG00000009073	18016
	ENSMUSG00000009076	2.81159	3.13722	2.93519	3.30062	3.52232	3.36597	3.31777	3.07631	3.17991	3.18663	3.58021	3.12596	3.2127	2.53654		Cabp7	1.3414	1.24869	1.64096	0.0517942	0.0678184	0.0146041	0.147967	0.194756	0.0507263	ENSMUSG00000009075	192650
	ENSMUSG00000009079	7.55712	7.71723	7.56418	7.71391	7.73274	7.50853	7.79807	7.84843	7.55631	7.65131	7.78523	7.29201	7.58991	7.70259		Zmat5	0.116808	-0.200407	0.173737	0.537759	0.331537	0.350346	0.694318	0.515492	0.514874	ENSMUSG00000009076	67178
	ENSMUSG00000009090	7.46532	7.46012	7.71255	7.47727	7.52661	7.74167	7.45684	7.35752	7.56121	7.58035	7.38142	7.67684	7.584	7.75467		Ewsr1	-0.102576	-0.203322	-0.00390558	0.386512	0.0982532	0.971087	0.563571	0.244968	0.982445	ENSMUSG00000009079	14030
	ENSMUSG00000009092	0.953908	0.175083	0.699026	0.104038	0.301138	-0.328007	0.222391	0.363735	0.666043	-0.290793	0.744561	0.14273	-0.0216021	0.353084		Ap1b1	-0.150894	0.0476919	-0.0958906	0.145118	0.632451	0.305451	0.295894	0.764071	0.468194	ENSMUSG00000009090	11764
	ENSMUSG00000009097	0.698948	0.305149	1.55249	1.09683	0.613013	1.63553	1.29246	0.95349	1.38352	1.40387	1.69324	1.72336	1.40178	1.50768		Derl3	-0.324607	-0.40348	-0.424064	0.351704	0.276397	0.230096	0.530038	0.46022	0.3814	ENSMUSG00000009092	70377
	ENSMUSG00000009112	5.76396	5.64905	5.52439	5.56241	5.5089	5.36556	5.58811	5.62372	5.43238	5.59001	5.57714	5.40509	5.72543	5.42578		Tbx1	0.4691	0.590581	0.14884	0.118551	0.0576402	0.611227	0.259282	0.175716	0.743935	ENSMUSG00000009097	21380
	ENSMUSG00000009145	-0.55228	0.0321175	0.512919	0.635624	1.03547	0.8607	0.485323	0.288976	0.412654	0.601973	0.573822	0.792444	0.692809	0.215704		Bcl2l13	-0.218532	-0.206682	-0.189112	0.0714045	0.0877073	0.0922331	0.183846	0.228133	0.196363	ENSMUSG00000009112	94044
	ENSMUSG00000009207	5.88227	5.46125	5.36616	5.65824	5.39118	4.9994	5.46211	5.28928	5.5976	5.48614	5.40105	5.1538	5.3321	5.16158		Dqx1	0.264849	0.33717	0.432075	0.414185	0.308263	0.173089	0.589858	0.493554	0.309202	ENSMUSG00000009145	93838
	ENSMUSG00000009216	7.1403	6.94546	6.44659	6.71983	5.33117	5.85491	4.17601	4.45617	5.0058	5.208	4.80313	4.96986	5.2387	5.5631		Lnpk	-0.225467	-0.474754	-0.391692	0.145366	0.00699429	0.0137254	0.296233	0.0509145	0.0485528	ENSMUSG00000009207	69605
	ENSMUSG00000009248	-2.47495	-1.85261	-0.0461796	-1.85348	-1.03274	0.000711215	-1.29104	-2.01698	-0.825251	-0.682895	-3.09401	-0.260422	-2.35089	-1.51809		Fam163b	-1.93037	-1.65671	-1.96698	4.85E-05	0.000189072	2.24E-05	0.00231968	0.00844317	0.000731342	ENSMUSG00000009216	109349
	ENSMUSG00000009281	1.46099	2.03967	3.0763	3.51721	2.88788	2.96268	2.43914	2.89915	2.00531	3.22915	2.97205	3.07311	2.70242	3.71908		Ascl2	-0.229142	0.342828	0.581081	0.835528	0.745404	0.547674	0.905331	0.843336	0.695914	ENSMUSG00000009248	17173
	ENSMUSG00000009291	5.8131	5.83955	6.08813	5.93157	6.04388	6.18638	6.08101	6.11521	6.15059	6.08935	6.24157	6.11734	6.17634	6.151		Rarres2	0.125286	0.553673	0.150435	0.773371	0.199064	0.720026	0.864889	0.374759	0.823881	ENSMUSG00000009281	71660
	ENSMUSG00000009292	5.58691	5.63056	6.16388	5.58177	5.8696	6.04209	5.63964	5.52944	5.78981	5.82598	5.65772	6.11174	5.82318	5.82761		Pttg1ip	0.113486	0.135465	0.101133	0.111002	0.0624542	0.124683	0.248056	0.184705	0.244475	ENSMUSG00000009291	108705
	ENSMUSG00000009293	5.73365	5.24483	5.51838	5.25513	5.10432	5.11997	5.1278	5.14927	5.07337	5.02699	5.20888	5.17061	5.1708	5.43293		Trpm2	-0.110673	0.0888329	-0.0593004	0.451656	0.543905	0.662566	0.623485	0.696323	0.783364	ENSMUSG00000009292	28240
	ENSMUSG00000009356	-1.01839	-0.508486	0.577659	0.585353	1.76034	1.94654	1.94443	1.85839	1.41843	2.11075	1.20088	2.32384	2.34725	0.478512		Ube2g2	-0.463735	-0.268997	-0.396502	0.00170481	0.0396626	0.00330517	0.0156045	0.140497	0.0175533	ENSMUSG00000009293	22213
	ENSMUSG00000009376	1.58689	2.2642	2.8591	2.67697	2.79822	2.95005	1.57251	2.11796	2.56843	2.14922	1.57748	2.78465	2.57448	2.1216		Lpo	1.69709	1.79746	1.98707	0.0113233	0.00810492	0.00324219	0.0537589	0.0549493	0.0173413	ENSMUSG00000009356	76113
	ENSMUSG00000009378	1.32305	1.38972	1.99316	2.45698	1.8223	2.50822	1.628	1.33421	1.98216	2.27051	2.70874	2.71736	2.41285	1.77552		Met	-0.399383	0.052996	-0.122064	0.299127	0.883535	0.728459	0.480376	0.933575	0.829208	ENSMUSG00000009376	17295
	ENSMUSG00000009394	8.80885	8.78409	8.89295	8.43305	8.09234	7.94313	7.97098	7.93066	8.20767	8.13118	8.04665	7.94084	8.46742	8.87541		Slc16a12	0.393095	0.432404	-0.0801796	0.255217	0.22196	0.818747	0.431566	0.400959	0.891509	ENSMUSG00000009378	240638
	ENSMUSG00000009406	6.10381	6.01732	5.70005	5.9164	5.78461	5.35362	6.033	6.25065	5.4	5.60046	6.00442	4.59461	5.57832	5.52544		Syn2	-0.731223	-0.394552	-0.834172	0.000791018	0.0358749	0.000125646	0.00961286	0.132032	0.00191289	ENSMUSG00000009394	20965
	ENSMUSG00000009418	6.8615	6.88043	6.71111	6.64664	6.3344	6.48668	6.08845	6.13269	6.5145	6.59523	6.36998	6.3823	6.41917	6.57279		Elk1	-0.395463	-0.820797	-0.1641	0.139458	0.00712972	0.492995	0.288014	0.0512255	0.647945	ENSMUSG00000009406	13712
	ENSMUSG00000009470	6.54207	6.15954	6.44334	6.3844	6.86079	6.70912	6.66141	6.83897	6.89824	6.86887	6.82975	6.545	6.61073	6.19622		Nav1	-0.411406	-0.411701	-0.603111	0.00430661	0.00429209	0.000109661	0.0281506	0.0379498	0.00174548	ENSMUSG00000009418	215690
	ENSMUSG00000009535	6.06917	5.98493	6.3032	6.05676	6.64631	6.62422	6.80599	6.87056	6.42722	6.62056	6.564	6.30746	6.33283	6.31975		Tnpo1	0.354719	-0.0267948	0.29794	0.00717519	0.813414	0.0125145	0.0393577	0.888413	0.0454274	ENSMUSG00000009470	238799
	ENSMUSG00000009545	-2.04316	-2.1608	-0.0461796	-3.09401	-0.347187	-3.09401	-1.29104	-0.510594	-1.69525	-1.36042	-0.85347	-0.340101	-0.759791	-0.520353		Rnmt	0.30502	0.12221	0.546237	0.00248176	0.158376	6.59E-06	0.0197937	0.326545	0.0004148	ENSMUSG00000009535	67897
	ENSMUSG00000009549	5.26067	5.32029	5.64824	5.39739	5.50654	5.53582	5.58636	5.37084	5.75268	5.64039	5.43678	5.76065	5.76365	5.98255		Kcnq1	0.988389	2.00102	0.787101	0.367898	0.0628254	0.467428	0.545962	0.185444	0.625816	ENSMUSG00000009545	16535
	ENSMUSG00000009551	-0.30854	-0.745545	1.05786	0.240235	0.68148	1.43258	0.655191	0.43481	0.666043	0.960345	0.447626	1.34452	1.0079	0.64831		Srp14	0.0744605	0.336052	0.00606118	0.468144	0.00490969	0.949315	0.637659	0.041198	0.969008	ENSMUSG00000009549	20813
	ENSMUSG00000009555	6.48762	6.63582	6.31512	6.47174	6.13368	6.05395	5.89421	5.99101	5.88958	6.07109	6.00582	5.9379	6.06342	6.35596		6330409D20Rik	0.599015	0.948643	0.718547	0.156878	0.0301684	0.0834008	0.311705	0.119148	0.182623	ENSMUSG00000009551	70730
	ENSMUSG00000009563	4.1601	4.41733	4.12699	4.0678	4.09298	4.07906	3.88289	4.14785	3.69601	4.11713	4.3085	3.52495	4.03323	4.2762		Cdk9	-0.617755	-0.453083	-0.548263	0.000178324	0.0022262	0.000264725	0.00430571	0.0266492	0.00308998	ENSMUSG00000009555	107951
	ENSMUSG00000009566	2.42997	2.64198	3.13125	2.39995	3.41582	3.33715	3.25747	3.45533	3.24941	3.51592	3.33493	2.91907	2.91356	3.21451		Tor2a	-0.271454	-0.373226	-0.234226	0.149302	0.0617872	0.191238	0.301631	0.183309	0.333152	ENSMUSG00000009563	30933
	ENSMUSG00000009569	8.66993	8.43054	7.66493	8.30323	6.47967	6.38713	6.29325	6.41567	6.67196	6.4564	6.47784	6.0661	6.78808	7.31869		Fpgs	0.619421	0.282308	0.638735	0.00112442	0.0990647	0.00072473	0.0120956	0.246073	0.00602528	ENSMUSG00000009566	14287
	ENSMUSG00000009575	7.80316	7.7044	7.77773	7.50373	7.70937	7.4475	7.47634	7.5216	7.79584	7.68716	7.60575	7.51961	7.59581	7.80942		Mrtfb	-1.86171	-1.63713	-1.96239	1.12E-05	4.10E-05	2.85E-06	0.00137929	0.00539662	0.000317275	ENSMUSG00000009569	239719
	ENSMUSG00000009585	2.34342	2.43021	2.79248	2.83592	2.36963	3.16203	2.06994	2.72576	3.00723	2.37159	2.33385	3.56296	2.41285	2.33517		Cbx5	-0.130361	-0.150646	-0.246681	0.229619	0.168112	0.0225206	0.402464	0.337923	0.0699503	ENSMUSG00000009575	12419
	ENSMUSG00000009614	3.4806	3.59697	3.97906	3.5239	4.37725	4.26391	3.94974	3.96784	4.16028	4.10739	4.03989	4.27844	4.24617	3.83504		Apobec3	-0.197066	0.150177	-0.123163	0.560538	0.653402	0.706073	0.711959	0.779427	0.814086	ENSMUSG00000009585	80287
	ENSMUSG00000009621	3.69152	3.58422	4.2363	4.0118	4.79154	5.02973	4.52193	4.30787	4.58197	4.50852	4.26706	5.09442	4.71352	4.21443		Sardh	0.332872	0.385834	0.402935	0.0411868	0.0222599	0.0135165	0.126412	0.0991582	0.0480873	ENSMUSG00000009614	192166
	ENSMUSG00000009628	-0.100088	-1.1954	0.374013	-0.127893	1.08686	1.15292	-0.639602	-0.80598	1.02431	0.316652	-1.02586	0.14273	-0.142056	0.800212		Vav2	0.447045	0.713985	0.690525	0.0735503	0.00794557	0.00703121	0.187727	0.0542591	0.0300878	ENSMUSG00000009621	22325
	ENSMUSG00000009630	6.46934	6.44882	6.34332	6.26871	6.04713	6.04358	6.19792	6.22832	6.22518	6.2373	6.17094	6.1377	6.17161	6.51265		Tex15	0.299827	0.540594	0.3823	0.656946	0.423425	0.556186	0.786096	0.598518	0.702081	ENSMUSG00000009628	104271
	ENSMUSG00000009633	0.953908	1.96291	2.25307	2.01941	2.66928	2.0916	2.51468	2.4958	2.27661	2.47617	2.35158	2.45945	2.39131	2.47766		Ppp2cb	-0.300643	-0.202603	-0.340718	0.0157256	0.084239	0.00482503	0.0668661	0.222809	0.0229135	ENSMUSG00000009630	19053
	ENSMUSG00000009640	4.29074	4.32834	4.57043	4.33449	4.47211	4.55831	4.55809	4.41721	4.58197	4.80406	4.60674	4.51193	4.4264	4.62719		G0s2	0.450852	0.553794	0.554985	0.0752174	0.0347868	0.0283665	0.190311	0.129759	0.0832671	ENSMUSG00000009633	14373
	ENSMUSG00000009647	5.11413	4.74987	4.77061	4.88193	4.95605	4.90112	5.19219	5.15628	4.76261	4.87081	5.01819	4.69547	4.98198	4.70625		Dmap1	0.165177	0.0539246	0.0353763	0.0848491	0.56266	0.68609	0.206906	0.711847	0.800904	ENSMUSG00000009640	66233
	ENSMUSG00000009670	-3.09401	-0.745545	-0.796983	0.030794	-0.490493	-1.63949	-1.29104	-0.157024	-0.286363	-1.51227	-1.22168	-1.75367	-1.20836	-1.51809		Mcu	-0.120952	-0.187518	0.091806	0.352952	0.165867	0.447238	0.531386	0.335172	0.606983	ENSMUSG00000009647	215999
	ENSMUSG00000009681	8.01609	7.47919	7.32588	7.33286	6.83284	6.87114	6.78173	6.77963	6.86225	6.85294	6.89467	6.71233	6.9689	7.50299		Tex11	0.16166	-0.358161	0.428955	0.85694	0.715341	0.616614	0.918383	0.824157	0.748106	ENSMUSG00000009670	83558
	ENSMUSG00000009687	4.01644	4.3956	4.39741	4.15655	3.53163	3.90676	3.46977	3.70577	3.96161	3.41954	3.94965	4.86716	4.03323	3.62725		Bcr	-0.798727	-0.572183	-0.811156	0.00106383	0.0102673	0.000498357	0.0117099	0.0634789	0.00471466	ENSMUSG00000009681	110279
	ENSMUSG00000009731	4.04414	3.81464	4.06625	4.06321	4.02873	4.25367	3.81279	3.31166	3.90735	3.72138	3.37882	4.38759	4.23412	4.12132		Fxyd5	-0.641293	-0.118388	-0.683897	0.0277469	0.642851	0.0185585	0.0977891	0.771327	0.060726	ENSMUSG00000009687	18301
	ENSMUSG00000009733	4.41053	4.65241	4.82162	4.54312	4.94216	4.8097	4.89987	5.06681	4.97682	4.94557	4.98734	4.88337	5.08284	5.1522		Kcnd1	-0.453836	0.168056	-0.24054	0.032888	0.365186	0.201069	0.109069	0.546794	0.345804	ENSMUSG00000009731	16506
	ENSMUSG00000009734	1.55643	0.637006	1.92015	1.32842	0.746843	0.913701	0.485323	0.43481	2.29551	1.85551	1.41836	1.66333	1.16846	2.85842		Tfcp2	0.232823	0.333514	0.235749	0.0251477	0.00317791	0.01823	0.0914881	0.0318568	0.0599395	ENSMUSG00000009733	21422
	ENSMUSG00000009739	7.31023	7.6446	6.9921	7.4777	6.79278	6.86695	6.51548	6.68531	6.59108	6.92122	6.75095	6.45492	6.6464	6.54527		Pou6f2	0.392993	0.510398	-0.823376	0.317258	0.205147	0.0824921	0.497926	0.381769	0.18136	ENSMUSG00000009734	218030
	ENSMUSG00000009741	6.82603	7.06504	6.9112	6.81424	6.86448	6.86274	6.98533	7.06443	6.72607	6.85827	6.97336	6.43635	6.77982	6.89875		Pou6f1	-0.731614	-0.902108	-0.728682	0.000497779	7.58E-05	0.00026363	0.0073913	0.00615043	0.00308466	ENSMUSG00000009739	19009
	ENSMUSG00000009772	0.243682	0.534641	1.51991	0.731198	1.93877	1.571	1.57251	1.93394	1.80883	1.87094	1.6073	2.60484	1.16846	1.95891		Ubp1	-0.180709	-0.293393	-0.0477155	0.140398	0.0240901	0.661245	0.289453	0.103849	0.782361	ENSMUSG00000009741	22221
	ENSMUSG00000009828	4.62017	4.63086	4.93407	5.05122	4.74831	4.79917	4.71686	4.80702	4.80939	4.82599	4.83498	4.70045	4.87741	4.59984		Nuak2	0.928525	1.2009	0.945713	0.0193172	0.00425618	0.015558	0.0765964	0.0379189	0.0532604	ENSMUSG00000009772	74137
	ENSMUSG00000009863	6.28309	6.12693	6.42256	6.19937	6.37502	6.48668	6.30606	6.26413	6.3043	6.40499	6.24513	6.62258	6.45594	6.47739		Cilk1	-0.117711	-0.188867	-0.132284	0.245481	0.0777145	0.174066	0.42082	0.211982	0.310348	ENSMUSG00000009828	56542
	ENSMUSG00000009876	-0.55228	0.10537	0.863844	0.479229	0.541135	0.805678	1.18557	0.363735	1.06893	0.77596	1.27708	0.548789	-0.142056	0.215704		Sdhb	-0.0688288	0.166297	0.0123906	0.429728	0.0706456	0.876518	0.603278	0.199799	0.92551	ENSMUSG00000009863	67680
	ENSMUSG00000009894	7.88664	7.97349	8.25008	7.9197	7.96594	8.12584	7.77176	7.6703	8.09486	8.07338	7.82107	8.21731	7.95865	8.47055		Cox4i2	0.693452	-0.0694408	0.452443	0.0497414	0.852702	0.186403	0.143973	0.915036	0.326621	ENSMUSG00000009876	84682
	ENSMUSG00000009905	4.9274	4.8598	5.10852	5.0137	5.40136	5.13391	5.44676	5.47779	5.19886	5.09593	5.34462	5.08683	5.04885	5.03712		Snap47	-0.14091	0.11138	-0.211568	0.321231	0.430179	0.116766	0.501714	0.603677	0.23326	ENSMUSG00000009894	67826
	ENSMUSG00000009907	5.59067	5.45599	5.6651	5.68832	5.7768	5.74038	5.79164	5.85995	5.80142	5.77359	5.72217	5.8687	5.82117	5.79783		Kdsr	0.10351	-0.0121302	0.302411	0.276791	0.897942	0.00351899	0.455577	0.942353	0.018338	ENSMUSG00000009905	70750
	ENSMUSG00000009927	6.55753	6.61006	6.68657	6.71471	6.72445	6.84064	6.67057	6.73717	6.9128	6.96363	6.76424	6.75068	6.67784	6.98385		Vps4b	0.0369428	0.13564	0.105242	0.60623	0.0748759	0.130064	0.746974	0.207271	0.251823	ENSMUSG00000009907	20479
	ENSMUSG00000009995	5.2248	5.38055	5.42453	5.2699	5.5438	5.2206	5.56164	5.65009	5.52338	5.58534	5.74415	5.14651	5.42512	5.64566		Rps25	0.108739	0.0672822	0.0133836	0.236713	0.456019	0.871262	0.410446	0.626581	0.92266	ENSMUSG00000009927	75617
	ENSMUSG00000010021	0.857261	1.75099	1.61552	2.09322	1.6956	1.50345	1.29246	1.54164	1.72766	2.305	1.77434	2.00711	1.48548	2.41627		Tafazzin	0.163667	-0.0178641	0.0826902	0.194156	0.885012	0.474707	0.35948	0.934479	0.63195	ENSMUSG00000009995	66826
	ENSMUSG00000010025	5.54486	5.54592	5.88728	5.7438	6.18174	5.96729	6.14303	6.27143	6.0842	6.16483	6.20425	6.06029	6.11031	5.80533		Kif19a	0.260924	0.320644	-0.190083	0.376286	0.286941	0.527436	0.554531	0.471989	0.678034	ENSMUSG00000010021	286942
	ENSMUSG00000010044	1.04449	1.29895	0.914849	2.29438	1.27587	0.347441	0.148423	0.629168	0.188331	1.52585	1.12044	1.62188	1.0079	2.53654		Aldh3a2	0.342011	0.215717	0.373208	0.00322649	0.0414612	0.000980108	0.0233415	0.144151	0.00744824	ENSMUSG00000010025	11671
	ENSMUSG00000010045	4.63847	4.77534	4.87089	4.87672	4.95605	4.89124	4.82765	4.92281	4.81267	4.88417	5.1354	4.66007	4.86964	4.88965		Zmynd10	-0.5397	0.26897	-0.957925	0.269656	0.537174	0.0665186	0.448085	0.69122	0.155267	ENSMUSG00000010044	114602
	ENSMUSG00000010047	3.02684	3.02842	3.48351	2.83592	3.23401	3.2676	2.88863	2.94856	3.30643	3.31061	3.28044	3.55829	3.23705	3.63401		Tmem115	0.0208803	-0.0871386	0.0185124	0.815671	0.348307	0.82745	0.892769	0.53122	0.896632	ENSMUSG00000010045	56395
	ENSMUSG00000010048	2.87467	3.01898	2.77877	3.07328	3.4845	2.88518	3.4545	3.49744	2.75751	2.83198	3.5266	2.55064	3.18793	2.73814		Hyal2	0.08732	0.324256	-0.0970878	0.565847	0.0463998	0.524453	0.715985	0.154644	0.675544	ENSMUSG00000010047	15587
	ENSMUSG00000010051	2.33662	2.06835	2.9547	2.98433	3.10721	3.32693	2.7624	3.31402	3.14376	2.83292	3.24161	3.35959	2.89149	2.6267		Ifrd2	-0.0550217	-0.255555	0.30903	0.804528	0.286323	0.152785	0.885977	0.471223	0.282359	ENSMUSG00000010048	15983
	ENSMUSG00000010054	5.83705	5.90384	5.8203	5.86728	5.7768	5.62791	5.68613	5.65009	5.5976	5.67266	5.74415	5.66567	5.72328	5.80683		Hyal1	0.326979	0.311783	0.448366	0.197284	0.232618	0.0762981	0.363258	0.413265	0.17127	ENSMUSG00000010051	15586
	ENSMUSG00000010057	4.58665	4.63705	4.65161	4.57567	4.64922	4.58306	4.48484	4.5512	4.43629	4.46088	4.57691	4.31791	4.53351	4.95855		Tusc2	-0.314911	-0.220194	-0.260268	0.00118768	0.0128735	0.00286536	0.0124866	0.0725106	0.0158613	ENSMUSG00000010054	80385
	ENSMUSG00000010064	6.44565	6.49384	6.4115	6.8945	6.46517	6.60923	6.39371	6.58049	6.50337	6.63192	6.62996	6.74769	6.7484	6.09333		Nprl2	-0.252247	-0.108889	-0.135207	0.0556038	0.381612	0.253865	0.155203	0.56128	0.41032	ENSMUSG00000010057	56032
	ENSMUSG00000010066	5.89906	5.39158	6.88585	5.97493	7.4901	7.26132	7.5518	7.82383	7.15458	7.45767	7.62728	7.02017	6.92367	7.67255		Slc38a3	-0.102019	-0.126872	-0.136841	0.542009	0.449995	0.380349	0.697857	0.621003	0.544162	ENSMUSG00000010064	76257
	ENSMUSG00000010067	3.59741	3.51869	3.80072	3.84556	4.29223	3.93267	3.98204	4.14785	3.97925	3.94923	4.01786	3.79116	3.95464	4.23235		Cacna2d2	1.24784	1.07441	1.40801	0.000374354	0.00123355	6.06E-05	0.00626505	0.0201034	0.00123205	ENSMUSG00000010066	56808
	ENSMUSG00000010080	-1.44164	1.20209	2.42126	3.22053	4.01553	4.55831	4.16198	4.4433	3.95568	4.03048	4.36632	4.73489	4.03323	2.15955		Rassf1	0.15847	0.200142	0.306411	0.203474	0.119422	0.0175893	0.370459	0.275792	0.0582468	ENSMUSG00000010067	56289
	ENSMUSG00000010086	8.37715	8.45702	7.36824	8.34561	8.38829	7.67176	8.78593	8.96562	7.78501	8.04794	8.62617	6.66783	7.91686	7.77735		Epn3	2.65504	2.25725	2.88309	0.0079997	0.0234708	0.00408381	0.0421503	0.10228	0.0203638	ENSMUSG00000010080	71889
	ENSMUSG00000010095	6.48661	6.89212	6.87945	6.80398	6.86631	7.09416	6.73433	6.87296	7.03245	7.17535	7.07757	6.89362	6.94045	6.77507		Rnf112	-0.111695	-0.772571	0.227281	0.778419	0.0661142	0.538545	0.868542	0.191732	0.687412	ENSMUSG00000010086	22671
	ENSMUSG00000010097	6.51659	6.77843	6.62662	6.56792	6.8139	6.77952	6.7756	6.86976	6.77571	6.70745	6.92829	6.49851	6.77047	6.77583		Slc3a2	0.200397	0.00973562	0.0390216	0.0827099	0.928463	0.698018	0.203321	0.96039	0.808379	ENSMUSG00000010095	17254
	ENSMUSG00000010110	5.91415	6.0686	5.71092	5.8554	6.03082	5.9356	6.03685	6.13135	5.80142	5.81106	6.03492	5.60713	5.7968	5.81577		Nxf1	0.0530406	-0.0350203	0.0997309	0.58376	0.716368	0.273631	0.72969	0.824805	0.432806	ENSMUSG00000010097	53319
	ENSMUSG00000010122	1.04449	-0.0450546	3.35088	0.863643	1.76034	1.75652	0.485323	2.2221	1.93473	1.58317	2.91358	2.18842	3.55054	1.02248		Stx5a	-0.134414	-0.244264	0.0590338	0.257677	0.0521545	0.584211	0.434463	0.165771	0.724431	ENSMUSG00000010110	56389
	ENSMUSG00000010136	-3.09401	-1.38305	-0.50117	0.984945	-0.649619	0.268254	-2.51109	-1.40723	-0.998592	0.638489	0.0733048	1.0641	-0.142056	0.593901		Slc47a1	0.711332	0.826529	0.193374	0.339639	0.27175	0.800753	0.519362	0.455467	0.878948	ENSMUSG00000010122	67473
	ENSMUSG00000010142	-0.006167	0.424453	1.05786	1.02321	0.613013	0.347441	0.292751	0.126726	1.41843	0.871096	0.512103	0.968125	0.620602	0.478512		Cimap3	1.26084	1.94472	-0.0946191	0.237117	0.0657383	0.934361	0.410728	0.191072	0.960244	ENSMUSG00000010136	100503311
	ENSMUSG00000010154	3.86931	3.94008	4.59017	3.6269	4.94912	5.04466	4.6278	4.19979	4.84511	4.8476	4.64678	5.21954	4.89665	4.82321		Tnfrsf13b	0.166533	-0.0137733	-0.402317	0.582921	0.965485	0.220484	0.72889	0.981092	0.369371	ENSMUSG00000010142	57916
	ENSMUSG00000010175	4.0767	4.93457	5.16228	5.26392	5.74116	5.63187	6.07478	6.24695	5.98872	5.557	6.2176	5.25726	5.97025	5.42383		Spire2	0.659375	0.901538	0.615866	0.00972627	0.00112699	0.0113664	0.0482994	0.0189665	0.0424349	ENSMUSG00000010154	234857
	ENSMUSG00000010205	5.09582	5.31515	5.13933	5.20084	5.43326	5.36862	5.32216	5.4542	5.34244	5.38405	5.37157	4.90707	5.18345	5.32221		Prox1	0.91993	0.571799	0.968562	0.00356458	0.0484609	0.00152522	0.0249065	0.158733	0.0101064	ENSMUSG00000010175	19130
	ENSMUSG00000010277	8.34131	8.40651	8.38225	8.33496	8.44355	8.52227	8.44095	8.4194	8.53763	8.48941	8.44476	8.51686	8.4408	8.27234		Raver1	0.0488552	-0.152149	0.117808	0.630753	0.156429	0.227219	0.766187	0.324575	0.378194	ENSMUSG00000010205	71766
	ENSMUSG00000010290	5.16801	4.98639	5.39564	5.18383	5.36279	5.07696	5.56164	5.5335	5.37801	5.27041	5.46759	5.32016	5.36838	5.41797		Bltp2	-0.00461617	-0.0515432	0.00249714	0.95693	0.548082	0.974704	0.976856	0.700031	0.984952	ENSMUSG00000010277	72503
	ENSMUSG00000010307	3.15434	3.35562	3.991	3.6637	3.7061	3.76973	3.40771	3.57815	3.92567	3.80006	3.8963	4.02776	3.85589	3.71271		AI597479	0.0582264	0.0921747	0.116963	0.606105	0.420734	0.277866	0.746909	0.596173	0.437624	ENSMUSG00000010290	98404
	ENSMUSG00000010311	-1.21455	-1.02937	-0.147192	-0.127893	-0.347187	0.347441	-0.928861	-0.510594	0.412654	-0.513071	-1.44831	-0.941096	-0.41811	1.38487		Tmem86a	0.192016	0.238511	-0.0249507	0.215278	0.135865	0.868479	0.38488	0.298555	0.920947	ENSMUSG00000010307	67893
	ENSMUSG00000010342	-0.691562	-0.508486	1.38171	-0.214301	1.27587	1.3193	1.29246	1.37092	2.02809	1.70869	0.573822	0.934659	1.06343	0.53736		Optc	-0.0452487	0.551886	0.19981	0.948448	0.409535	0.762356	0.972413	0.586793	0.853223	ENSMUSG00000010311	269120
	ENSMUSG00000010358	1.61672	1.2351	1.38171	2.35565	1.40297	2.34415	1.4547	1.75108	1.72766	1.75931	1.97066	2.18842	2.02243	1.84705		Tex14	1.44867	0.835609	1.34551	0.00674196	0.109613	0.00985034	0.0377153	0.261336	0.0384737	ENSMUSG00000010342	83560
	ENSMUSG00000010362	1.12971	1.98249	2.1072	1.85939	2.26307	1.75652	2.48494	2.02888	2.05052	2.29359	2.14345	1.94123	1.90575	2.06272		Ifi35	0.0293934	0.288843	-0.00750051	0.918369	0.318862	0.978716	0.95522	0.503785	0.987597	ENSMUSG00000010358	70110
	ENSMUSG00000010376	5.73024	5.64598	5.9	5.75522	5.93766	5.9324	5.89421	5.96273	6.01319	6.06691	5.99599	6.05738	6.05488	6.16972		Rdm1	0.277284	0.10233	0.280063	0.232999	0.666482	0.217999	0.406058	0.789183	0.366346	ENSMUSG00000010362	66599
	ENSMUSG00000010392	5.67105	5.51601	5.82864	5.68981	5.94986	5.74038	5.85114	5.89188	5.73028	5.86407	5.8446	5.76184	5.78239	6.01527		Nedd8	0.139304	0.242732	0.0867472	0.0424521	0.00177274	0.156369	0.12924	0.0241556	0.287131	ENSMUSG00000010376	18002
	ENSMUSG00000010406	3.08134	3.31759	3.24524	3.07328	3.33311	3.71105	3.26624	3.42073	3.38794	3.50607	3.55748	3.47344	3.09772	3.63401		Gosr1	0.00899113	0.0839373	0.0949208	0.911701	0.311353	0.221661	0.951576	0.496344	0.370942	ENSMUSG00000010392	53334
	ENSMUSG00000010453	6.49366	6.70447	6.82215	6.56062	6.76544	6.85768	6.7264	6.83076	6.78661	6.81854	6.83606	6.82221	6.73777	7.16389		Mrpl52	0.181528	0.158473	0.164924	0.231806	0.30744	0.265134	0.404764	0.492587	0.423112	ENSMUSG00000010406	68836
	ENSMUSG00000010461	3.092	3.11078	2.27276	3.73461	2.24056	2.7313	2.18541	2.0962	2.98411	2.40377	1.63652	2.45945	2.64897	1.98028		Kansl3	0.0395464	0.168052	0.0622179	0.691678	0.108458	0.502104	0.811984	0.259783	0.655745	ENSMUSG00000010453	226976
	ENSMUSG00000010476	-1.01839	0.10537	4.84811	-0.623377	5.63294	6.15233	4.16198	4.73492	4.91705	5.49114	4.78367	4.86272	4.56752	4.28051		Eya4	-0.869304	-0.824401	-0.858788	0.0337834	0.0460058	0.0309568	0.110755	0.153957	0.0888046	ENSMUSG00000010461	14051
	ENSMUSG00000010492	-1.21455	-0.880488	-0.97126	-0.404388	0.301138	-1.36244	-2.51109	-0.510594	-1.19564	-0.435111	-0.209024	0.14273	-0.966713	0.64831		Ebf3	4.30022	3.83296	4.41188	0.00100144	0.00259836	0.000723812	0.011315	0.0285986	0.0060232	ENSMUSG00000010476	13593
	ENSMUSG00000010505	3.092	2.90049	3.97306	2.97908	5.56208	4.93996	6.04197	6.21197	5.10556	5.3049	6.00722	4.00376	4.86183	4.64736		Uckl1os	0.171995	0.887349	-0.467081	0.801457	0.183312	0.513757	0.884251	0.356373	0.665806	ENSMUSG00000010492	100271841
	ENSMUSG00000010517	4.93037	4.89121	5.42673	5.01844	5.3497	5.43292	5.30926	5.14042	5.36464	5.46469	5.37311	5.4795	5.21131	5.6356		Myt1	2.12629	1.15328	2.39179	8.15E-05	0.0123703	1.63E-05	0.00285529	0.0708484	0.000614577	ENSMUSG00000010505	17932
	ENSMUSG00000010529	1.32305	1.09825	1.51991	1.50105	2.28524	1.63553	1.98749	1.77867	2.31417	1.98877	1.80039	1.53522	2.43407	2.06272		Faf1	0.208604	0.290328	0.154463	0.0964803	0.0273917	0.182877	0.226023	0.11229	0.321756	ENSMUSG00000010517	14084
	ENSMUSG00000010538	-1.21455	-1.1954	-0.50117	-1.0305	-1.03274	-0.754432	-1.29104	-0.65074	-0.403406	-0.775944	-1.22168	-0.514018	-0.41811	-0.198879		Gm266	0.554388	0.513276	0.487672	0.0376187	0.0557996	0.0596971	0.1189	0.172623	0.143868	ENSMUSG00000010529	212539
	ENSMUSG00000010554	5.25594	5.06424	5.22172	4.99937	5.44633	5.03273	5.4017	5.41545	5.38685	5.36334	5.51556	5.32502	5.19896	5.48864		Tsacc	0.085143	0.618162	-0.0132899	0.81294	0.0897108	0.969945	0.891132	0.231147	0.981589	ENSMUSG00000010538	76927
	ENSMUSG00000010592	2.51163	1.52935	1.01175	1.7722	-0.490493	-0.209914	-0.928861	-0.80598	-0.0774092	-0.775944	-0.85347	-0.941096	-0.0216021	0.478512		Mettl16	0.159563	0.115669	0.105079	0.176395	0.323401	0.33603	0.337148	0.508318	0.500026	ENSMUSG00000010554	67493
	ENSMUSG00000010607	3.66321	3.75897	3.94879	3.8562	4.38753	3.96442	4.43516	4.28881	4.18583	4.28489	4.30395	4.08989	4.08781	4.01145		Dazl	-2.59904	-2.1419	-2.56455	0.000218778	0.000666733	0.000162028	0.00474967	0.0149237	0.00222462	ENSMUSG00000010592	13164
	ENSMUSG00000010608	7.40142	7.47919	7.28345	7.33477	7.61788	7.35412	7.76016	7.79963	7.54551	7.61054	7.7787	7.01117	7.43736	7.33485		Pigyl	0.325449	0.162162	0.378215	0.0110071	0.178291	0.00332914	0.0527244	0.350463	0.0176339	ENSMUSG00000010607	66268
	ENSMUSG00000010609	3.61968	3.7815	4.18528	3.92855	4.50081	4.46817	4.46212	4.40399	4.44478	4.37151	4.63958	4.45995	4.48858	4.36416		Rbm25	0.141494	-0.20697	0.170201	0.298343	0.135288	0.181302	0.479587	0.297796	0.319764	ENSMUSG00000010608	67039
	ENSMUSG00000010651	-2.43523	-3.09401	-0.394238	-1.12779	-0.757887	0.302839	-1.42693	-0.288246	-0.303325	-1.0159	-0.762177	-0.0765314	-0.154673	-0.210452		Psen2	0.469593	0.462957	0.491881	0.000437923	0.000564712	0.000206597	0.00689403	0.0136935	0.00261743	ENSMUSG00000010609	19165
	ENSMUSG00000010660	3.33567	4.03688	3.68059	3.94858	3.96835	3.99548	3.16671	3.05391	3.56972	3.63817	3.39601	4.03962	3.78333	3.43172		Acaa1b	1.53514	2.26019	1.77753	0.0771571	0.0113431	0.0382726	0.193757	0.0676724	0.10394	ENSMUSG00000010651	235674
	ENSMUSG00000010663	7.7046	7.86429	7.99143	7.81418	7.72922	7.69985	7.49231	7.45478	7.81766	7.89127	7.59183	7.96772	7.78784	8.13023		Plcd1	-0.349191	-0.0911636	-0.329806	0.182504	0.715637	0.191815	0.344699	0.824392	0.3339	ENSMUSG00000010660	18799
	ENSMUSG00000010721	4.79015	4.66761	5.11126	4.78782	4.89248	4.93356	5.08722	5.15628	5.06207	5.0356	5.00425	5.01259	4.9194	5.33124		Fads1	-0.206834	0.0225427	-0.337082	0.0782885	0.838344	0.00493217	0.195907	0.905175	0.0232996	ENSMUSG00000010663	76267
	ENSMUSG00000010751	0.574968	0.799451	1.63572	1.57685	0.813651	1.09444	0.835238	1.29654	2.05496	1.69141	1.36174	1.86937	1.9373	1.49229		Lmbr1	0.0680195	0.162274	0.0960365	0.539798	0.158815	0.36379	0.695934	0.326958	0.528047	ENSMUSG00000010721	56873
	ENSMUSG00000010755	5.54292	5.67184	5.56287	5.69574	5.57338	5.65735	5.54011	5.76316	5.75268	6.46086	5.98325	5.56947	5.6252	5.4585		Tnfrsf22	0.428494	0.531313	-0.237366	0.133274	0.0707648	0.419787	0.279353	0.200023	0.581955	ENSMUSG00000010751	79202
	ENSMUSG00000010797	1.83545	0.906622	0.756083	1.44577	-2.38498	-1.98268	-1.77576	-2.45724	-1.69525	-1.09763	-2.47836	-0.609527	-0.966713	0.286029		Cars1	0.319618	-0.164171	-0.0732095	0.0380684	0.264129	0.583782	0.119922	0.44718	0.724248	ENSMUSG00000010755	27267
	ENSMUSG00000010803	8.69702	8.60347	9.01467	8.90228	8.37349	7.91497	8.97047	9.25547	8.69672	8.9347	9.15302	7.86098	8.15794	8.34182		Wnt2	-3.55115	-1.85886	-4.09123	4.61E-05	0.00101814	1.42E-05	0.00225152	0.0180651	0.000577256	ENSMUSG00000010797	22413
	ENSMUSG00000010825	2.47952	2.94108	1.55249	3.81316	6.16988	5.41005	6.5164	6.88332	5.0894	5.59001	6.38297	4.2447	5.02107	4.32712		Gabra1	-0.00555823	-0.77745	-0.265455	0.982796	0.00816867	0.273363	0.99073	0.0550774	0.432495	ENSMUSG00000010803	14394
	ENSMUSG00000010830	-1.44164	-1.59881	-1.67306	0.240235	-1.03274	0.000711215	0.0704561	-0.382865	-0.825251	-0.875411	0.234859	-0.0448089	0.54459	-0.520353		Grid2ip	2.84541	1.68227	3.44583	0.000149857	0.01056	1.59E-05	0.00394107	0.0646345	0.000608075	ENSMUSG00000010825	170935
	ENSMUSG00000010911	2.86227	2.86929	2.6642	2.71254	2.9447	2.80329	3.39976	3.53836	3.02998	3.23512	3.32599	2.76574	3.40767	2.75063		Kdelr3	0.562837	1.15473	0.866299	0.35591	0.0605142	0.146063	0.534448	0.180751	0.27361	ENSMUSG00000010830	105785
	ENSMUSG00000010914	5.1905	5.01043	5.23433	5.22546	5.23479	5.07406	5.36134	5.52944	5.16329	5.24843	5.27201	5.21083	5.41715	5.23897		Apip	0.304063	0.0632146	0.327365	0.158016	0.771928	0.122706	0.313228	0.862504	0.241557	ENSMUSG00000010911	56369
	ENSMUSG00000010936	4.8161	4.75557	5.37984	4.81261	5.39373	5.54004	5.3593	5.3526	5.3624	5.40235	5.42217	5.20558	5.30356	5.35188		Pdhx	-0.0645191	0.0250218	0.0504	0.534501	0.809113	0.60315	0.691746	0.885931	0.738594	ENSMUSG00000010914	27402
	ENSMUSG00000011034	-2.04316	-2.55323	-2.01103	-2.16152	2.56441	1.94654	3.14786	3.25387	1.72766	2.12368	3.06095	0.200191	1.48548	-3.09401		Vac14	0.329218	0.253105	0.385702	0.00764707	0.0323086	0.00171217	0.0409015	0.124096	0.0109497	ENSMUSG00000010936	234729
	ENSMUSG00000011096	5.27477	5.42951	5.33139	5.42087	5.26578	5.24666	5.30075	5.28688	5.3238	5.40102	5.30195	5.30878	5.43568	5.4042		Slc5a1	5.10066	1.59002	5.61103	0.00183688	0.335696	0.000795995	0.0163847	0.519497	0.00639953	ENSMUSG00000011034	20537
	ENSMUSG00000011114	5.31171	5.17897	5.0064	5.24785	4.71603	4.84082	4.88856	4.95339	4.88932	4.86889	4.94418	4.69297	4.88898	5.13563		Akt1s1	-0.150335	-0.0791983	-0.177425	0.0744533	0.327514	0.0301586	0.189158	0.512196	0.086999	ENSMUSG00000011096	67605
	ENSMUSG00000011148	4.22931	4.19206	4.99162	5.02317	5.38606	5.81367	4.87715	5.0584	5.43452	5.3742	5.17826	5.86649	5.11932	5.06239		Tbrg1	-0.416349	-0.379398	-0.421802	0.00430466	0.00822233	0.00271479	0.028148	0.0553298	0.0151869	ENSMUSG00000011114	21376
	ENSMUSG00000011154	-2.04316	-0.745545	0.374013	1.5802	0.541135	0.0955131	0.292751	0.502547	0.188331	1.48633	0.79726	1.39461	-0.41811	1.31931		Adss1	0.587781	0.658139	0.577046	0.0447269	0.0278781	0.0381254	0.134119	0.113404	0.10365	ENSMUSG00000011148	11565
	ENSMUSG00000011158	4.98285	5.10276	5.05268	4.91284	5.18259	5.23108	5.20136	5.32947	5.16586	5.15384	5.31556	5.09442	5.11932	5.10678		Cfap161	1.09643	1.10695	0.559869	0.151576	0.156237	0.46317	0.304615	0.324395	0.622054	ENSMUSG00000011154	75556
	ENSMUSG00000011171	-0.200552	1.32984	1.01175	2.00035	3.07766	2.54228	3.90552	3.41195	3.12813	2.81612	3.02825	2.00711	2.81993	2.75063		Brf1	0.0691201	0.000176151	0.137404	0.406227	0.998311	0.0923537	0.582525	0.999373	0.196547	ENSMUSG00000011158	72308
	ENSMUSG00000011179	5.26308	5.16347	5.58631	5.56254	5.78435	6.05822	5.85878	5.7136	5.92945	6.00963	5.96513	6.13878	5.8962	5.86611		Vipr2	1.81272	1.34535	2.14784	0.00152375	0.0148573	0.000292117	0.0145835	0.0789723	0.00327781	ENSMUSG00000011171	22355
	ENSMUSG00000011254	2.63336	2.43021	2.58768	2.76993	2.39125	2.24424	2.12883	2.59223	2.77107	2.32754	2.4371	2.39939	2.4756	2.73814		Odc1	0.445604	0.480474	0.372217	0.00147188	0.00083424	0.0032884	0.0142995	0.0166121	0.0174848	ENSMUSG00000011179	18263
	ENSMUSG00000011256	4.6421	4.36236	4.03777	4.48945	4.29769	4.59122	4.29649	3.93144	4.72477	4.41162	4.0234	4.84256	5.00698	4.39631		Thg1l	-0.251783	-0.167033	-0.361551	0.136732	0.31978	0.039339	0.283865	0.504474	0.106124	ENSMUSG00000011254	66628
	ENSMUSG00000011257	5.46739	5.50988	5.43797	5.18917	5.27157	5.20636	5.13051	5.17259	5.43531	5.31525	5.21813	5.29057	5.39389	5.58272		Adam19	-0.125402	0.264646	-0.192939	0.580994	0.244021	0.38421	0.727089	0.425954	0.547565	ENSMUSG00000011256	11492
	ENSMUSG00000011263	0.698948	0.778103	1.6759	0.863643	1.40297	1.46845	0.807148	-0.0561116	0.930694	1.33879	0.633009	2.2304	1.60257	0.0638525		Pabpc4	-0.206571	-0.0722529	-0.293416	0.0723104	0.506537	0.0114535	0.185385	0.667331	0.0427105	ENSMUSG00000011257	230721
	ENSMUSG00000011267	0.642065	1.02462	0.0482203	1.38829	-0.216839	0.493859	-0.398766	0.43481	-0.286363	-0.22371	0.79726	-0.609527	-0.27349	-0.934634		Exoc3l2	-0.117978	0.244116	-0.209413	0.824991	0.639241	0.688552	0.898663	0.769042	0.80231	ENSMUSG00000011263	74463
	ENSMUSG00000011305	-2.47495	-1.38305	-0.147192	0.731198	-1.03274	-0.328007	-1.77576	-1.17784	-0.53079	-0.361148	-0.560387	0.0828858	-0.578859	0.215704		Zfp296	-0.925583	-1.65443	-0.85832	0.042385	0.00449383	0.0497415	0.129121	0.0390666	0.125953	ENSMUSG00000011267	63872
	ENSMUSG00000011306	5.42142	5.4906	5.62162	5.58337	5.80201	5.93721	5.87714	5.95066	5.7629	5.83092	5.7691	5.55853	5.6773	5.80832		Plin5	0.352565	0.861713	-0.355141	0.617332	0.217271	0.632504	0.755743	0.39534	0.760937	ENSMUSG00000011305	66968
	ENSMUSG00000011382	3.51269	3.49162	3.65727	3.61442	3.68124	3.7064	3.63299	3.88143	4.02527	4.07778	3.92618	3.39564	3.68938	4.39341		Sugp1	0.129699	0.0565021	0.275262	0.10357	0.462127	0.00151561	0.236222	0.63113	0.0100637	ENSMUSG00000011306	70616
	ENSMUSG00000011427	3.97673	3.98929	3.96703	3.81861	4.1605	3.68842	4.06982	4.19979	4.0808	3.89744	4.0234	3.85068	3.99804	3.98527		Dhdh	0.320505	0.149315	0.0699932	0.0922834	0.430112	0.698656	0.218632	0.603647	0.808671	ENSMUSG00000011382	71755
	ENSMUSG00000011589	5.05272	5.29703	5.39114	5.10574	5.35495	5.10287	5.10199	5.01557	5.33069	5.28488	5.0886	5.37733	5.38754	5.5631		Zfp790	-0.0743005	-0.0922132	0.00961147	0.55035	0.470819	0.935371	0.704424	0.638314	0.960883	ENSMUSG00000011427	233056
	ENSMUSG00000011658	3.69851	3.90973	4.16962	4.11285	3.9955	3.76973	4.11421	4.28881	4.19089	4.02014	4.48352	4.16757	4.28757	4.86401		Fsd1	-0.105124	0.137731	-0.158239	0.328321	0.20463	0.129528	0.50812	0.38122	0.250948	ENSMUSG00000011589	240121
	ENSMUSG00000011751	8.49502	8.45022	8.22598	8.32972	8.23335	8.05572	8.30977	8.37377	7.99759	8.20703	8.31777	7.76873	8.15435	8.01104		Fuz	0.107159	0.368272	-0.0179961	0.554519	0.055648	0.919079	0.707626	0.172381	0.95214	ENSMUSG00000011658	70300
	ENSMUSG00000011752	8.51191	8.53707	8.83638	8.58982	8.65364	8.70178	8.66861	8.51381	8.70105	8.70053	8.56658	8.91531	8.70551	8.81115		Sptbn4	-0.330961	-0.490277	-0.220445	0.0219497	0.00193251	0.0832003	0.0835255	0.0250104	0.182384	ENSMUSG00000011751	80297
	ENSMUSG00000011831	6.30616	6.21127	6.17307	6.39265	6.07125	6.07877	6.21274	6.04725	6.19656	6.03045	6.11105	6.18917	6.13482	5.95313		Pgam1	-0.0923297	0.0954442	-0.0722098	0.301033	0.28585	0.377327	0.481765	0.470789	0.541535	ENSMUSG00000011752	18648
	ENSMUSG00000011832	6.61039	6.74013	6.92681	6.78183	6.74459	6.81565	6.61066	6.66329	6.78744	6.74979	6.72653	6.80148	6.84564	7.27829		Evi5	-0.287615	-0.27345	-0.255743	0.0121791	0.0162006	0.0153502	0.0564284	0.0830093	0.0526989	ENSMUSG00000011831	14020
	ENSMUSG00000011837	4.01644	4.18785	4.21611	4.01655	4.09925	3.99548	4.06982	4.05502	4.09165	4.22912	3.67479	4.23442	4.45783	4.29337		Evi5l	-0.139184	0.11595	-0.143956	0.19677	0.277724	0.151858	0.362612	0.461662	0.281401	ENSMUSG00000011832	213027
	ENSMUSG00000011877	8.46099	8.58578	7.8314	8.11534	7.62116	7.79914	7.36949	7.40088	7.68149	7.6858	7.40177	7.76992	7.71439	7.6791		Snapc2	-0.218337	0.114803	-0.141484	0.109025	0.370949	0.263628	0.244978	0.551896	0.421304	ENSMUSG00000011837	102209
	ENSMUSG00000011884	4.93037	5.34508	5.75006	5.75237	5.94812	6.30891	6.02398	5.81736	6.36035	6.08191	6.00442	6.39003	6.31863	5.33124		Git1	-0.788885	-0.622664	-0.78852	0.00112289	0.00594457	0.000597328	0.0120956	0.0464354	0.0053138	ENSMUSG00000011877	216963
	ENSMUSG00000011958	4.69549	4.67063	5.00051	4.79613	5.22622	4.98089	5.16431	5.42639	5.08398	5.02185	5.19062	4.91942	5.02806	4.9176		Gltp	0.571915	0.467772	0.489059	0.0386089	0.0833961	0.0546021	0.121087	0.221648	0.135053	ENSMUSG00000011884	56356
	ENSMUSG00000011960	5.83863	5.67184	5.82364	5.76654	6.14887	5.83272	6.12265	6.27264	5.91272	6.01144	6.35028	5.52237	5.92412	5.72375		Bnip2	0.17724	0.0672747	0.323332	0.0864051	0.501309	0.00316931	0.209478	0.663156	0.0170637	ENSMUSG00000011958	12175
	ENSMUSG00000012017	1.83545	1.94307	2.87207	1.74955	2.30708	1.78525	1.54395	1.75108	2.09435	2.31631	2.42039	2.44764	2.66701	3.31884		Ccnt1	0.188333	-0.151481	0.232648	0.152154	0.247299	0.0640223	0.305374	0.429478	0.151454	ENSMUSG00000011960	12455
	ENSMUSG00000012076	5.93945	5.77647	5.97251	5.85804	5.84742	5.75134	5.974	5.91381	5.73721	5.68472	5.68944	5.89939	5.89954	5.83202		Scarf2	0.0677596	0.625688	-0.350501	0.808755	0.0315884	0.237284	0.888379	0.122502	0.390449	ENSMUSG00000012017	224024
	ENSMUSG00000012114	6.11561	6.05941	5.89047	6.13421	6.0341	5.942	6.11539	6.12331	5.80966	5.824	6.133	5.53638	5.92225	5.75818		Brms1l	-0.312033	-0.10381	-0.101318	0.00123682	0.194583	0.173723	0.0128157	0.369091	0.309911	ENSMUSG00000012076	52592
	ENSMUSG00000012117	5.85437	6.05479	5.9695	5.93408	6.21677	6.14126	6.09092	5.8551	6.01462	6.17185	6.00442	6.27858	6.02372	5.96925		Med15	-0.257386	-0.411183	-0.0834751	0.0478269	0.00418866	0.458064	0.140209	0.0375211	0.617218	ENSMUSG00000012114	94112
	ENSMUSG00000012123	0.243682	0.947037	1.10255	1.20067	-1.27074	0.561848	-1.51314	-0.510594	0.0167156	-0.875411	-1.44831	-1.07103	-0.142056	0.286029		Dhdds	-0.0183932	0.0437017	0.0344462	0.871158	0.701089	0.743828	0.92709	0.813974	0.840025	ENSMUSG00000012117	67422
	ENSMUSG00000012126	3.78644	3.95502	3.62807	4.21558	3.26781	3.47578	2.27504	2.92406	3.2782	3.60165	3.16487	3.60159	3.33055	3.9958		Crybg2	-2.00559	-1.47572	-1.85331	0.00278357	0.012187	0.0030171	0.0212229	0.0702494	0.0164994	ENSMUSG00000012123	230806
	ENSMUSG00000012187	-3.09401	-2.55323	0.136821	-1.38409	-1.27074	-0.597863	-0.928861	-0.97996	-1.69525	-1.22305	-0.699499	0.0828858	-0.27349	-0.298285		Ubxn11	-0.658611	-0.337791	-1.04019	0.0166758	0.171989	0.00100331	0.0694596	0.343198	0.00754496	ENSMUSG00000012126	67586
	ENSMUSG00000012296	4.50128	4.97666	4.43284	4.71077	4.69962	4.59933	4.75786	4.72077	4.67872	4.73828	4.92062	5.00857	5.17395	4.3763		Mogat1	0.882663	2.1873	1.28196	0.285064	0.00918644	0.108831	0.465246	0.0592749	0.221259	ENSMUSG00000012187	68393
	ENSMUSG00000012405	6.90182	6.99062	7.09132	7.00624	6.86945	7.05481	6.88201	6.82172	7.09709	7.14648	6.89262	6.9933	6.99608	7.2552		Tjap1	-0.0115056	0.0885967	-0.0518369	0.951533	0.642646	0.774632	0.974379	0.771327	0.861759	ENSMUSG00000012296	74094
	ENSMUSG00000012422	5.49554	5.26541	5.21919	5.32264	5.50182	5.16703	5.62778	5.6313	5.33298	5.31198	5.48577	5.24366	5.37388	5.06988		Rpl15	-0.0816783	-0.0106379	-0.17827	0.400628	0.911564	0.0606424	0.577526	0.950508	0.145485	ENSMUSG00000012405	66480
	ENSMUSG00000012428	-1.71128	0.0321175	0.810969	0.90522	0.115632	1.94654	0.0704561	-0.510594	1.06893	0.316652	0.79726	3.21925	0.761574	-0.298285		Tmem167	-0.0780046	-0.194189	0.0722992	0.557256	0.162992	0.559446	0.709729	0.331702	0.704915	ENSMUSG00000012422	66074
	ENSMUSG00000012429	3.13386	3.01898	3.45794	3.21228	3.36468	3.31762	3.59339	3.35811	3.4651	3.53542	3.19455	3.15531	3.2127	3.42394		Steap4	0.583427	1.33509	0.31394	0.558214	0.176073	0.755266	0.710007	0.347846	0.84827	ENSMUSG00000012428	117167
	ENSMUSG00000012443	0.0820118	0.534641	1.22886	1.41732	0.465487	0.347441	-0.192442	-0.65074	0.267045	0.77596	0.234859	0.592364	0.289093	0.700742		Mplkip	0.083613	-0.0353188	0.12527	0.524816	0.794909	0.331297	0.683771	0.876911	0.495045	ENSMUSG00000012429	66308
	ENSMUSG00000012483	1.93352	1.52935	2.06266	1.83808	1.88171	1.46845	2.22193	2.44506	1.58131	1.9457	2.22265	2.07012	2.05018	1.67427		Kif11	-0.515039	-0.392391	-1.00771	0.164834	0.284229	0.0159421	0.322017	0.46859	0.0541437	ENSMUSG00000012443	16551
	ENSMUSG00000012520	-3.09401	-3.09401	-3.09401	-3.09401	2.39125	2.89839	2.25755	1.57349	2.58388	2.87086	-0.560387	3.36456	2.6122	-3.09401		Rpa3	-0.0385443	0.00729727	0.0995577	0.874255	0.976501	0.670613	0.928774	0.987373	0.789504	ENSMUSG00000012483	68240
	ENSMUSG00000012535	6.34231	6.28407	6.30679	6.32915	6.18174	6.04358	6.24859	6.37672	6.19782	6.15462	6.26982	6.16321	6.25447	6.30182		Phox2b	6.66618	5.31953	7.25428	0.0404643	0.107055	0.0255476	0.125003	0.257961	0.0769198	ENSMUSG00000012520	18935
	ENSMUSG00000012609	5.07974	5.2042	5.60619	5.55263	6.55231	6.31877	6.8678	6.9348	6.25807	6.41226	6.78315	6.33818	6.24549	5.45278		Tnpo3	-0.237323	-0.170521	-0.19036	0.0145086	0.0641456	0.0298006	0.0633732	0.187957	0.0862557	ENSMUSG00000012535	320938
	ENSMUSG00000012640	4.8161	4.79762	5.00346	4.90773	4.80695	4.58306	4.88001	4.91971	4.87996	4.89176	4.84441	4.61588	4.84609	5.28906		Ttll5	0.994418	0.553449	1.21947	0.000599227	0.0269549	4.86E-05	0.00810394	0.111077	0.00110885	ENSMUSG00000012609	320244
	ENSMUSG00000012819	1.83545	0.822227	2.83282	0.173743	3.1276	3.32742	2.37572	1.77867	3.61557	3.03051	1.63652	3.78178	2.27852	4.00104		Zfp715	-0.13739	-0.0627413	-0.169101	0.302865	0.634524	0.188333	0.483186	0.765665	0.329236	ENSMUSG00000012640	69930
	ENSMUSG00000012848	6.49467	6.78541	6.9159	6.74723	6.92044	6.98076	6.78555	6.83979	7.05619	7.11508	6.9669	6.86393	6.84068	7.21885		Cdh23	1.32773	2.04851	1.21394	0.0826653	0.00967503	0.106146	0.203294	0.061205	0.217568	ENSMUSG00000012819	22295
	ENSMUSG00000012889	-2.04316	-3.09401	-3.09401	-2.16152	-1.03274	-1.13013	-0.0993835	-0.26553	-0.998592	0.17468	0.447626	-1.21384	-1.20836	-2.51356		Rps5	0.181111	0.14418	0.0583643	0.103354	0.185986	0.551371	0.235877	0.359396	0.698585	ENSMUSG00000012848	20103
	ENSMUSG00000013033	9.43835	9.36036	8.85795	9.21413	8.65811	8.46849	8.66348	8.704	8.46749	8.64375	8.72703	8.18743	8.61787	8.83071		Podnl1	3.56481	1.63577	3.02635	0.000607767	0.0979075	0.00242365	0.00815842	0.244545	0.0140189	ENSMUSG00000012889	244550
	ENSMUSG00000013076	5.45895	5.31451	6.51224	6.13639	5.96195	6.12309	5.37965	5.65009	6.54937	6.30985	6.10453	6.05446	5.81106	7.14804		Adgrl1	-0.73481	-0.764885	-0.68245	0.000953094	0.00067455	0.000908935	0.0109431	0.0149503	0.00702876	ENSMUSG00000013033	330814
	ENSMUSG00000013089	6.95184	7.202	6.29814	6.9142	5.78591	5.95443	5.90114	5.80655	5.68218	5.62556	6.05199	5.55916	5.92148	5.36958		Amotl1	0.336493	0.390444	-0.168576	0.301494	0.234192	0.574884	0.482207	0.414749	0.717124	ENSMUSG00000013076	75723
	ENSMUSG00000013150	4.08739	4.22941	4.5301	4.02128	4.49131	4.17987	4.2173	4.46044	4.45322	4.4761	4.45919	4.56757	4.52859	4.74422		Etv5	-1.18649	-1.32823	-1.06759	8.39E-05	3.06E-05	0.000112216	0.00290359	0.00486036	0.00177431	ENSMUSG00000013089	104156
	ENSMUSG00000013155	2.61869	2.72567	2.84602	2.65277	3.07766	2.50822	3.15732	3.26366	2.99572	2.75091	3.24294	2.60484	2.92859	3.38442		Gfod2	0.121547	0.3104	0.0330106	0.286052	0.0137566	0.760006	0.46627	0.0754354	0.851842	ENSMUSG00000013150	70575
	ENSMUSG00000013160	7.37657	7.46491	7.4055	7.32523	7.17317	7.27784	7.08473	7.01817	7.1159	7.13439	6.97622	7.28871	7.28801	7.37018		Enkd1	0.128753	0.150907	0.214415	0.550757	0.495328	0.313162	0.704556	0.658079	0.47601	ENSMUSG00000013155	102124
	ENSMUSG00000013236	9.19004	9.36875	8.94123	9.13715	8.56745	8.49128	8.49277	8.52114	8.58353	8.599	8.52556	8.32718	8.7091	9.10689		Atp6v0d1	-0.447188	-0.172324	-0.342433	0.00020771	0.0718847	0.00101046	0.00465753	0.202131	0.00757629	ENSMUSG00000013160	11972
	ENSMUSG00000013275	6.22496	6.30657	6.59959	6.38256	6.94327	6.75159	6.63964	6.89124	6.88816	6.66383	6.9112	6.73984	6.90669	6.24558		Ptprs	-0.719229	-0.537402	-0.728798	0.000518768	0.00456917	0.000231262	0.00753551	0.0395657	0.00279825	ENSMUSG00000013236	19280
	ENSMUSG00000013367	4.95976	4.99123	5.6197	5.03492	6.06486	6.31631	6.03428	5.74928	5.92945	5.86599	5.53896	6.38075	5.97206	5.22337		Slc41a1	0.314798	0.157491	0.340702	0.0381842	0.268758	0.0181455	0.120161	0.45188	0.0596941	ENSMUSG00000013275	98396
	ENSMUSG00000013419	6.44669	6.84477	6.24335	6.69781	6.04063	6.25088	5.90267	5.91847	6.13755	6.06608	6.03629	6.02694	6.23041	6.06111		Iglon5	0.500547	0.616073	0.804288	0.0586265	0.0242688	0.00329987	0.160864	0.10437	0.0175303	ENSMUSG00000013367	210094
	ENSMUSG00000013465	5.30715	5.62434	5.81528	5.53453	5.70049	5.66123	5.62778	5.8157	5.64442	5.71388	5.81615	5.70838	5.73829	6.03071		Zbtb47	-0.607757	-0.54834	-0.618748	0.00143559	0.00306051	0.000697189	0.0141296	0.0312124	0.00587482	ENSMUSG00000013419	270210
	ENSMUSG00000013483	-0.55228	-2.1608	0.136821	-1.59978	-0.347187	-0.597863	-0.398766	-0.26553	-0.53079	-0.361148	1.07847	-0.113161	-0.41811	0.215704		Nelfb	0.0247545	0.161405	0.0424989	0.809348	0.132654	0.658013	0.888815	0.294078	0.779923	ENSMUSG00000013465	58202
	ENSMUSG00000013495	4.78688	5.03875	5.10028	4.87933	4.89248	4.87128	4.78862	4.91971	4.8061	4.91054	4.94709	4.90005	5.03502	5.3354		Card14	1.20141	1.14572	0.806212	0.0570134	0.0758421	0.19488	0.158024	0.208854	0.338028	ENSMUSG00000013483	170720
	ENSMUSG00000013523	7.1403	7.6701	8.11756	8.25304	8.64477	8.82904	8.5141	8.20741	9.09135	8.68689	8.43648	9.31548	9.10238	7.74143		Tmem175	-0.191784	0.0424568	-0.172733	0.0790079	0.678552	0.0927078	0.196958	0.798168	0.197107	ENSMUSG00000013495	72392
	ENSMUSG00000013539	5.76396	5.83552	5.99934	5.93157	5.8135	6.01203	5.79316	5.64073	5.93549	5.93734	5.74415	6.20329	6.05488	6.00227		Bcas1	0.816695	0.830668	0.667917	0.0336333	0.0308353	0.0542488	0.1105	0.12083	0.134437	ENSMUSG00000013523	76960
	ENSMUSG00000013584	2.79863	2.2154	4.91227	2.62815	3.32243	3.1288	2.51468	3.55441	3.78563	3.18045	4.21474	3.01024	4.07436	4.03206		Tango2	-0.139275	0.110185	-0.156293	0.180787	0.282876	0.112221	0.342495	0.467171	0.226437	ENSMUSG00000013539	27883
	ENSMUSG00000013593	7.20861	7.13723	7.53545	7.21847	7.59255	7.61488	7.50718	7.5918	7.4454	7.52839	7.5401	7.66668	7.58637	7.415		Aldh1a2	0.427306	0.434573	-0.0839137	0.393641	0.394576	0.871747	0.570376	0.573316	0.922903	ENSMUSG00000013584	19378
	ENSMUSG00000013622	5.06359	5.03172	5.39564	5.11684	5.3097	5.25438	5.21048	5.54358	5.36464	5.42735	5.29509	5.14651	5.27149	5.64399		Ndufs2	0.100367	0.185921	0.213956	0.243974	0.041421	0.0145379	0.419034	0.144067	0.0505645	ENSMUSG00000013593	226646
	ENSMUSG00000013629	5.04725	4.8938	5.12756	4.92046	5.29339	5.07696	5.12387	5.40221	5.24578	5.21708	5.49577	5.04627	5.05913	5.29972		Atraid	0.0843234	0.108336	0.0910868	0.47082	0.360312	0.408681	0.639579	0.542143	0.571224	ENSMUSG00000013622	381629
	ENSMUSG00000013646	5.43613	5.37316	5.56487	5.49423	5.93766	5.72006	6.00315	5.9762	5.63332	5.77359	5.97184	5.79018	5.86675	5.59808		Cad	0.193376	0.0474829	0.14144	0.0743859	0.647266	0.157019	0.189059	0.774821	0.28803	ENSMUSG00000013629	69719
	ENSMUSG00000013662	6.51263	6.48014	6.6122	6.65504	6.57273	6.64199	6.73116	6.79575	6.70591	6.75239	6.58851	6.70739	6.77567	6.78497		Sh3bp5l	0.197684	0.18884	0.355983	0.0653091	0.0778267	0.00182113	0.173373	0.212065	0.0114597	ENSMUSG00000013646	79566
	ENSMUSG00000013663	7.91069	7.77986	7.60262	7.7956	7.23196	7.06649	7.38888	7.32399	7.24595	7.21598	7.32429	6.97764	7.25563	7.38612		Atad1	-0.0119744	0.0965792	0.0327506	0.881004	0.239928	0.658986	0.932609	0.421023	0.78082	ENSMUSG00000013662	67979
	ENSMUSG00000013698	8.56554	8.79693	8.83413	8.70342	8.95202	8.86481	8.89879	8.83335	9.04393	8.87689	8.86322	9.09819	9.11003	9.11928		Pten	-0.639208	-0.659988	-0.607753	0.000163824	0.000120466	0.00012622	0.00413482	0.00749597	0.0019179	ENSMUSG00000013663	19211
	ENSMUSG00000013701	5.69738	5.52763	5.85171	5.73225	5.69002	5.6199	5.91385	5.81066	5.75604	5.83482	5.86165	5.89946	5.87247	5.77192		Pea15a	0.0750351	0.289651	0.0747716	0.362859	0.0030067	0.326121	0.541381	0.0309965	0.489846	ENSMUSG00000013698	18611
	ENSMUSG00000013707	0.243682	0.865041	1.14589	1.23368	1.08686	1.571	0.222391	0.68854	1.38352	0.988908	1.27708	1.53522	0.889989	0.64831		Timm23	-0.0128574	0.0518241	-0.0292501	0.882901	0.556198	0.720011	0.933994	0.707044	0.823881	ENSMUSG00000013701	53600
	ENSMUSG00000013736	4.89542	4.75781	5.24779	4.9415	5.14402	5.02465	5.14142	5.2918	5.24247	5.02702	5.15958	5.24015	5.13282	5.16221		Tnfaip8l2	0.182764	0.0920743	-0.10825	0.594313	0.796859	0.754901	0.73787	0.878152	0.848018	ENSMUSG00000013707	69769
	ENSMUSG00000013766	0.16511	0.366034	1.18797	-0.746747	-0.216839	0.268254	0.359838	0.502547	-0.0774092	-0.595485	0.447626	-1.07103	1.0079	-2.10078		Trnt1	0.0502721	0.128786	0.105115	0.600934	0.195164	0.254923	0.742911	0.369887	0.411109	ENSMUSG00000013736	70047
	ENSMUSG00000013787	7.64659	7.78917	7.54002	7.52722	7.1828	7.29104	7.02785	7.13682	7.25637	7.25063	7.17039	6.97098	7.18303	7.86898		Ly6g6e	-0.518254	-1.40142	-0.0443071	0.403151	0.0673809	0.937235	0.579727	0.194225	0.962196	ENSMUSG00000013766	70274
	ENSMUSG00000013822	4.55619	4.57716	4.80482	4.83967	4.82219	4.62736	4.66806	4.66274	4.52705	4.71923	4.85997	4.77798	4.76047	4.87831		Ehmt2	-0.529411	-0.37906	-0.55403	0.00781354	0.0424879	0.00350175	0.0415172	0.146401	0.0182628	ENSMUSG00000013787	110147
	ENSMUSG00000013833	5.82273	5.74099	5.76743	5.67486	5.35233	5.344	5.33241	5.42421	5.40871	5.35787	5.27897	5.21432	5.47204	5.69173		Elof1	-0.121253	0.0170287	-0.090681	0.196905	0.851784	0.30319	0.362708	0.914324	0.465757	ENSMUSG00000013822	66126
	ENSMUSG00000013846	5.09041	5.09379	5.855	4.92046	4.68718	5.24148	4.16198	4.27435	5.09481	4.74667	4.34435	5.42028	5.45916	4.78121		Med16	-0.532077	-0.389823	-0.475649	0.0001445	0.00190548	0.000216392	0.0038621	0.0249468	0.00268865	ENSMUSG00000013833	216154
	ENSMUSG00000013858	6.69671	6.70226	6.75638	6.68966	6.88821	6.83037	6.7756	6.89045	6.69883	6.76742	6.86797	6.71665	6.84564	6.82169		St3gal1	-0.640561	-0.115285	-0.746694	0.0365577	0.67404	0.014059	0.116691	0.79521	0.0493268	ENSMUSG00000013846	20442
	ENSMUSG00000013878	4.95101	4.8598	5.14364	4.976	4.96617	4.9994	4.96596	5.08689	5.03128	5.11873	5.07532	4.96572	5.17395	5.25875		Tmem259	-0.0621802	-0.0110494	0.047259	0.36383	0.869702	0.452987	0.542245	0.924895	0.612343	ENSMUSG00000013858	216157
	ENSMUSG00000013921	8.69265	8.74182	8.73849	8.68861	9.12889	8.97606	9.17175	9.25701	8.81524	8.93951	9.15428	8.61635	8.7841	8.70379		Rnf170	-0.0333806	0.0524653	-0.0640967	0.672616	0.510663	0.396627	0.797354	0.669979	0.55977	ENSMUSG00000013878	77733
	ENSMUSG00000013973	4.9422	4.89638	4.93715	4.84769	4.85221	4.59122	4.82469	4.83356	4.88932	4.82797	4.91168	4.89135	5.03502	5.05988		Clip3	0.125409	-0.107751	0.329955	0.199089	0.263045	0.00198607	0.365389	0.446207	0.0121997	ENSMUSG00000013921	76686
	ENSMUSG00000013974	-1.21455	-1.85261	-1.16952	-1.59978	-1.55591	-0.930085	-0.514165	0.0382015	-1.42393	-1.36042	-0.433518	2.20255	-2.35089	-2.51356		Dedd	-0.159933	-0.006948	-0.216121	0.0783132	0.935163	0.0178634	0.195907	0.964061	0.0590023	ENSMUSG00000013973	21945
	ENSMUSG00000013997	5.13232	4.9791	5.32669	5.14964	5.18554	4.75265	5.13827	5.09451	5.06207	4.89176	5.3133	5.12256	5.31504	5.28477		Mcemp1	0.327454	0.614975	0.847533	0.775347	0.602762	0.430523	0.866389	0.742941	0.592002	ENSMUSG00000013974	69189
	ENSMUSG00000014030	-2.04316	-2.55323	2.42126	-2.16152	0.385652	0.268254	-0.398766	1.37092	3.47342	3.77567	2.84013	2.47117	0.692809	-0.934634		Nit1	-0.193875	-0.00363122	-0.190163	0.113015	0.975063	0.100928	0.251057	0.986768	0.209629	ENSMUSG00000013997	27045
	ENSMUSG00000014039	4.58665	4.69753	4.12699	4.25229	4.17245	3.72595	4.23974	4.43899	3.92567	4.06107	4.33992	3.87294	4.1849	4.04226		Pax5	5.01904	2.39286	1.94841	0.000578095	0.0815109	0.147122	0.00795189	0.218557	0.27502	ENSMUSG00000014030	18507
	ENSMUSG00000014074	5.2102	5.23105	5.34074	5.32456	5.43893	5.22323	5.41556	5.29646	5.35792	5.39836	5.4053	5.42782	5.20823	5.42967		Prdm15	-0.437957	-0.494595	-0.352671	0.0393854	0.0258165	0.0751373	0.122763	0.108252	0.169317	ENSMUSG00000014039	114604
	ENSMUSG00000014075	3.00445	2.95105	3.16324	3.03634	3.24536	3.21578	2.93336	3.35811	3.13864	3.28204	3.10342	3.03414	3.00149	3.23243		Rnf168	-0.0182953	-0.00988864	-0.020787	0.824028	0.904975	0.78805	0.898103	0.946622	0.870779	ENSMUSG00000014074	70238
	ENSMUSG00000014077	7.04958	7.17866	7.35388	7.15955	7.22427	7.36189	7.11235	6.81919	7.17131	7.0819	6.90521	7.54825	7.36323	7.31606		Dynlt2b	0.0235011	-0.0375588	0.0593717	0.845099	0.762848	0.612368	0.911579	0.855955	0.744557	ENSMUSG00000014075	66061
	ENSMUSG00000014158	0.0820118	2.11255	1.51991	3.54378	3.30083	3.89363	1.65496	1.0011	2.29551	3.40371	3.63914	4.71285	2.57448	1.25063		Chp1	-0.261822	0.128403	-0.143589	0.0535543	0.317688	0.230037	0.151294	0.502928	0.381373	ENSMUSG00000014077	56398
	ENSMUSG00000014164	6.59735	6.46977	5.6023	6.26472	5.5598	5.07406	5.69752	5.91692	5.26028	5.23657	5.85551	4.42422	5.59961	5.37425		Trpv4	1.17747	1.03324	0.458609	0.232509	0.31273	0.650322	0.405636	0.497835	0.773501	ENSMUSG00000014158	63873
	ENSMUSG00000014177	4.50128	4.44229	4.92165	4.69011	4.66622	4.35296	4.6312	4.53916	4.6859	4.61543	4.66462	4.7944	4.70917	4.74109		Klhl3	-0.917251	-1.2296	-0.757349	0.0115976	0.00203846	0.0216309	0.0546311	0.0257534	0.0678095	ENSMUSG00000014164	100503085
	ENSMUSG00000014195	7.31479	7.18606	7.20173	7.10707	7.28397	7.27657	7.21444	7.25446	7.27136	7.26822	7.21405	7.28415	7.2989	7.42039		Tvp23b	-0.115247	0.0196058	-0.178466	0.246548	0.840171	0.0720228	0.422329	0.906394	0.164212	ENSMUSG00000014177	67510
	ENSMUSG00000014198	-1.01839	-2.55323	0.136821	-0.127893	4.65349	3.91328	5.21275	5.3503	3.31572	4.16485	4.89666	2.05462	3.37512	-0.0185206		Dnajc7	-0.080573	0.0371375	-0.0329901	0.327502	0.646714	0.659376	0.5076	0.774468	0.780974	ENSMUSG00000014195	56354
	ENSMUSG00000014226	5.76895	5.8001	6.04585	5.7046	5.86592	5.83099	5.99921	5.74754	6.14669	6.09099	5.82569	6.36591	6.0736	6.38428		Zfp385c	5.30781	2.86441	6.00943	0.00128986	0.0646636	0.000427373	0.0131844	0.188984	0.00422942	ENSMUSG00000014198	278304
	ENSMUSG00000014232	4.24157	4.2047	4.29322	4.28286	4.16917	4.10487	4.19212	4.2061	4.03374	4.23211	4.26219	4.15836	4.29129	4.42675		Cacybp	0.0629698	0.352383	-0.0555833	0.58519	0.0078911	0.605197	0.730794	0.0540073	0.739676	ENSMUSG00000014226	12301
	ENSMUSG00000014243	1.95703	1.4472	2.34892	2.34057	2.63516	2.38226	2.04977	2.07411	1.91041	2.07122	2.35158	2.65708	2.3247	2.28505		Cluap1	-0.202351	-0.0622929	-0.173716	0.0368458	0.487384	0.0577564	0.117196	0.65259	0.140588	ENSMUSG00000014232	76779
	ENSMUSG00000014245	2.57378	2.7714	2.73687	2.44293	2.45131	2.28504	2.60041	2.80838	2.36873	2.72567	3.02825	2.44764	3.05726	3.04235		Zswim7	-0.0421366	0.33737	0.168391	0.855517	0.15115	0.447517	0.917784	0.317486	0.607269	ENSMUSG00000014243	69747
	ENSMUSG00000014294	4.7537	4.82498	4.98865	4.90517	5.22908	5.32456	5.20365	5.17457	5.24334	5.31198	5.3065	5.3234	5.26854	5.18937		Pigl	-0.0436203	0.088092	-0.174436	0.828646	0.662688	0.390746	0.901242	0.786136	0.553984	ENSMUSG00000014245	327942
	ENSMUSG00000014301	3.75211	3.76763	3.94805	3.9021	4.34035	4.27347	4.0337	3.89328	4.10146	4.16963	4.01686	4.17805	4.11933	4.44273		Ndufa2	0.29121	0.299284	0.276898	0.00140776	0.00121366	0.00133095	0.0139649	0.0199208	0.00917878	ENSMUSG00000014294	17991
	ENSMUSG00000014303	3.36233	3.92499	4.06625	3.86676	4.225	4.10208	3.77642	3.79627	3.84457	4.05094	4.08298	4.09747	4.21586	4.02694		Pam16	0.131341	0.317215	0.198377	0.286287	0.0184666	0.103186	0.466525	0.0892699	0.212947	ENSMUSG00000014301	66449
	ENSMUSG00000014313	6.90974	6.96096	6.98762	6.96193	6.97516	7.09273	7.09276	6.90617	7.17003	7.10899	7.07156	7.22827	7.13685	6.91549		Glis2	0.0580618	0.199892	0.0642667	0.696163	0.192847	0.655057	0.814859	0.367193	0.777441	ENSMUSG00000014303	83396
	ENSMUSG00000014329	2.9469	3.12846	3.9365	3.84021	3.42584	3.91977	3.07984	3.16259	3.73807	3.71712	3.70958	4.03962	3.84007	3.60679		Cox6c	0.0329576	0.0435158	-0.0261366	0.727838	0.646095	0.764841	0.835849	0.774035	0.855031	ENSMUSG00000014313	12864
	ENSMUSG00000014349	6.49165	6.53005	6.63234	6.52272	6.54314	6.49866	6.46971	6.57164	6.48187	6.44999	6.57253	6.64409	6.66895	6.8098		Bicc1	0.118997	0.275691	-0.177301	0.60139	0.238136	0.44582	0.743179	0.418856	0.60597	ENSMUSG00000014329	83675
	ENSMUSG00000014353	5.21752	5.27139	5.62354	5.29162	5.77092	5.46435	5.7594	5.74404	5.75609	5.6945	5.75585	5.43232	5.41181	5.80233		Ube2z	-0.171674	0.068935	-0.11118	0.0191715	0.30286	0.0840556	0.0762171	0.487935	0.183764	ENSMUSG00000014349	268470
	ENSMUSG00000014355	6.67561	6.515	6.47448	6.61096	6.94066	6.59612	7.0149	7.08322	6.79327	6.86165	7.08487	6.28772	6.54154	6.42673		Tmem87b	0.255787	0.106476	0.247445	0.0330261	0.34367	0.0282889	0.109225	0.527044	0.0830936	ENSMUSG00000014353	72477
	ENSMUSG00000014361	5.57935	5.52104	5.12215	5.41728	4.77988	4.77431	4.50351	4.90414	4.53502	3.99923	4.60304	4.34045	4.463	4.33957		Anapc1	0.215698	-0.245476	0.252056	0.104087	0.0678227	0.0456178	0.23701	0.194756	0.118025	ENSMUSG00000014355	17222
	ENSMUSG00000014402	5.58877	5.49398	5.876	5.64907	5.84926	5.81541	5.89701	5.8023	5.92491	5.94917	5.81134	5.92514	5.88028	5.88535		Mertk	-1.19348	-1.13161	-0.761292	9.57E-06	1.95E-05	0.000294081	0.00131972	0.00431626	0.00328721	ENSMUSG00000014361	17289
	ENSMUSG00000014418	4.22448	4.42093	4.48861	4.38312	4.67043	4.65097	4.82765	5.01846	4.67872	4.70424	4.82867	4.59193	4.35588	4.52184		Tsg101	0.115229	0.151738	0.102374	0.141962	0.0607244	0.159939	0.2919	0.181139	0.291904	ENSMUSG00000014402	22088
	ENSMUSG00000014426	5.90964	5.96785	6.14264	6.01108	6.26777	6.13011	6.2607	6.28111	6.11379	6.21632	6.34807	6.11267	6.12995	6.45944		Hps5	0.226603	0.027552	0.327983	0.0486268	0.802148	0.00544281	0.141908	0.88123	0.0249666	ENSMUSG00000014418	246694
	ENSMUSG00000014444	3.70547	4.18785	4.08307	4.07236	3.96148	4.33849	3.24865	3.28305	3.94375	3.81608	3.93797	4.76138	3.97651	3.58603		Map3k4	0.0894425	0.132555	0.139672	0.326853	0.155412	0.109769	0.507161	0.323277	0.222885	ENSMUSG00000014426	26407
	ENSMUSG00000014470	5.17053	4.85184	4.67768	4.93809	4.68301	4.54157	4.61068	4.63282	4.27424	4.54264	4.82233	4.17117	4.60543	4.68689		Piezo1	-0.259778	0.0380565	-0.422253	0.376597	0.894277	0.15731	0.5549	0.940017	0.2883	ENSMUSG00000014444	234839
	ENSMUSG00000014496	6.31528	6.15632	6.22957	6.44027	6.66333	6.38243	6.58723	6.66051	6.57763	6.35444	6.65159	6.33498	6.36771	5.72533		Rnf166	-0.488892	-0.533478	-0.37881	0.00895841	0.00593435	0.0253315	0.0457973	0.0463893	0.0764991	ENSMUSG00000014470	68718
	ENSMUSG00000014498	6.67738	6.8205	6.66716	6.64893	6.97175	6.86779	6.90337	6.92404	6.83908	6.85196	6.94954	6.91951	6.90384	6.8165		Ankrd28	0.114334	-0.239438	0.200576	0.458538	0.1345	0.171089	0.62923	0.296872	0.306456	ENSMUSG00000014496	105522
	ENSMUSG00000014503	1.2864	0.480599	2.12896	0.479229	1.44296	0.688908	1.10963	1.8323	1.80883	1.40387	1.74781	2.11562	2.07741	2.36845		Ankrd52	0.0479227	0.0817654	0.125648	0.567547	0.33488	0.120012	0.717025	0.518634	0.237927	ENSMUSG00000014498	237615
	ENSMUSG00000014504	4.65653	4.77534	4.89966	4.44433	4.65349	4.5666	4.68451	4.56711	4.73864	4.74458	4.40079	4.85156	4.9269	4.85825		Pkd2l2	0.452457	1.07263	0.130292	0.215728	0.00647204	0.719281	0.385341	0.0485295	0.823542	ENSMUSG00000014503	53871
	ENSMUSG00000014547	5.04725	5.26141	5.15169	5.0489	5.5415	5.56426	5.55629	5.43725	5.5995	5.47986	5.45124	5.38776	5.47204	5.21438		Srp19	-0.185782	0.0918598	-0.15989	0.131024	0.4354	0.16802	0.276602	0.608509	0.30261	ENSMUSG00000014504	66384
	ENSMUSG00000014550	6.11169	6.07773	6.16256	6.16769	6.21244	6.1245	6.17365	6.22957	6.14539	6.23953	6.17965	5.97026	5.99009	6.15335		Wdfy2	0.253162	0.133657	0.310327	0.0199253	0.189727	0.00412546	0.0780781	0.363543	0.020543	ENSMUSG00000014547	268752
	ENSMUSG00000014551	5.10364	4.42451	5.22678	4.71954	4.96638	4.51179	4.78557	4.88206	4.91093	4.7736	4.99864	5.07727	5.26262	5.21438		Rbsn	-0.0706502	-0.186178	-0.0324744	0.316512	0.0169893	0.61419	0.497044	0.0851799	0.745917	ENSMUSG00000014550	78287
	ENSMUSG00000014554	4.01644	3.62215	3.84083	3.93358	4.46241	3.8737	4.35109	4.62524	4.10778	4.19581	4.66107	3.80048	4.05394	3.82916		Mrps25	-0.101567	0.225763	-0.162722	0.515662	0.157356	0.281833	0.676569	0.325442	0.442019	ENSMUSG00000014551	64658
	ENSMUSG00000014592	8.44523	8.51151	8.86242	8.6901	9.01432	8.99559	8.85277	8.88899	8.74822	8.92746	8.79177	8.82908	8.69571	8.84279		Dguok	0.337566	-0.0643808	0.395908	0.0756232	0.735746	0.0346022	0.191027	0.837398	0.0965298	ENSMUSG00000014554	27369
	ENSMUSG00000014599	4.45249	4.89121	5.28852	5.53784	5.31241	5.86335	5.33241	5.44588	5.8708	5.47482	5.47368	5.61903	5.52245	5.26096		Camta1	0.0650084	0.0662393	0.223406	0.454879	0.445414	0.0131782	0.625971	0.617277	0.0472283	ENSMUSG00000014592	100072
	ENSMUSG00000014601	5.93797	6.34866	6.39026	6.11993	6.33706	6.27513	6.33135	6.34362	6.19026	6.20038	6.29981	6.04469	6.13482	6.43546		Csf1	0.424087	0.323682	0.350181	0.0665535	0.154062	0.102473	0.175694	0.321433	0.212035	ENSMUSG00000014599	12977
	ENSMUSG00000014602	10.5978	10.6602	10.6926	10.569	10.4205	10.6522	10.2697	10.1944	10.6169	10.5962	10.2865	10.6337	10.5262	10.8612		Strip1	-0.0983081	-0.0885217	0.0347886	0.370154	0.418962	0.728422	0.547957	0.594718	0.829208	ENSMUSG00000014601	229707
	ENSMUSG00000014603	-0.691562	-0.622152	-0.0461796	-1.0305	-3.09401	-3.09401	-2.51109	-1.40723	-2.0297	-2.68018	-2.47836	-1.99029	-0.41811	-0.198879		Kif1a	-0.260197	-0.0522222	-0.33311	0.0632014	0.69034	0.0143276	0.169241	0.806947	0.0500745	ENSMUSG00000014602	16560
	ENSMUSG00000014606	6.01839	6.07545	6.4026	6.20355	6.26219	6.27133	6.23636	6.22957	6.22148	6.20723	6.19077	6.39389	6.39096	6.63894		Alx3	-2.76404	-0.590206	-2.99225	0.00440077	0.335021	0.00211119	0.0286106	0.51872	0.0127002	ENSMUSG00000014603	11694
	ENSMUSG00000014633	3.29012	3.11078	3.06505	3.20397	3.21103	3.2263	3.25747	3.23408	3.21011	3.32748	3.36143	3.73394	3.23705	3.00113		Slc25a11	-0.0976403	0.205423	-0.0128714	0.225663	0.0190132	0.859162	0.397383	0.0905775	0.915176	ENSMUSG00000014606	67863
	ENSMUSG00000014668	5.27477	5.39523	5.20645	5.21516	5.42152	5.41924	5.67135	5.71578	5.20637	5.46342	5.69118	5.05992	5.25071	5.13563		Cmc2	0.010767	0.10085	-0.0182831	0.948905	0.557483	0.911656	0.972626	0.708057	0.947201	ENSMUSG00000014633	66531
	ENSMUSG00000014704	-3.09401	-3.09401	-3.09401	-3.09401	2.56441	2.63988	0.854441	0.502547	0.723	0.708861	-0.316909	2.14519	1.84367	-3.09401		Chfr	0.0532487	-0.224118	0.199237	0.676368	0.102219	0.11028	0.799762	0.251019	0.223646	ENSMUSG00000014668	231600
	ENSMUSG00000014748	5.20038	5.24327	5.48696	5.32647	6.02424	5.92918	6.11296	6.38347	5.78981	5.88131	6.22002	5.6256	5.8312	5.29333		Hoxa2	5.27059	4.61924	6.55622	0.0309119	0.0625793	0.0075374	0.105071	0.184929	0.0315504	ENSMUSG00000014704	15399
	ENSMUSG00000014763	6.39167	6.25418	6.57006	6.15267	6.50114	6.53082	6.55807	6.41567	6.52255	6.61884	6.53617	6.49134	6.49054	6.73163		Tex261	0.521103	0.169442	0.712153	0.00252877	0.252769	0.000104597	0.0199829	0.435883	0.00170003	ENSMUSG00000014748	21766
	ENSMUSG00000014767	4.81931	4.67364	4.49282	4.79336	5.2002	4.62736	5.29433	5.31777	4.91093	5.0253	5.2836	4.35633	4.84212	4.61699		Fam120b	0.0880648	0.134841	0.0717899	0.356976	0.167377	0.41523	0.535387	0.336928	0.577332	ENSMUSG00000014763	67544
	ENSMUSG00000014769	6.08526	6.239	6.47555	6.19833	6.40444	6.56332	6.33344	6.24325	6.36371	6.31902	6.09272	6.47906	6.39367	6.61438		Tbp	0.249577	-0.205374	0.331936	0.176302	0.281475	0.0646253	0.337122	0.465665	0.152438	ENSMUSG00000014767	21374
	ENSMUSG00000014771	3.05979	3.06561	3.29422	2.8033	3.40574	3.81222	3.39177	3.48912	3.47342	3.62003	3.75024	3.52495	3.50112	3.76289		Psmb1	-0.120311	0.151874	0.0487934	0.262729	0.16324	0.61655	0.440469	0.33186	0.748106	ENSMUSG00000014769	19170
	ENSMUSG00000014773	2.55849	2.11255	2.61878	2.03822	2.95856	2.76053	2.02931	2.24205	2.83706	2.76749	2.46993	3.03414	2.94347	3.24131		Pdcd2	0.444161	0.462339	0.390978	0.00682854	0.00598781	0.0130838	0.0380072	0.0464429	0.0469647	ENSMUSG00000014771	18567
	ENSMUSG00000014776	4.51718	4.39924	4.67399	4.62004	4.1424	4.49884	3.97136	3.96784	4.43203	4.52079	4.38366	4.73489	4.61939	5.14512		Dll1	0.258994	0.680737	0.0747625	0.257952	0.00679306	0.737723	0.434804	0.0498997	0.83616	ENSMUSG00000014773	13388
	ENSMUSG00000014778	2.49566	2.57908	3.06505	2.71254	3.21103	3.40351	2.68132	3.41195	3.1697	3.00976	3.38744	3.39564	2.70242	3.14052		Nol3	-0.230661	0.195438	-0.502131	0.115191	0.167059	0.00260425	0.254055	0.336676	0.0147699	ENSMUSG00000014776	78688
	ENSMUSG00000014782	2.37867	2.11255	1.26861	1.13228	2.75121	2.28504	3.62783	3.72007	2.62929	2.77571	3.5266	1.76203	2.83597	2.60692		Fhod1	0.329042	0.326347	0.369852	0.135619	0.151057	0.0898019	0.282496	0.317402	0.192481	ENSMUSG00000014778	234686
	ENSMUSG00000014786	5.50354	5.61966	5.21919	5.10796	5.91829	5.66895	6.03172	6.24942	5.50726	5.75396	5.91485	5.09821	5.46948	5.654		Plekhg4	1.14706	0.546687	1.35736	0.0244607	0.28506	0.00831551	0.0898769	0.469659	0.0340568	ENSMUSG00000014782	102075
	ENSMUSG00000014791	-0.30854	-0.213009	0.964113	1.50105	2.70261	2.06841	2.45457	2.30031	2.19844	2.25883	2.33385	2.17415	1.71086	1.93722		Slc9a5	0.237114	-0.0541726	0.520584	0.214293	0.773712	0.00856717	0.383614	0.863567	0.0348952	ENSMUSG00000014786	277973
	ENSMUSG00000014813	1.61672	1.68083	1.48658	1.94162	0.385652	0.688908	-0.0993835	0.0382015	1.27343	1.58317	0.689863	0.968125	0.692809	2.64755		Elmo3	1.70137	1.43997	1.86144	0.000222866	0.00126643	7.62E-05	0.00478657	0.0202438	0.00139669	ENSMUSG00000014791	234683
	ENSMUSG00000014837	4.7266	4.69753	4.96767	4.73403	4.78767	4.73067	4.67137	4.74894	4.87054	4.74458	4.93539	4.47458	4.75627	5.23675		Stc1	-0.607474	-0.337445	-1.60577	0.149679	0.401816	0.00353082	0.301987	0.579748	0.0183678	ENSMUSG00000014813	20855
	ENSMUSG00000014846	4.97424	5.14246	5.90316	5.89334	6.89723	7.31464	6.54641	6.51741	6.79991	6.58708	6.42753	7.27874	6.71411	6.65398		Matcap1	-0.0646365	-0.058397	-0.134476	0.632469	0.669209	0.305675	0.767291	0.791685	0.468394	ENSMUSG00000014837	74356
	ENSMUSG00000014850	4.20005	4.12318	4.2463	4.26432	4.25901	4.2892	4.29649	4.51885	4.57037	4.33582	4.26706	4.39376	4.20356	4.21893		Tppp3	0.995475	1.30594	1.25118	0.00148353	0.000154786	0.000113931	0.0143589	0.00804673	0.0017967	ENSMUSG00000014846	67971
	ENSMUSG00000014856	3.74652	3.70107	3.97306	3.81316	4.11171	3.98932	4.26621	4.34063	4.09705	4.16485	4.3085	3.99567	4.13393	4.03717		Msh3	0.0484021	-0.0190789	0.0476166	0.649209	0.861003	0.641743	0.780513	0.91995	0.767268	ENSMUSG00000014850	17686
	ENSMUSG00000014859	4.86041	5.00086	4.68137	4.75123	5.0334	4.68947	5.01881	5.22557	4.72128	4.83585	5.23189	4.48617	4.88128	4.56491		Tmem208	0.254354	0.147804	0.289218	0.0225622	0.168577	0.00926651	0.0850492	0.338589	0.0368192	ENSMUSG00000014856	66320
	ENSMUSG00000014867	5.84337	5.91407	5.99787	5.88946	5.88963	5.99522	5.75005	5.89975	5.946	5.98775	5.97184	6.12013	5.8648	6.18706		E2f4	-0.0256644	-0.291669	0.083067	0.872271	0.0949395	0.582105	0.927588	0.240031	0.723062	ENSMUSG00000014859	104394
	ENSMUSG00000014873	4.34521	4.65241	4.58624	4.39776	4.47211	4.41401	4.41952	4.34063	4.51097	4.49364	4.51925	4.39683	4.57231	4.59638		Surf4	-0.0715627	0.0542396	-0.115854	0.419896	0.53908	0.171213	0.594704	0.692626	0.306617	ENSMUSG00000014867	20932
	ENSMUSG00000014905	5.42353	5.08023	5.55486	5.47019	5.38092	5.56718	5.36134	5.49452	5.57843	5.53538	5.33351	5.62298	5.515	5.72217		Surf2	-0.118752	-0.0757485	-0.17356	0.219209	0.43036	0.0717333	0.389631	0.603695	0.163774	ENSMUSG00000014873	20931
	ENSMUSG00000014907	4.04414	3.83093	4.18008	4.13923	3.86174	3.99548	3.86568	3.86865	4.21094	4.20193	4.13499	4.03568	4.04707	4.23235		Dnajb9	-0.0266719	0.147707	-0.0177247	0.801425	0.178589	0.85837	0.884251	0.350685	0.91481	ENSMUSG00000014905	27362
	ENSMUSG00000014932	3.71928	3.46403	4.06625	3.81861	4.27017	3.9518	4.37562	4.58284	4.279	4.22312	4.47545	4.02379	4.22197	3.92042		Naf1	0.00817812	-0.0346084	-0.237947	0.928162	0.710482	0.0188869	0.961169	0.820708	0.0614609	ENSMUSG00000014907	234344
	ENSMUSG00000014956	8.15693	7.8547	8.08209	8.04994	7.91752	7.99092	8.04228	8.02509	8.02545	7.99817	7.9619	7.93953	7.99302	7.86289		Yes1	0.42785	0.186553	0.451799	0.0114632	0.241342	0.00669467	0.0542655	0.422606	0.0290263	ENSMUSG00000014932	22612
	ENSMUSG00000014959	6.33784	6.25519	6.49558	6.27863	6.20082	6.39647	6.15252	6.17482	6.24233	6.37825	6.19814	6.29433	6.32433	6.62798		Ppp1cb	-0.17017	-0.199054	-0.130367	0.0609159	0.0317415	0.112202	0.165083	0.122744	0.226424	ENSMUSG00000014956	19046
	ENSMUSG00000014980	4.11911	4.00852	4.40189	4.026	4.45754	4.15256	4.14782	4.20995	4.19089	4.40103	4.20014	4.11251	4.166	4.2762		Gorasp2	-0.19807	-0.0203823	-0.198562	0.0559532	0.832415	0.0408659	0.155877	0.901578	0.108933	ENSMUSG00000014959	70231
	ENSMUSG00000015002	7.1287	7.36731	7.66493	7.39118	7.64117	7.68087	7.67464	7.82589	7.48967	7.64992	7.63454	7.60785	7.59405	6.59893		Tsen15	0.0132721	-0.0446882	0.0158122	0.898396	0.675764	0.874227	0.943632	0.796567	0.924118	ENSMUSG00000014980	66637
	ENSMUSG00000015013	4.31823	4.20044	4.27098	4.13487	4.36689	4.43683	4.2308	4.1844	4.41052	4.35789	4.23399	4.41818	4.28173	4.82321		Efr3a	0.0739812	-0.215797	0.230036	0.716037	0.295862	0.232787	0.827655	0.480652	0.384624	ENSMUSG00000015002	76740
	ENSMUSG00000015016	4.20987	4.17089	4.46742	4.27626	4.74831	4.60739	4.77639	4.99219	4.71778	4.79195	4.8255	4.45405	4.59604	4.68038		Trappc2l	-0.0207535	0.197913	-0.0129127	0.870713	0.135885	0.915954	0.927074	0.298564	0.949861	ENSMUSG00000015013	59005
	ENSMUSG00000015023	4.43581	4.57487	4.6659	4.60605	4.97349	4.65634	4.95073	5.04585	4.75256	4.80231	4.9404	4.5069	4.76144	4.61132		Acsf3	0.372136	0.198805	0.417178	0.00152223	0.0582026	0.000406351	0.0145777	0.176536	0.00409781	ENSMUSG00000015016	257633
	ENSMUSG00000015027	2.11168	2.37203	3.08746	2.42875	2.9447	3.2263	2.78259	2.76766	3.17991	3.11068	2.98347	2.91907	2.97277	3.36017		Ddx19a	0.130127	-0.050732	0.249039	0.208332	0.624085	0.0185702	0.376453	0.758548	0.060737	ENSMUSG00000015023	13680
	ENSMUSG00000015053	1.95703	2.61714	3.45794	2.44293	2.8586	3.40351	2.64143	2.88652	2.88776	3.41954	2.98347	3.90785	2.94347	2.36845		Galns	0.470661	0.495291	0.342852	0.0248481	0.0212381	0.0860814	0.0907669	0.0963565	0.186838	ENSMUSG00000015027	50917
	ENSMUSG00000015083	-1.44164	-1.38305	-0.373281	-0.0463687	-0.828498	0.000711215	-0.928861	-0.97996	-0.178106	-0.159609	-0.560387	-0.711811	0.289093	-0.105883		Gata2	0.39536	0.428572	0.23509	0.302357	0.275245	0.53132	0.482987	0.459277	0.681373	ENSMUSG00000015053	14461
	ENSMUSG00000015085	3.02684	3.37796	3.42313	2.92957	3.01271	2.9752	2.55575	2.41021	3.63796	3.75087	2.98347	3.35194	3.5794	4.22341		C8g	0.478385	0.557769	0.0621268	0.303753	0.234227	0.893685	0.4841	0.414771	0.936669	ENSMUSG00000015083	69379
	ENSMUSG00000015087	7.34183	7.26811	7.20109	7.09477	7.10858	6.9454	7.11539	7.07906	7.01687	7.03217	7.13179	6.9381	7.05361	7.21717		Entpd2	0.177443	0.429729	-0.55275	0.48609	0.100812	0.0590565	0.652663	0.2487	0.142839	ENSMUSG00000015085	12496
	ENSMUSG00000015090	8.39259	7.96059	10.0374	8.14953	8.89549	9.17454	8.18929	9.03499	9.496	8.86875	9.95307	9.02131	9.79753	9.35977		Rabl6	-0.295426	-0.251596	-0.252529	0.00853367	0.0204838	0.0133258	0.0442417	0.0942484	0.0476027	ENSMUSG00000015087	227624
	ENSMUSG00000015092	5.86994	5.97886	5.95434	5.82728	6.03573	5.90975	6.17249	6.18517	6.06368	6.17807	6.27563	6.03288	6.28399	6.10797		Ptgds	0.680422	0.666863	0.100382	0.124657	0.130623	0.794828	0.268162	0.290935	0.87514	ENSMUSG00000015090	19215
	ENSMUSG00000015093	-1.71128	-1.85261	-2.01103	-1.59978	0.0130918	0.0955131	-0.928861	-2.01698	-1.69525	-0.982246	-0.433518	0.255451	0.289093	-1.78021		Edf1	0.136314	0.138304	0.0814383	0.172191	0.167181	0.369781	0.33168	0.336727	0.533813	ENSMUSG00000015092	59022
	ENSMUSG00000015094	7.32725	7.5938	7.3382	7.34613	7.41228	7.35831	7.51602	7.52822	7.25214	7.43385	7.53865	7.12727	7.27558	7.62162		Clic3	0.849505	1.56135	1.21576	0.337644	0.0751859	0.153015	0.517339	0.207639	0.282727	ENSMUSG00000015093	69454
	ENSMUSG00000015095	6.22254	6.37297	6.2371	6.24158	6.19058	6.30396	6.22291	6.19799	6.26288	6.17107	6.31795	6.14687	6.32148	6.42479		Npdc1	-0.122373	-0.154068	-0.0354665	0.34246	0.235895	0.762092	0.521949	0.416416	0.853018	ENSMUSG00000015094	18146
	ENSMUSG00000015112	1.39367	1.58163	2.5559	2.45698	3.01271	3.30775	2.66814	2.73987	2.99572	2.9529	3.02825	3.72907	3.08435	2.26778		Fbxw5	-0.147005	-0.0655641	-0.127405	0.117661	0.468471	0.141102	0.257957	0.636295	0.266837	ENSMUSG00000015095	30839
	ENSMUSG00000015120	6.63427	6.58069	6.76509	6.618	6.66438	6.66632	6.72082	6.84877	6.72433	6.83486	6.72396	6.56837	6.70103	7.08657		Slc25a13	0.865177	0.983358	0.841279	0.0297202	0.0168152	0.0314102	0.102488	0.0848331	0.0898052	ENSMUSG00000015112	50799
	ENSMUSG00000015126	3.37111	3.40723	3.43191	3.55034	3.4845	3.64206	3.68781	3.67674	3.66727	3.77157	3.75024	3.38948	3.41835	3.53641		Ube2i	-0.0178481	0.04154	-0.012207	0.864186	0.691179	0.899256	0.922914	0.8073	0.939566	ENSMUSG00000015120	22196
	ENSMUSG00000015127	5.78307	5.65516	5.87446	5.90077	5.81711	5.67856	5.81113	5.91173	5.6481	5.65228	5.95857	5.48409	5.74454	5.98387		Tsr3	0.16489	-0.0895545	0.0983286	0.111331	0.397514	0.319231	0.248367	0.576167	0.482193	ENSMUSG00000015126	68327
	ENSMUSG00000015133	2.60388	2.34203	3.5003	3.0175	2.79822	3.21578	2.42354	2.52866	3.14907	2.84766	2.92547	3.11106	3.11095	2.66085		Unkl	-0.180457	-0.162443	-0.08599	0.125063	0.16534	0.415958	0.268731	0.334519	0.578098	ENSMUSG00000015127	74154
	ENSMUSG00000015134	-0.55228	-1.02937	-1.16952	-1.38409	0.465487	1.0142	-0.0993835	0.629168	0.105074	0.223573	0.897214	-0.340101	0.54459	-0.298285		Lrrk1	-0.0365779	0.00393191	-0.223338	0.878166	0.987138	0.359154	0.931558	0.993129	0.52355	ENSMUSG00000015133	233328
	ENSMUSG00000015143	7.21716	6.85144	6.10332	6.72636	5.42652	5.62195	4.91389	5.119	5.43665	5.2306	5.28821	5.63995	5.59018	6.05483		Aldh1a3	1.49991	1.01411	1.65246	0.00332241	0.0404202	0.00133731	0.0238054	0.142204	0.00920857	ENSMUSG00000015134	56847
	ENSMUSG00000015149	6.39275	6.54904	6.84945	6.82105	7.04747	7.36665	6.97667	7.04042	7.24911	7.20418	7.17724	7.29408	7.19551	6.75739		Actn1	-1.54032	-1.05589	-1.5494	3.55E-05	0.000932567	1.76E-05	0.00198995	0.0173627	0.000636107	ENSMUSG00000015143	109711
	ENSMUSG00000015165	7.83721	7.84571	7.70397	7.74823	7.92062	7.75626	7.8995	7.99417	7.65201	7.82598	7.94995	7.47156	7.76865	7.82611		Sirt2	0.428643	0.334584	0.367542	0.00860584	0.0310822	0.0130994	0.0445248	0.121428	0.0470115	ENSMUSG00000015149	64383
	ENSMUSG00000015176	5.92462	5.97153	6.00524	6.0382	5.9671	5.7979	5.99657	5.94914	5.94	5.98154	6.09008	5.80646	6.03592	6.11281		Hnrnpl	-0.103897	-0.188609	0.0209195	0.35264	0.102784	0.836773	0.531005	0.251737	0.902182	ENSMUSG00000015165	15388
	ENSMUSG00000015189	6.23702	5.80972	6.2644	6.18573	6.26498	5.97977	6.32192	6.37333	6.09503	6.25872	6.34807	6.12478	6.1218	6.65979		Nolc1	-0.110272	-0.0957987	-0.144834	0.205253	0.268663	0.0823217	0.372682	0.451804	0.18114	ENSMUSG00000015176	70769
	ENSMUSG00000015202	1.83545	2.34203	2.75097	3.00799	5.42402	4.83052	5.89421	6.0274	4.42775	4.80607	5.85396	3.76759	4.49364	2.68707		Casd1	-0.0186735	0.0849989	0.0239289	0.897869	0.561804	0.859173	0.943416	0.711314	0.915176	ENSMUSG00000015189	213819
	ENSMUSG00000015214	5.50952	5.70314	5.59841	5.48054	5.4039	5.28236	5.67958	5.73703	5.3076	5.37556	5.42007	4.93008	5.30644	5.3823		Cnksr3	2.40905	1.00949	2.97776	0.000539849	0.107973	5.47E-05	0.00768699	0.259276	0.00117131	ENSMUSG00000015202	215748
	ENSMUSG00000015217	4.19986	4.26181	4.37482	4.13032	4.04181	4.22759	3.96561	3.76902	4.47825	4.46088	3.76328	4.36876	4.11349	5.12116		Mtmr1	-0.334211	-0.470444	-0.132144	0.0235099	0.00351466	0.294615	0.0875062	0.0338718	0.456706	ENSMUSG00000015214	53332
	ENSMUSG00000015222	10.2959	9.98243	9.7633	9.60669	9.67571	9.56564	9.48199	9.35946	9.89109	9.79472	9.43974	9.37225	9.56632	9.73378		Hmgb3	-0.117924	0.220287	-0.330861	0.609651	0.338021	0.161446	0.749794	0.521351	0.293998	ENSMUSG00000015217	15354
	ENSMUSG00000015224	4.34075	4.44582	5.42673	4.46533	5.09745	5.37268	5.20365	5.19518	5.3076	5.36742	5.29967	5.32178	4.89665	5.45278		Map2	-0.334773	-0.449716	-0.480132	0.0808013	0.0239661	0.0112213	0.200046	0.103587	0.0420882	ENSMUSG00000015222	17756
	ENSMUSG00000015243	5.30715	5.36199	5.52439	5.71779	6.63016	6.28648	6.30925	6.77621	6.60535	6.47797	6.62905	5.66057	5.73829	5.16858		Cyp2j9	0.531902	0.477684	0.464884	0.0151026	0.0273933	0.0228673	0.0649961	0.11229	0.0707582	ENSMUSG00000015224	74519
	ENSMUSG00000015247	3.37983	2.99025	3.68794	3.31611	3.1994	2.91148	2.87723	2.52866	3.56194	3.05098	3.14468	3.78178	3.68938	3.91489		Abca1	0.963813	-0.0554377	0.9344	2.46E-05	0.724858	1.57E-05	0.00176214	0.830394	0.000608075	ENSMUSG00000015243	11303
	ENSMUSG00000015289	2.81159	2.86929	3.31336	3.44856	3.51296	3.51061	3.47734	3.36723	3.4651	3.50112	3.66064	3.57468	3.56984	3.352		Nipsnap3b	-0.242916	0.376731	-0.55641	0.17659	0.0352886	0.00713521	0.33731	0.130808	0.0304246	ENSMUSG00000015247	66536
	ENSMUSG00000015290	5.91313	5.78346	5.72347	5.81915	5.65652	5.35879	5.85082	5.8063	5.68799	5.68644	5.97814	5.62107	5.75103	5.52457		Lage3	0.293028	0.289532	0.26234	0.0514583	0.0589994	0.0724253	0.147335	0.178013	0.16477	ENSMUSG00000015289	66192
	ENSMUSG00000015291	8.89334	8.95003	9.15354	8.88664	9.07761	9.09395	9.00494	9.0501	9.02282	9.08304	9.00667	8.95791	9.05736	9.40479		Ubl4a	-0.155174	-0.274667	-0.227217	0.241385	0.0504805	0.0767033	0.415856	0.162861	0.17188	ENSMUSG00000015290	27643
	ENSMUSG00000015305	6.45806	6.53171	7.11032	6.6405	6.89903	6.87365	6.73512	6.73808	7.41494	7.25321	7.00661	7.07255	7.0613	7.29597		Gdi1	-0.0631649	0.0744967	-0.00208747	0.510829	0.439319	0.981031	0.672397	0.611684	0.98898	ENSMUSG00000015291	14567
	ENSMUSG00000015312	3.29935	3.28643	3.0763	3.12699	3.39558	3.20519	2.75793	3.1415	3.05237	3.03737	3.21416	2.88443	3.29619	2.26778		Sash1	0.410996	0.363605	0.0387102	0.00624859	0.0127468	0.744563	0.0359866	0.0721286	0.840697	ENSMUSG00000015305	70097
	ENSMUSG00000015314	-1.44164	-0.403125	-0.50117	-2.16152	-1.55591	-0.930085	-1.51314	-1.40723	-0.670521	-1.51227	-0.85347	-0.42444	-2.35089	-1.78021		Gadd45b	-0.231488	-0.506987	-0.171185	0.265549	0.0333309	0.389607	0.443657	0.126355	0.552978	ENSMUSG00000015312	17873
	ENSMUSG00000015335	1.93352	1.63208	1.81666	1.83808	2.12238	2.0916	1.87732	1.90919	2.1577	1.62016	1.54703	1.97455	1.71086	2.08261		Slamf6	-0.00666027	-0.440404	-0.27936	0.991684	0.53835	0.665854	0.995438	0.69206	0.786067	ENSMUSG00000015314	30925
	ENSMUSG00000015337	3.24308	3.14593	3.78023	3.36907	4.15449	4.04977	3.94974	3.82962	3.73114	3.96729	4.04535	4.05138	4.03323	4.02694		Zdhhc12	-0.181217	0.0501092	0.111845	0.347294	0.791232	0.532799	0.526227	0.874938	0.68259	ENSMUSG00000015335	66220
	ENSMUSG00000015340	0.698948	1.72798	3.86697	2.83592	2.9447	4.41861	2.40778	3.09837	3.7923	3.13004	2.97205	4.73002	3.38605	2.28505		Endog	0.414906	0.567781	0.526281	0.00501449	0.000489042	0.000647482	0.0311738	0.0127455	0.00559982	ENSMUSG00000015337	13804
	ENSMUSG00000015341	6.14398	6.17876	6.47964	6.48635	6.61705	6.5287	6.70399	6.7372	6.76811	6.47513	6.69994	6.81299	6.74302	6.28139		Cybb	0.853738	1.17397	0.819359	0.260747	0.128643	0.27332	0.43841	0.288638	0.432485	ENSMUSG00000015340	13058
	ENSMUSG00000015342	4.66369	4.33977	4.62505	4.60435	5.307	4.97779	5.56342	5.3526	5.12945	5.17575	5.37744	4.65237	5.1708	4.74109		Golga7	0.197469	0.195312	0.237008	0.152774	0.156831	0.0703613	0.306216	0.325021	0.161398	ENSMUSG00000015341	57437
	ENSMUSG00000015354	2.36115	2.35711	3.48351	3.37648	3.47489	3.88038	3.16671	3.24401	3.48992	3.45068	3.37882	4.36264	3.77503	3.05247		Xk	0.543697	0.18595	0.662483	0.00272743	0.243063	0.000359954	0.0209653	0.424708	0.00377115	ENSMUSG00000015342	22439
	ENSMUSG00000015355	-0.845743	-0.126589	0.756083	0.77671	0.68148	0.913701	0.423944	0.629168	1.80883	0.77596	0.990689	1.64275	0.95015	0.64831		Pcolce2	0.411575	0.774944	0.444214	0.246839	0.0367084	0.201921	0.422667	0.134006	0.347006	ENSMUSG00000015354	76477
	ENSMUSG00000015357	4.9034	4.7384	5.17017	4.94309	5.35757	5.20208	5.40766	5.52334	5.19383	5.38365	5.38392	5.18793	5.25668	5.11887		Cd48	0.910947	0.937419	0.455229	0.0475401	0.0472726	0.310594	0.139731	0.156397	0.473422	ENSMUSG00000015355	12506
	ENSMUSG00000015363	4.10328	4.54131	4.58231	4.45137	5.15577	5.00552	5.39172	5.51311	4.8061	5.0761	5.40742	4.66773	4.99274	4.75666		Clpx	0.257427	0.154635	0.349962	0.0154437	0.122723	0.00140289	0.0659611	0.28018	0.00953284	ENSMUSG00000015357	270166
	ENSMUSG00000015377	6.06377	6.59904	6.6625	6.4385	7.0369	6.93101	7.01164	7.19044	6.69616	7.02097	7.04047	6.12385	6.57774	6.86756		Trabd	0.545688	0.275403	0.760161	0.00463007	0.1178	0.000214837	0.0296071	0.273481	0.00268207	ENSMUSG00000015363	67976
	ENSMUSG00000015396	2.97019	3.42164	5.44636	3.56987	5.27135	5.32944	4.97669	4.60227	5.17609	5.19886	4.67522	5.3153	4.90807	5.82022		Dennd6b	0.34886	-0.0120935	0.51416	0.0503302	0.941439	0.00440229	0.145049	0.967447	0.0215177	ENSMUSG00000015377	69440
	ENSMUSG00000015405	0.582848	0.685588	0.863844	0.533267	0.68148	1.46845	0.655191	1.25786	1.02431	0.564508	1.23948	1.68362	0.82721	0.141775		Cd83	1.05056	1.42401	1.10857	0.0218151	0.00347274	0.0127734	0.0832416	0.0337563	0.0461722	ENSMUSG00000015396	12522
	ENSMUSG00000015451	1.77271	2.16592	1.38967	1.91174	0.075486	0.650703	0.18662	0.904751	0.6182	1.29394	1.29441	0.237997	0.532047	1.85169		Ace2	0.112721	0.189291	0.280678	0.764378	0.62536	0.441701	0.85956	0.759412	0.602144	ENSMUSG00000015405	70008
	ENSMUSG00000015452	-1.01839	-0.508486	0.220294	-0.306216	-0.216839	0.268254	-1.51314	-1.40723	0.267045	0.17468	0.0733048	-0.609527	-0.27349	0.41716		C4a	-0.873019	-1.0964	-1.5058	0.0281772	0.0119215	0.00164272	0.0989316	0.069689	0.0106529	ENSMUSG00000015451	625018
	ENSMUSG00000015461	5.83388	6.03266	5.6651	5.7134	5.57563	5.35841	5.66805	5.75102	5.41736	5.48112	5.7658	5.41118	5.61363	5.4585		Ager	0.50283	0.153057	-0.51678	0.272967	0.749222	0.306235	0.451591	0.845948	0.468837	ENSMUSG00000015452	11596
	ENSMUSG00000015467	-0.037419	0.175083	0.810969	0.533267	0.68148	0.374161	0.900232	0.502547	0.0167156	0.486527	1.07847	0.45748	1.06343	0.41716		Atf6b	-0.387037	-0.415981	-0.309669	0.0125152	0.00861905	0.0273106	0.057486	0.0571048	0.080834	ENSMUSG00000015461	12915
	ENSMUSG00000015468	2.9817	3.11965	3.29422	3.10931	3.25663	3.75528	3.17605	2.96065	3.13864	2.60169	3.05013	3.69449	2.92859	2.85842		Egfl8	0.0285349	0.149638	0.178309	0.926662	0.631089	0.550828	0.960082	0.763051	0.698201	ENSMUSG00000015467	81701
	ENSMUSG00000015474	4.69873	4.64935	4.64407	4.64787	5.01693	4.76637	5.21502	5.32714	4.85151	4.82995	5.22709	4.43922	4.87353	4.64402		Notch4	-0.373309	-0.00676066	0.0680422	0.143888	0.977629	0.763052	0.294478	0.987629	0.853704	ENSMUSG00000015468	18132
	ENSMUSG00000015476	7.30566	7.41175	6.87059	7.07726	6.97601	6.55709	7.05214	7.08598	6.71646	6.77102	7.11308	6.2491	6.81462	6.75816		Ppt2	0.17652	-0.119644	0.339713	0.240137	0.435024	0.0253826	0.414655	0.608157	0.0765775	ENSMUSG00000015474	54397
	ENSMUSG00000015478	5.35881	5.36944	5.48696	5.37722	5.57563	5.41465	5.55986	5.51721	5.72157	5.43515	5.59026	5.59914	5.73829	5.68848		Prrt1	-0.428301	-0.653649	-0.336649	0.0426591	0.0044434	0.0784468	0.129739	0.0387262	0.174712	ENSMUSG00000015476	260297
	ENSMUSG00000015484	2.46319	2.94108	3.03078	3.27705	2.34978	3.25738	2.14794	1.80573	2.74381	2.42483	1.87584	3.12596	2.80372	2.64755		Rnf5	0.0523561	0.181497	0.0318159	0.522465	0.0404169	0.676975	0.681399	0.142204	0.793913	ENSMUSG00000015478	54197
	ENSMUSG00000015488	5.07438	5.32221	5.37984	5.17748	5.35495	5.24148	5.29433	5.47357	5.25305	5.36742	5.44712	5.3601	5.40913	5.50532		Fam163a	-0.728936	-0.156406	-0.661581	0.0312398	0.590916	0.0397763	0.105798	0.734006	0.106925	ENSMUSG00000015484	329274
	ENSMUSG00000015501	8.7604	8.93095	7.66167	8.50517	7.58195	7.19796	7.61238	7.81553	7.29972	7.36469	7.6503	6.32694	7.40548	6.50438		Cacfd1	-0.0113957	0.0914165	0.0146804	0.894327	0.298209	0.855357	0.94094	0.482976	0.91289	ENSMUSG00000015488	381356
	ENSMUSG00000015522	6.0142	6.06516	5.79159	5.9565	6.30351	5.96415	6.42244	6.48324	5.91425	6.01838	6.53811	5.42932	5.97388	5.59462		Hivep2	-1.15489	-1.81266	-1.0006	0.00291022	6.50E-05	0.0045518	0.0218764	0.0059509	0.0220217	ENSMUSG00000015501	15273
	ENSMUSG00000015533	-1.71128	-1.85261	-0.796983	-1.85348	-1.03274	-0.597863	-1.51314	-0.80598	-0.0774092	-1.09763	-0.85347	-0.340101	-1.86283	-0.298285		Arnt	0.0712892	-0.394987	0.24945	0.691064	0.0444999	0.148614	0.811474	0.150843	0.27688	ENSMUSG00000015522	11863
	ENSMUSG00000015536	5.08775	5.02466	5.30534	5.1796	5.17073	5.33674	5.32823	5.29646	5.29826	5.35787	5.2438	5.51814	5.35453	5.4642		Itga2	0.918009	0.93404	0.664258	0.119318	0.125523	0.251711	0.260391	0.284048	0.407604	ENSMUSG00000015533	16398
	ENSMUSG00000015542	3.29935	3.48477	3.65831	3.54378	3.74661	3.54461	3.60035	3.60921	3.84457	4.04755	3.98416	3.73394	3.66266	3.60679		Mocs2	0.0239353	0.20668	0.0480618	0.765431	0.0206881	0.52639	0.860329	0.0948979	0.677325	ENSMUSG00000015536	17434
	ENSMUSG00000015568	5.34551	4.85715	3.97306	4.81534	3.8691	4.1415	3.24865	3.52213	4.53104	3.93095	3.66773	4.37828	4.37795	3.55076		Nat9	0.342976	0.0807593	0.0367919	0.00314973	0.43482	0.707537	0.0229593	0.608038	0.815009	ENSMUSG00000015542	66176
	ENSMUSG00000015575	4.42324	4.58358	4.65161	4.74838	4.90685	4.75265	4.88287	4.99219	4.9201	4.70854	5.10175	4.78504	4.59133	4.53994		Lpl	-0.849337	-0.742548	-1.1576	0.0271447	0.0504991	0.0052442	0.0965151	0.162887	0.0242638	ENSMUSG00000015568	16956
	ENSMUSG00000015597	5.90511	5.90256	5.90474	5.87515	6.05844	6.02564	5.94562	6.04312	6.13755	6.05345	5.92228	5.76779	5.87453	5.97326		Atp6v0e	0.166655	-0.0523591	0.192359	0.153177	0.652087	0.0878369	0.306789	0.778583	0.189327	ENSMUSG00000015575	11974
	ENSMUSG00000015599	7.8384	7.94944	7.3836	7.67388	7.48352	7.472	7.43804	7.31164	7.37773	7.44323	7.41395	7.36803	7.50785	7.26746		Zfp318	0.0120311	-0.119921	0.0336847	0.882059	0.157466	0.655882	0.933437	0.325486	0.778062	ENSMUSG00000015597	57908
	ENSMUSG00000015605	5.55645	5.66276	5.11671	5.34547	4.68718	4.32877	4.48108	4.63282	4.55084	4.52079	4.63235	4.5034	4.98198	4.86401		Ttbk1	-0.429109	-0.42458	-0.372845	0.00987349	0.0104056	0.0139357	0.0487727	0.0640269	0.049041	ENSMUSG00000015599	106763
	ENSMUSG00000015619	-3.09401	-0.304938	3.94266	-1.59978	-0.0972975	0.184468	1.48507	0.43481	2.81103	3.13644	2.65264	2.83993	1.87504	-1.51809		Srf	-0.98646	-0.750522	-0.978981	4.13E-05	0.000466613	2.68E-05	0.00212368	0.0125685	0.00078796	ENSMUSG00000015605	20807
	ENSMUSG00000015647	4.34966	4.89121	4.58624	4.94808	4.62335	5.2206	4.05976	4.25484	4.78619	4.80205	4.62508	5.16647	4.4422	4.76899		Gata3	3.62586	1.73836	1.22668	0.0172859	0.27167	0.438406	0.071145	0.455375	0.599324	ENSMUSG00000015619	14462
[truncated: 16,630 more rows]

## Sheet: Fig 6
6B	Con							IleR							LeuR							ValR
[truncated: 23 more rows]

## Sheet: Fig 7
7A
Latency in sec	Days	Control														IleR											LeuR									ValR
[truncated: 51 more rows]

## Sheet: Fig 8
8A		Days	Control	IleR	LeuR	ValR		8B		Days	Control	IleR	LeuR	ValR
[truncated: 77 more rows]

[truncated: 11 more sheets: Fig 9, Fig 10, S1, S2, S3, S4, S5, S6, S7, S8, S9]
